# Supplementary material for: Identification of a modular super-enhancer in murine retinal development
Source: Nat Commun. 2022 Jan 11;13:253. doi: 10.1038/s41467-021-27924-y (PMC8752785; doi:10.1038/s41467-021-27924-y)
Supplement: Supplementary file 3 — Dataset 1 [file 41467_2021_27924_MOESM3_ESM.xls]

## Sheet: cell type genes for scRNA-seq
Dataset S1. Genes used for single cell cell-type identification in scRNA-seq analysis.
Gene	Cell Type
Tfap2a	Amacrine
Tfap2b	Amacrine
Pax6	Amacrine
Gad1	Amacrine
Syt7	Amacrine
Slc6a1	Amacrine
Slc32a1	Amacrine
Slc6a9	Amacrine
Lamp5	Amacrine
Vsx2	Bipolar
Sebox	Bipolar
Scgn	Bipolar
Pde6c	Cone
Pde6h	Cone
Arr3	Cone
Opn1sw	Cone
Thrb	Cone
Crx	Cone
Mitf	Endothelial
Msx1	Endothelial
H19	Endothelial
Cfh	Endothelial
Pecam1	Endothelial
Cspg4	Endothelial
Cd34	Endothelial
Hba-a2	Erythrocyte
Alas2	Erythrocyte
Hbb-bt	Erythrocyte
Fech	Erythrocyte
Calb1	Horizontal
Lhx1	Horizontal
Oc3	Horizontal
Rlbp1	Muller glia
Rbp1	Muller glia
Cryab	Muller glia
Sox2	Muller glia
Atoh7	Neurogenic
Olig2	Neurogenic
Neurog2	Neurogenic
Neurod1	Neurogenic
Thy1	Retinal ganglion
Nrn1	Retinal ganglion
Pou4f1	Retinal ganglion
Slc17a6	Retinal ganglion
Tusc5	Retinal ganglion
Rbpms	Retinal ganglion
Pax6	Retinal progenitor
Cdk4	Retinal progenitor
Ccnd1	Retinal progenitor
Vsx2	Retinal progenitor
Lhx2	Retinal progenitor
Fgf15	Retinal progenitor
Sfrp2	Retinal progenitor
Nrl	Rod
Rho	Rod
Pdc	Rod
Pde6a	Rod
Pde6b	Rod
These genes were used to identify Harmony clusters that correspond to each cell type. Differential gene expression analysis was then used on cell type specific clusters to identify the top 50 differentially expressed genes.
Those genes were used to identify cell types across all datasets. Retinal progenitor cells were assigned based on G2/M/S cell cycle genes and the retinal progenitor genes listed above.

## Sheet: cell type scores Fig. 1F
Dataset S1. Rod depleted scRNA-seq analysis.
cell type	Vsx2 SE KO number	Vsx2 SE KO percentage	Vsx2 SE WT number	Vsx2 SE WT percentage
amacrine	1173	0.476248	413	0.256681
bipolar	1	0.000406009	648	0.402735
cone	216	0.0876979	115	0.071473
endothelial	42	0.0170524	33	0.0205096
horizontal	74	0.0300447	17	0.0105656
Müller	355	0.144133	89	0.0553139
ganglion	92	0.0373528	32	0.0198881
rod	468	0.190012	247	0.153511
RPE	42	0.0170524	15	0.00932256
total	2463	1	1609	1

## Sheet: bipolar gene expression
Dataset S1. Expression of bipolar genes in WT and Vsx2 SE KO.
gene	% WT	% KO	Log2 fold	adjusted p-value
Gng13	0.959	0	103.406	6.28187e-28
Isl1	0.634	0	11.5062	9.30223e-12
Grm6	0.55	0	8.73172	8.90135e-09
C130073E24Rik	0.489	0	12.7516	8.9951e-07
Sebox	0.384	0	12.8346	0.000774248
Gem	0.327	0	2.94486	0.0162007
Asic3	0.295	0	1.19442	0.0804514
Gpc6	0.293	0	2.30404	0.0940732
Bhlhe23	0.28	0	1.60851	0.176118
Tpbg	0.243	0	1.5299	1
Tnnt1	0.241	0	14.0359	1
Unc13c	0.236	0	6.94861	1
Lrp2bp	0.234	0	1.29247	1
Cep112	0.229	0	1.47255	1
Pgc	0.229	0	2.29474	1
Prkd3	0.225	0	0.857759	1
Gm20754	0.225	0	0.906311	1
Cacna1f	0.22	0	0.807541	1
Adamts5	0.22	0	1.45971	1
Ano3	0.212	0	3.13521	1
Kcne2	0.211	0	1.28124	1
D16Ertd472e	0.204	0	0.832684	1
Cabp2	0.202	0	4.07974	1
Gm17750	0.198	0	3.00647	1
2410018L13Rik	0.188	0	1.59651	1
A730046J19Rik	0.186	0	13.9655	1
Hr	0.177	0	0.579324	1
Gm35217	0.175	0	1.2598	1
Cntn5	0.175	0	6.86504	1
Frat2	0.168	0	1.30909	1
Slc24a4	0.159	0	0.63493	1
Neurl1a	0.157	0	0.573534	1
Dusp5	0.157	0	0.675806	1
Gm16346	0.155	0	0.925949	1
Traf5	0.15	0	0.612758	1
Otor	0.15	0	8.253	1
Sptb	0.148	0	0.558196	1
Nrm	0.146	0	0.452464	1
Socs2	0.146	0	0.606957	1
Kif13a	0.145	0	0.487806	1
Il1rap	0.145	0	0.823627	1
Wscd2	0.145	0	0.736651	1
Gpsm2	0.143	0	0.507835	1
Slc24a3	0.141	0	0.67382	1
Fam19a3	0.139	0	0.728659	1
Trak2	0.136	0	0.412439	1
Gm45159	0.136	0	0.53739	1
Vsx1	0.136	0	4.40383	1
Spred3	0.134	0	0.576159	1
Ttc39b	0.132	0	0.412281	1
Ppargc1b	0.13	0	0.485876	1
5730419F03Rik	0.127	0	0.612627	1
Mef2c	0.125	0	0.37389	1
Cpne7	0.125	0	0.461423	1
Sgpp2	0.123	0	0.44058	1
Arhgap31	0.121	0	0.532789	1
Slc5a8	0.121	0	0.478645	1
Slco5a1	0.12	0	0.573092	1
Tmem196	0.118	0	0.658622	1
Lyve1	0.111	0	0.531064	1
Epha3	0.111	0	0.545694	1
Rps6ka3	0.109	0	0.354923	1
A930003A15Rik	0.109	0	1.72046	1
Cck	0.109	0	11.5163	1
Nyx	0.107	0	0.407938	1
Fam78a	0.107	0	0.367573	1
Cdh9	0.107	0	1.33465	1
Camk1	0.105	0	0.260284	1
Gm30725	0.104	0	0.566002	1
Kcnb2	0.104	0	0.740379	1
Gfod1	0.102	0	0.302502	1
Mtmr10	0.102	0	0.347819	1
Tle6	0.102	0	0.683041	1
Gm32585	0.102	0	5.68809	1
Gm4792	0.871	0.018	9.93154	2.08871e-21
Cabp5	0.577	0.018	10.7209	1.9878e-08
Gabrr1	0.541	0.018	3.98776	4.34987e-08
Klc3	0.521	0.018	2.05565	1.93345e-07
Gabrr2	0.516	0.018	5.4066	9.82845e-07
Slc1a2	0.477	0.018	3.25661	1.37439e-05
Asap2	0.455	0.018	2.73633	2.40584e-05
Scgn	0.459	0.018	16.6975	2.83452e-05
Samsn1	0.443	0.018	5.70997	9.62251e-05
Gpr179	0.418	0.018	2.1548	0.000288912
Car8	0.409	0.018	8.1434	0.000635302
Lhx4	0.377	0.018	5.78205	0.00358859
Rd3	0.37	0.018	1.85588	0.00515138
Mtcl1	0.339	0.018	1.68913	0.0284712
Igsf21	0.296	0.018	0.985139	0.27027
Gsg1	0.288	0.018	24.0637	0.51809
Strip2	0.25	0.018	1.78556	1
Abcd2	0.243	0.018	0.818343	1
Hecw1	0.234	0.018	0.794914	1
Kalrn	0.225	0.018	1.00455	1
Hsbp1l1	0.22	0.018	0.637981	1
Lrit1	0.218	0.018	0.635218	1
Crybg3	0.209	0.018	1.62875	1
Pygm	0.207	0.018	0.592159	1
St18	0.191	0.018	0.664375	1
Ttyh2	0.191	0.018	0.691165	1
Casp7	0.177	0.018	1.18012	1
Psmg2	0.173	0.018	0.496182	1
Cbfa2t3	0.164	0.018	0.773679	1
Trib2	0.161	0.018	0.628086	1
Abr	0.164	0.018	0.434887	1
Pcdh15	0.159	0.018	0.893598	1
Zkscan3	0.159	0.018	0.845783	1
Amy1	0.155	0.018	0.416225	1
Rbp3	0.159	0.018	0.625257	1
Vps37a	0.154	0.018	0.479141	1
Bdnf	0.152	0.018	0.753707	1
Nucb2	0.152	0.018	0.456776	1
Ccng1	0.15	0.018	1.34609	1
Lactbl1	0.15	0.018	0.445093	1
Gm28172	0.146	0.018	0.555811	1
Lrit2	0.145	0.018	0.458874	1
Plpp5	0.141	0.018	0.576056	1
Glra1	0.141	0.018	1.08581	1
Gid4	0.141	0.018	0.376249	1
Stom	0.138	0.018	0.477434	1
Arhgap26	0.136	0.018	0.434552	1
Kif21b	0.132	0.018	0.327995	1
Rasgrf2	0.13	0.018	0.467824	1
Gm49359	0.13	0.018	0.442274	1
Ezh2	0.13	0.018	0.433656	1
Aqp11	0.129	0.018	0.495439	1
Bend4	0.127	0.018	0.515162	1
Prdm5	0.125	0.018	0.37345	1
Mbp	0.125	0.018	0.314244	1
Gtpbp2	0.123	0.018	0.492639	1
Hist1h2ap	0.123	0.018	0.282269	1
Gabrr3	0.125	0.018	0.628176	1
Pde8a	0.12	0.018	0.384028	1
Tgfbr1	0.12	0.018	0.347791	1
Txndc16	0.12	0.018	0.265508	1
Zfp37	0.118	0.018	0.290848	1
Sh2d5	0.116	0.018	0.425482	1
Drd2	0.116	0.018	0.392791	1
Zrsr1	0.116	0.018	0.31984	1
Kdm5d	0.112	0.018	0.315587	1
Sez6	0.112	0.018	0.347471	1
Dusp4	0.111	0.018	0.355832	1
Akain1	0.109	0.018	0.962735	1
Dab1	0.107	0.018	0.472518	1
Zfp667	0.104	0.018	0.288702	1
Pik3c2a	0.104	0.018	0.259741	1
Platr17	0.887	0.036	10.0602	2.00737e-21
Lrtm1	0.752	0.036	8.53678	3.70994e-16
Pcp2	0.743	0.036	149.414	1.59787e-15
Nrn1l	0.745	0.036	1.4463	8.98607e-15
Neurod4	0.736	0.036	7.40361	6.11074e-14
Slc17a7	0.655	0.036	4.61507	3.57149e-11
Vsx2	0.541	0.036	3.21637	1.73883e-07
Plk5	0.532	0.036	2.35478	3.33506e-07
Gabra1	0.514	0.036	14.3564	7.81505e-06
Cacna2d4	0.443	0.036	2.04517	0.000197959
Gm30382	0.405	0.036	3.22357	0.00220648
Zfp365	0.357	0.036	1.91223	0.0365734
Grm5	0.343	0.036	1.93862	0.12254
Osbp2	0.325	0.036	1.21251	0.213785
Hist1h4i	0.293	0.036	1.40817	1
Crx	0.291	0.036	1.10895	1
Cplx4	0.27	0.036	4.82772	1
Adgrl2	0.27	0.036	1.06441	1
Asic4	0.255	0.036	0.74347	1
Pde1c	0.254	0.036	1.2062	1
1810041L15Rik	0.246	0.036	1.44741	1
Gm17634	0.234	0.036	1.52437	1
Myo10	0.221	0.036	0.903202	1
Slc1a7	0.209	0.036	0.733566	1
Csnk1g1	0.207	0.036	0.542071	1
Gm10605	0.207	0.036	1.87719	1
Ralgapa2	0.186	0.036	0.978367	1
Adnp	0.179	0.036	0.380731	1
Lrrtm4	0.18	0.036	0.729211	1
Birc2	0.177	0.036	0.484454	1
Ccdc177	0.177	0.036	0.443357	1
Adrb1	0.175	0.036	1.68987	1
Syt9	0.168	0.036	0.606413	1
BC034090	0.166	0.036	0.580753	1
Camk1d	0.15	0.036	0.639365	1
Tle2	0.148	0.036	0.425168	1
Fgfbp3	0.143	0.036	0.413423	1
Dscaml1	0.141	0.036	0.671768	1
Frmpd1	0.141	0.036	0.480523	1
2610008E11Rik	0.139	0.036	0.362387	1
Fbrsl1	0.13	0.036	0.35883	1
Arhgdig	0.129	0.036	0.499712	1
Lingo3	0.129	0.036	0.269438	1
Dnajc4	0.129	0.036	0.269438	1
Tmcc2	0.127	0.036	0.293986	1
Nhlrc2	0.127	0.036	0.399394	1
Yeats2	0.123	0.036	0.314773	1
Dgkd	0.123	0.036	0.36101	1
1500009L16Rik	0.121	0.036	0.377806	1
Gria1	0.121	0.036	0.348885	1
AU041133	0.118	0.036	0.311256	1
Mbd5	0.114	0.036	0.295309	1
Gse1	0.112	0.036	0.289295	1
Mpped2	0.111	0.036	0.301769	1
Tet3	0.107	0.036	0.272292	1
Tlk2	0.107	0.036	0.272292	1
Cisd3	0.105	0.036	0.252575	1
Mcc	0.105	0.036	0.328165	1
Gm40841	0.105	0.036	0.376029	1
Specc1l	0.105	0.036	0.325619	1
Ep400	0.104	0.036	0.262709	1
Ndnf	0.596	0.054	16.8327	8.56179e-09
Car10	0.589	0.054	3.56876	2.612e-08
Fam135b	0.486	0.054	5.89563	3.76653e-05
Tmem215	0.5	0.054	3.09921	4.72989e-05
Tgfb2	0.454	0.054	3.30141	0.000346497
Gngt2	0.396	0.054	0.271172	0.0277192
Tjp2	0.304	0.054	1.65826	1
Nyap2	0.296	0.054	1.04048	1
Clstn3	0.288	0.054	0.98206	1
Zfp608	0.277	0.054	1.11355	1
Gnat2	0.252	0.054	1.53202	1
Igf1	0.252	0.054	1.35367	1
Camsap2	0.23	0.054	0.694867	1
Trim2	0.23	0.054	0.598327	1
Enox1	0.225	0.054	1.83763	1
Paxbp1	0.225	0.054	0.531947	1
Vax2os	0.212	0.054	3.36933	1
Rtn4rl1	0.207	0.054	0.619197	1
Dgkh	0.207	0.054	0.700041	1
Map6	0.202	0.054	0.576816	1
Cnih4	0.202	0.054	0.444556	1
Klhl5	0.198	0.054	0.571723	1
Cngb1	0.196	0.054	0.69599	1
Trpc1	0.196	0.054	1.77126	1
Grik1	0.195	0.054	3.47158	1
Zfp804b	0.195	0.054	0.546721	1
Tbx2	0.191	0.054	0.600477	1
Enah	0.188	0.054	0.528059	1
Zdhhc16	0.182	0.054	0.532079	1
Tecpr1	0.177	0.054	0.538258	1
Tox	0.166	0.054	0.582694	1
Atp11a	0.17	0.054	0.376839	1
Fam196a	0.164	0.054	0.417678	1
Frmd4a	0.162	0.054	0.433379	1
Tmtc2	0.161	0.054	0.274278	1
Amer2	0.159	0.054	0.92231	1
Vipr2	0.157	0.054	0.687734	1
Cacnb2	0.152	0.054	0.326335	1
Clip1	0.152	0.054	0.31752	1
Rce1	0.152	0.054	0.306142	1
Prickle2	0.15	0.054	0.346844	1
Plcl1	0.146	0.054	0.361505	1
Exoc5	0.145	0.054	0.611144	1
Anks1	0.141	0.054	0.377275	1
Akap13	0.141	0.054	0.368767	1
Fbl	0.141	0.054	0.252343	1
Slitrk3	0.139	0.054	0.292035	1
Rnf182	0.134	0.054	0.30008	1
Fam161a	0.134	0.054	0.298376	1
Faf2	0.127	0.054	0.290788	1
Gm14296	0.125	0.054	0.346471	1
Fam13c	0.123	0.054	0.436177	1
Shank2	0.118	0.054	0.260974	1
Smug1	0.114	0.054	0.299662	1
Ppp2cb	0.114	0.054	0.256793	1
Zeb1	0.114	0.054	0.260813	1
Nectin3	0.111	0.054	0.254031	1
Vit	0.111	0.054	0.546038	1
Cwc25	0.109	0.054	0.343774	1
Lhfpl3	0.104	0.054	0.391718	1
AW209491	0.104	0.054	0.454571	1
Frmd3	0.498	0.071	3.47994	8.53213e-05
Otx2os1	0.482	0.071	1.89639	0.000328572
Ptprz1	0.454	0.071	5.2224	0.00702423
Map7	0.432	0.071	2.58188	0.00775592
Slc38a3	0.404	0.071	1.20826	0.073156
Sybu	0.393	0.071	1.98832	0.0756655
Rpa1	0.379	0.071	2.0818	0.0999493
Gzmm	0.379	0.071	2.94063	0.269908
Rgs16	0.366	0.071	1.80377	0.498062
Osbpl6	0.309	0.071	1.29102	1
Fmn1	0.312	0.071	1.101	1
Ppp2r2b	0.296	0.071	0.896425	1
Mir670hg	0.293	0.071	2.01194	1
Lbh	0.27	0.071	2.93548	1
Elmo1	0.264	0.071	0.638014	1
Ptprr	0.223	0.071	1.1045	1
Itfg2	0.2	0.071	0.586126	1
Ppp2r5e	0.193	0.071	0.892604	1
Lyst	0.193	0.071	0.596661	1
Ap3m2	0.189	0.071	0.586319	1
Uty	0.188	0.071	0.440135	1
St6galnac4	0.186	0.071	0.537768	1
Icmt	0.186	0.071	0.50793	1
Xrn1	0.188	0.071	0.534475	1
Kcnc3	0.179	0.071	0.348591	1
Rasa2	0.17	0.071	0.729495	1
Hipk2	0.171	0.071	0.260167	1
Limch1	0.17	0.071	0.476556	1
Cys1	0.164	0.071	0.52519	1
Kcnh2	0.164	0.071	0.388235	1
Cln6	0.162	0.071	0.314272	1
Mif4gd	0.162	0.071	0.252636	1
Sh3gl1	0.161	0.071	0.282466	1
Fnip1	0.157	0.071	0.342719	1
Mtmr7	0.157	0.071	0.269595	1
Tmsb15b2	0.154	0.071	0.46711	1
Sh3bgrl2	0.15	0.071	0.274286	1
Galnt11	0.148	0.071	0.294967	1
Hmg20b	0.148	0.071	0.282305	1
Med24	0.139	0.071	0.252059	1
Zfp160	0.134	0.071	0.395207	1
Hdac9	0.132	0.071	0.274636	1
Cnot6l	0.132	0.071	0.28978	1
Ddx23	0.127	0.071	0.420872	1
Slitrk6	0.121	0.071	3.52053	1
Usp53	0.123	0.071	0.26718	1
Rassf8	0.12	0.071	0.328978	1
Hist1h4h	0.116	0.071	0.389664	1
Supt3	0.112	0.071	0.250896	1
Abcg1	0.111	0.071	0.257004	1
Agl	0.109	0.071	0.462855	1
Sulf1	0.111	0.071	0.31103	1
Pdk1	0.102	0.071	0.264442	1
Neurod1	0.637	0.089	3.80445	1.63283e-08
Ntng1	0.536	0.089	9.66948	2.91216e-05
Cntn4	0.47	0.089	3.51281	0.00215225
1190005I06Rik	0.462	0.089	1.87633	0.00726025
Plekhb1	0.355	0.089	1.00138	1
Rgs11	0.339	0.089	1.28964	1
Unc13b	0.329	0.089	1.41127	1
Lgalsl	0.305	0.089	0.845845	1
Fryl	0.314	0.089	0.601483	1
Kcnk3	0.243	0.089	0.794029	1
Magi1	0.254	0.089	0.470978	1
Prox1os	0.238	0.089	1.05753	1
Extl2	0.232	0.089	0.441014	1
Irf2	0.223	0.089	0.631607	1
Tmcc1	0.223	0.089	0.987316	1
Rapgef5	0.214	0.089	0.637353	1
Gm45716	0.202	0.089	0.459709	1
Slc25a36	0.207	0.089	0.425177	1
Ldb2	0.209	0.089	0.364665	1
Sap30l	0.202	0.089	0.326132	1
Zfp414	0.193	0.089	0.29379	1
Syncrip	0.182	0.089	0.292908	1
Tmem141	0.177	0.089	0.560647	1
Rnf145	0.175	0.089	0.486461	1
Ppt2	0.166	0.089	0.261986	1
Lrrc73	0.162	0.089	0.272943	1
Anxa7	0.161	0.089	0.542191	1
Pcp4l1	0.159	0.089	4.92331	1
Rnf150	0.168	0.089	0.38584	1
Smyd2	0.161	0.089	0.515272	1
Ubn1	0.159	0.089	0.431289	1
Cpeb4	0.155	0.089	0.634217	1
Cyth3	0.155	0.089	0.253911	1
Fgf9	0.157	0.089	0.340881	1
Efr3b	0.152	0.089	0.47627	1
Fcor	0.154	0.089	0.272166	1
Ttc5	0.15	0.089	0.259278	1
Rnd2	0.148	0.089	0.28204	1
Abca5	0.148	0.089	0.339838	1
Lars	0.145	0.089	0.344332	1
Ampd2	0.141	0.089	0.614298	1
Cntnap5a	0.134	0.089	0.807895	1
Hist1h4d	0.139	0.089	0.284337	1
Rfc1	0.136	0.089	0.327255	1
Arfgap2	0.132	0.089	0.328597	1
Rars2	0.13	0.089	2.51304	1
Rnf157	0.13	0.089	0.387851	1
Nfat5	0.125	0.089	0.330645	1
Pitpnc1	0.12	0.089	0.269978	1
Taf3	0.102	0.089	0.307377	1
St7	0.102	0.089	0.335669	1
B3galt2	0.745	0.107	9.63192	2.22069e-13
Otx2	0.68	0.107	4.91034	4.40792e-09
Edil3	0.489	0.107	9.40591	0.000957696
Slc4a10	0.48	0.107	3.21116	0.00371148
Thsd7a	0.446	0.107	4.01035	0.0437581
Usp2	0.436	0.107	1.64895	0.162185
Ebpl	0.323	0.107	0.778742	1
Ablim1	0.288	0.107	3.2615	1
Appl2	0.295	0.107	0.531141	1
Kmt2c	0.288	0.107	0.547781	1
Hspa12a	0.275	0.107	0.820925	1
Trank1	0.032	0.107	0.324264	1
Zfp260	0.279	0.107	0.442273	1
Tmcc3	0.266	0.107	0.938928	1
Dmxl2	0.273	0.107	0.491393	1
Epha7	0.254	0.107	7.91711	1
Agpat3	0.241	0.107	0.545115	1
P4ha1	0.229	0.107	0.714781	1
Snapc1	0.236	0.107	0.342226	1
A230057D06Rik	0.225	0.107	0.561457	1
Armcx3	0.218	0.107	0.464953	1
Ralgps2	0.196	0.107	0.424355	1
C1ql3	0.052	0.107	0.263995	1
Ikzf5	0.195	0.107	0.405947	1
2021-03-07	0.196	0.107	0.364669	1
Mllt10	0.193	0.107	0.356638	1
Rybp	0.188	0.107	0.355815	1
Nudt4	0.186	0.107	1.01849	1
B3gat1	0.189	0.107	0.291888	1
Srrm3	0.186	0.107	0.264851	1
Gpn3	0.18	0.107	0.260403	1
Synj2bp	0.182	0.107	0.462014	1
Nbr1	0.182	0.107	0.272594	1
2900055J20Rik	0.062	0.107	0.372069	1
Zfp326	0.171	0.107	3.75716	1
Gm15283	0.171	0.107	0.403292	1
Kdm7a	0.175	0.107	0.80945	1
Usp19	0.171	0.107	3.64659	1
Nbeal1	0.164	0.107	0.39194	1
Crocc	0.164	0.107	0.43848	1
Pgbd5	0.161	0.107	0.341451	1
Cul9	0.164	0.107	2.17691	1
Ppwd1	0.068	0.107	0.668624	1
Tle4	0.159	0.107	0.588395	1
Gjd2	0.155	0.107	0.946519	1
Rprd1b	0.157	0.107	1.05673	1
Ncbp3	0.146	0.107	0.309474	1
As3mt	0.146	0.107	0.261804	1
Ccsap	0.098	0.107	0.765601	1
Sulf2	0.102	0.107	0.42418	1
Stx3	0.584	0.125	2.15503	5.78649e-06
Zfp385b	0.534	0.125	2.60353	0.00136577
C1qtnf12	0.377	0.125	1.05279	1
Ctbp2	0.354	0.125	0.9116	1
Impdh1	0.332	0.125	1.95321	1
Mllt6	0.293	0.125	0.681181	1
Zfp280d	0.296	0.125	0.538986	1
Wnk1	0.271	0.125	0.654836	1
Lrrc24	0.268	0.125	0.630345	1
Mthfd2l	0.266	0.125	0.614391	1
Pitpnm1	0.241	0.125	0.875861	1
Ivns1abp	0.241	0.125	0.652427	1
Ppm1e	0.232	0.125	0.799346	1
Prrt1	0.229	0.125	0.50655	1
Zfp266	0.229	0.125	0.277836	1
Trnau1ap	0.225	0.125	0.367427	1
Usp48	0.212	0.125	0.466619	1
Nudt14	0.211	0.125	0.381564	1
Dcaf11	0.209	0.125	0.454123	1
Mapk8	0.195	0.125	0.361715	1
1110004E09Rik	0.2	0.125	0.274827	1
Dcaf7	0.191	0.125	0.305337	1
Senp2	0.186	0.125	0.280241	1
Zc3h13	0.186	0.125	0.389336	1
Trio	0.175	0.125	0.29181	1
Hirip3	0.086	0.125	0.271022	1
Sh3glb1	0.17	0.125	0.410179	1
Pgm2	0.161	0.125	0.509611	1
Vps37b	0.159	0.125	0.277185	1
Cenpc1	0.157	0.125	0.387027	1
Nfib	0.146	0.125	1.36088	1
Bnip2	0.145	0.125	0.388111	1
Trip11	0.141	0.125	0.309539	1
Dnajc17	0.123	0.125	1.44638	1
Gnb3	0.829	0.143	27.6808	6.45677e-18
Kcnma1	0.759	0.143	18.2845	1.67479e-12
Cacna2d3	0.588	0.143	9.66938	6.42405e-06
Gngt1	0.486	0.143	61.1735	0.0515824
Rora	0.439	0.143	1.00448	1
Vstm2b	0.377	0.143	6.58896	1
Eml5	0.352	0.143	1.70864	1
Sv2b	0.368	0.143	0.695531	1
AI480526	0.35	0.143	0.835146	1
Fcho2	0.345	0.143	1.23961	1
Shisa4	0.323	0.143	1.10387	1
Hcn1	0.33	0.143	2.17626	1
Cntnap2	0.316	0.143	2.57776	1
Ccni	0.304	0.143	0.608919	1
Vezf1	0.298	0.143	0.586914	1
Nfasc	0.28	0.143	1.66438	1
Epha5	0.298	0.143	1.72945	1
Ntrk2	0.277	0.143	0.389394	1
Mtus2	0.27	0.143	0.969911	1
Bbs4	0.266	0.143	0.508743	1
Tigd2	0.271	0.143	0.380354	1
Letm2	0.27	0.143	0.402663	1
Agtpbp1	0.257	0.143	0.666784	1
Lpgat1	0.261	0.143	2.34691	1
Pttg1	0.248	0.143	0.45142	1
Dmd	0.255	0.143	8.66902	1
Ccndbp1	0.254	0.143	0.391506	1
Zfp467	0.261	0.143	0.475815	1
Rgs7	0.241	0.143	0.65295	1
Prdm8	0.236	0.143	0.690548	1
Braf	0.236	0.143	0.370995	1
Man2a2	0.236	0.143	0.417065	1
Kcnb1	0.232	0.143	1.02041	1
Mtus1	0.2	0.143	0.328695	1
Usp29	0.205	0.143	0.319151	1
Cyth1	0.191	0.143	0.28051	1
5930430L01Rik	0.189	0.143	0.285215	1
Fam50a	0.179	0.143	0.349623	1
Ly6h	0.18	0.143	0.66151	1
Snrk	0.12	0.143	0.273344	1
Fam69b	0.118	0.143	0.288394	1
Btbd9	0.162	0.143	0.333364	1
Reln	0.157	0.143	6.49503	1
Tmem65	0.132	0.143	0.252272	1
Smg1	0.134	0.143	0.272112	1
Zfp652	0.15	0.143	0.274442	1
Snhg6	0.146	0.143	0.263515	1
Dnajc21	0.145	0.143	0.361954	1
Fyco1	0.462	0.161	2.5243	0.39689
2300009A05Rik	0.42	0.161	1.17949	1
Rpap3	0.407	0.161	1.78024	1
Gabrb3	0.414	0.161	1.16817	1
Abhd14b	0.38	0.161	1.26444	1
Gadd45g	0.38	0.161	1.61886	1
Plch2	0.359	0.161	0.486451	1
Slc25a22	0.341	0.161	0.796754	1
Rnf152	0.327	0.161	1.52464	1
Emc8	0.309	0.161	0.333704	1
Brsk2	0.312	0.161	0.356617	1
Fam114a2	0.293	0.161	0.895141	1
Cwf19l2	0.298	0.161	0.560735	1
Ptp4a3	0.293	0.161	0.371715	1
Upf2	0.293	0.161	0.479613	1
Gphn	0.273	0.161	1.06806	1
Ddx1	0.277	0.161	0.636718	1
Rexo2	0.25	0.161	0.387932	1
Hsf2	0.232	0.161	1.40639	1
Phf20	0.107	0.161	0.489638	1
Ide	0.234	0.161	0.277374	1
Frg1	0.22	0.161	0.468371	1
Mpp6	0.23	0.161	0.347731	1
Madd	0.216	0.161	0.377968	1
Avpi1	0.211	0.161	0.355932	1
Nfx1	0.211	0.161	0.356345	1
Swt1	0.202	0.161	0.462869	1
4833420G17Rik	0.212	0.161	2.75122	1
Rbmx	0.2	0.161	0.285258	1
Nsmce2	0.198	0.161	0.37675	1
Pum2	0.202	0.161	0.379802	1
Taok3	0.129	0.161	0.326493	1
Cnpy3	0.184	0.161	0.369886	1
Kcnj9	0.184	0.161	0.290255	1
Gripap1	0.173	0.161	0.404284	1
Kbtbd3	0.171	0.161	0.264216	1
Stxbp5	0.162	0.161	0.498189	1
Magi2	0.166	0.161	0.458929	1
Gm26917	0.157	0.161	0.711943	1
Gls	0.711	0.179	7.0312	1.38108e-09
Trpm1	0.686	0.179	19.2751	1.31402e-07
Qpct	0.627	0.179	11.9887	2.41627e-06
Celf3	0.571	0.179	1.81528	0.00459084
Ccdc136	0.5	0.179	7.14378	0.045771
Agap1	0.482	0.179	0.925651	0.474544
Smim11	0.454	0.179	1.3074	1
Camk2b	0.404	0.179	1.42046	1
Zdhhc17	0.354	0.179	1.00948	1
Mdga2	0.329	0.179	2.20009	1
Dlg1	0.079	0.179	1.11136	1
Laptm4b	0.348	0.179	0.857967	1
Cep290	0.348	0.179	1.34679	1
Ptbp2	0.341	0.179	0.512181	1
Cers4	0.329	0.179	1.23911	1
Zfp938	0.279	0.179	0.459433	1
Emg1	0.288	0.179	0.405206	1
Skil	0.259	0.179	0.363868	1
Usp33	0.246	0.179	0.507474	1
Suz12	0.241	0.179	0.43447	1
Jmjd6	0.243	0.179	0.384155	1
Slit2	0.132	0.179	16.5102	1
Myo5a	0.221	0.179	0.289396	1
Ubr5	0.216	0.179	0.255661	1
Rock2	0.205	0.179	1.40142	1
Tmem145	0.205	0.179	0.357461	1
Spry2	0.193	0.179	0.840751	1
Sh3bgrl	0.193	0.179	0.812865	1
Epc1	0.184	0.179	0.650134	1
Skiv2l2	0.17	0.179	0.335865	1
Lamp5	0.03	0.196	0.633736	0.000647848
Snhg9	0.55	0.196	1.57031	0.0133973
Tcf4	0.546	0.196	3.81879	0.0224653
Pcbp4	0.536	0.196	2.24519	0.0426103
Arid5b	0.434	0.196	4.11044	1
Prkca	0.393	0.196	17.7432	1
Bzw2	0.396	0.196	0.741447	1
Cadm1	0.396	0.196	1.18932	1
Gm15417	0.361	0.196	0.61152	1
Bbip1	0.338	0.196	0.755163	1
Dennd5b	0.329	0.196	0.625188	1
Atp2c1	0.332	0.196	0.544754	1
Cyld	0.325	0.196	0.631703	1
Epb41l3	0.302	0.196	0.734106	1
Snrnp48	0.284	0.196	0.278044	1
U2af2	0.277	0.196	0.320823	1
Zfp638	0.28	0.196	0.743442	1
Lars2	0.136	0.196	10.5627	1
Rab3ip	0.271	0.196	0.34399	1
Clock	0.264	0.196	0.366188	1
Ppp1r10	0.252	0.196	0.899031	1
Usp32	0.161	0.196	0.286986	1
Pycr2	0.175	0.196	0.526762	1
Sag	0.18	0.196	23.9088	1
Soga3	0.212	0.196	0.336742	1
Tfrc	0.207	0.196	1.18585	1
Fam96a	0.207	0.196	0.266249	1
Pcsk2	0.198	0.196	0.557251	1
Ttyh1	0.88	0.214	10.2765	1.58601e-19
Slc6a6	0.786	0.214	12.9226	4.30648e-11
BC030499	0.621	0.214	4.92977	4.76275e-05
Tpd52	0.554	0.214	3.02833	0.0380338
Slc38a1	0.504	0.214	2.55368	0.740988
1110008F13Rik	0.379	0.214	0.708396	1
Cisd2	0.395	0.214	0.45892	1
Tia1	0.348	0.214	0.691837	1
Gpatch8	0.359	0.214	0.64717	1
Pgm2l1	0.346	0.214	2.46567	1
Tef	0.286	0.214	0.400287	1
Pld3	0.273	0.214	3.29958	1
Lmo4	0.279	0.214	10.4482	1
Zfhx4	0.271	0.214	14.5225	1
Mbnl2	0.257	0.214	0.321745	1
Sptssa	0.268	0.214	0.423543	1
Idh3g	0.255	0.214	0.333933	1
Srsf9	0.18	0.214	0.858004	1
Stag1	0.259	0.214	0.713413	1
Robo2	0.18	0.214	0.69495	1
Yae1d1	0.2	0.214	30.6479	1
Fam184a	0.198	0.214	2.41824	1
Ddx46	0.214	0.214	0.280213	1
Gt(ROSA)26Sor	0.211	0.214	0.502099	1
Smpd3	0.211	0.214	0.74668	1
Trnp1	0.948	0.232	19.4007	7.56209e-24
Tceal6	0.488	0.232	1.62371	1
Ntm	0.412	0.232	7.02827	1
Ankrd37	0.452	0.232	0.887522	1
Runx1t1	0.43	0.232	1.93264	1
Nsa2	0.359	0.232	1.44453	1
Chchd7	0.357	0.232	0.296246	1
Tmem9	0.341	0.232	0.722659	1
A830010M20Rik	0.37	0.232	0.55681	1
Scamp5	0.139	0.232	0.430118	1
Kif1a	0.339	0.232	1.34607	1
Klhdc8a	0.32	0.232	0.519481	1
Lgmn	0.304	0.232	0.674177	1
Mrpl50	0.175	0.232	7.39698	1
0610009B22Rik	0.279	0.232	0.350724	1
Shoc2	0.282	0.232	0.272369	1
Dek	0.27	0.232	0.281659	1
Rdx	0.248	0.232	0.369844	1
Nfia	0.236	0.232	26.273	1
Pcdh9	0.223	0.232	2.539	1
Tubb4a	0.229	0.232	0.325472	1
Car2	0.766	0.25	16.6455	7.67927e-08
Prox1	0.607	0.25	12.7292	0.0279159
Commd1	0.579	0.25	2.25256	0.0426007
Foxn3	0.561	0.25	2.87007	1
Hist3h2a	0.491	0.25	2.6217	1
Ccdc107	0.484	0.25	1.54843	1
Spag9	0.473	0.25	1.02738	1
Apbb1	0.43	0.25	0.852433	1
Fscn1	0.402	0.25	2.26311	1
Usp34	0.395	0.25	1.00893	1
Meis2	0.141	0.25	4.53323	1
Upf3b	0.389	0.25	0.518382	1
N4bp2l2	0.373	0.25	0.596209	1
Nudcd3	0.361	0.25	0.526067	1
Hpf1	0.338	0.25	0.60777	1
Phip	0.341	0.25	0.455936	1
Cggbp1	0.177	0.25	0.366594	1
Pafah1b3	0.321	0.25	0.275711	1
Ubtf	0.193	0.25	1.06811	1
Msi1	0.289	0.25	0.991886	1
Tmem167	0.295	0.25	0.457721	1
Gm17018	0.288	0.25	0.301415	1
Micu1	0.279	0.25	0.319048	1
Rbm26	0.275	0.25	0.411728	1
Ncald	0.261	0.25	0.326	1
Atg3	0.257	0.25	0.333467	1
Ttc1	0.248	0.25	0.480099	1
Map1b	0.282	0.25	3.27653	1
Rpn1	0.254	0.25	0.270421	1
Zfp385a	0.655	0.268	1.94041	0.261022
Ppp3ca	0.479	0.268	4.52458	1
Chd9	0.48	0.268	0.893729	1
Fstl5	0.491	0.268	0.956623	1
4930447C04Rik	0.414	0.268	3.74695	1
Leng8	0.395	0.268	0.569798	1
4933434E20Rik	0.171	0.268	0.352159	1
Ppid	0.182	0.268	0.771447	1
Nisch	0.391	0.268	1.28494	1
Pop5	0.371	0.268	0.448888	1
Zfand6	0.357	0.268	0.398076	1
Nsd1	0.354	0.268	0.459991	1
Rbbp6	0.362	0.268	0.874587	1
Hes6	0.189	0.268	0.326396	1
Mrpl42	0.332	0.268	0.281081	1
Khsrp	0.216	0.268	0.310209	1
Kmt2d	0.311	0.268	0.356722	1
Rabggtb	0.225	0.268	1.29167	1
Prkce	0.271	0.268	0.801741	1
Six3	0.259	0.268	8.16639	1
Zbtb20	0.616	0.286	7.09004	0.0362741
Phyhipl	0.491	0.286	11.8012	1
Abhd17a	0.5	0.286	1.68768	1
Pfkp	0.512	0.286	4.19167	1
Zranb1	0.432	0.286	1.19737	1
Gtpbp4	0.177	0.286	12.9774	1
Rogdi	0.409	0.286	1.0913	1
Kcnab2	0.391	0.286	0.995512	1
Abcc5	0.362	0.286	0.810556	1
Ankra2	0.229	0.286	1.80512	1
Mrpl54	0.361	0.286	0.276534	1
Rnps1	0.334	0.286	0.458252	1
Chd6	0.33	0.286	0.824978	1
Hectd1	0.262	0.286	0.292499	1
Akap9	0.304	0.286	0.596635	1
Sap18	0.305	0.286	0.298021	1
Emc6	0.314	0.286	0.420394	1
Ubap2l	0.305	0.286	0.279689	1
Thoc2	0.275	0.286	0.377673	1
Cnot3	0.282	0.286	7.39264	1
Hist1h2bc	0.68	0.304	7.41272	0.000218729
Ppp1cc	0.609	0.304	2.98169	0.125932
Fam169a	0.48	0.304	1.16005	1
Rev3l	0.452	0.304	1.09448	1
Nrep	0.412	0.304	0.975794	1
Hnrnpr	0.357	0.304	0.706103	1
Smarcb1	0.261	0.304	0.34752	1
Pten	0.35	0.304	0.480848	1
Paxx	0.327	0.304	0.324143	1
Esf1	0.271	0.304	0.29566	1
Smarcd1	0.284	0.304	0.260694	1
Igf1r	0.332	0.304	0.450602	1
Ckap5	0.293	0.304	0.350369	1
Ptprd	0.718	0.321	4.51592	0.000821125
Dnajc12	0.5	0.321	0.928246	1
Acbd6	0.427	0.321	0.785817	1
Dst	0.239	0.321	0.415586	1
Cabp1	0.405	0.321	8.37151	1
Enho	0.238	0.321	0.955555	1
Cited2	0.407	0.321	1.51897	1
Tra2a	0.396	0.321	0.298077	1
Baz2b	0.386	0.321	0.3205	1
Plekhb2	0.305	0.321	5.55063	1
Dusp11	0.323	0.321	0.369307	1
Kcnq1ot1	0.352	0.321	0.737479	1
Brd8	0.327	0.321	2.07005	1
Tob1	0.312	0.321	0.415393	1
Rap1gap	0.171	0.339	0.631425	1
Negr1	0.525	0.339	1.03183	1
Mbd3	0.239	0.339	1.59667	1
Cstb	0.37	0.339	0.588775	1
Snw1	0.389	0.339	0.287456	1
Plcb4	0.37	0.339	0.85919	1
Snhg20	0.821	0.357	3.04414	2.43199e-05
Fam171b	0.58	0.357	1.70385	1
Gstp1	0.477	0.357	3.89541	1
Scaf11	0.255	0.357	4.96277	1
Esd	0.429	0.357	0.534067	1
Tspan13	0.438	0.357	0.488502	1
Rpgrip1	0.314	0.357	0.521123	1
Pdhb	0.289	0.357	0.385294	1
Ndufv1	0.332	0.357	1.73024	1
Dctn4	0.375	0.357	0.335271	1
Hist3h2ba	0.875	0.375	12.3385	3.53063e-11
Map4	0.707	0.375	9.39566	0.000114431
Mir124a-1hg	0.495	0.375	5.74275	1
Arl3	0.516	0.375	0.542455	1
1110065P20Rik	0.496	0.375	0.624287	1
C230004F18Rik	0.264	0.375	7.7359	1
Napb	0.438	0.375	1.2147	1
Pabpn1	0.405	0.375	0.383116	1
Prrc2b	0.391	0.375	5.84385	1
Gstm5	0.405	0.375	1.29598	1
Pclo	0.354	0.375	0.471888	1
Cystm1	0.393	0.375	0.354671	1
Snrnp27	0.379	0.375	3.93419	1
Tulp4	0.373	0.375	0.782134	1
Nsf	0.671	0.393	7.30148	1
Gm11808	0.521	0.393	0.547307	1
AY036118	0.284	0.393	5.98862	1
Ddx17	0.388	0.393	0.980052	1
Auts2	0.668	0.411	3.45142	1
Ift20	0.562	0.411	6.15599	1
Ssb	0.58	0.411	0.318681	1
Cox20	0.482	0.411	1.25654	1
Rtl8a	0.455	0.411	0.268333	1
Polr2l	0.407	0.411	0.606045	1
Ctsf	0.429	0.411	0.574093	1
Khdrbs3	0.804	0.429	2.55158	4.64051e-06
Atp2b1	0.816	0.429	14.4395	1.02312e-05
Glo1	0.602	0.429	3.16025	1
Macf1	0.577	0.429	2.39345	1
H2afv	0.58	0.429	0.438807	1
Idh3a	0.305	0.429	0.702314	1
Bhlhe41	0.55	0.429	1.96055	1
Zfp706	0.512	0.429	0.67312	1
Syt4	0.529	0.429	1.36849	1
Guk1	0.805	0.446	21.6995	3.14149e-07
Cadps	0.75	0.446	17.4368	0.00170873
Brk1	0.212	0.446	0.41962	0.980933
Grina	0.659	0.446	2.45516	1
Luc7l3	0.645	0.446	0.65842	1
Prnp	0.607	0.446	1.24813	1
Anp32e	0.589	0.446	1.01722	1
Pabpc1	0.598	0.446	0.558763	1
Clk1	0.637	0.446	0.777778	1
U2surp	0.613	0.446	0.581027	1
Atp1b2	0.818	0.464	4.93123	1.22622e-05
AC149090.1	0.775	0.464	2.46607	0.0387192
Tsn	0.361	0.464	0.273591	1
Gnb5	0.579	0.464	1.98539	1
Hlf	0.575	0.464	4.17269	1
Pkig	0.4	0.464	0.575799	1
Nedd4	0.52	0.464	0.326111	1
Ewsr1	0.418	0.464	0.38237	1
Myef2	0.477	0.464	0.535976	1
Arpc1a	0.362	0.482	1.97096	1
Gria2	0.407	0.482	6.37917	1
Nol7	0.511	0.482	0.40582	1
Canx	0.47	0.482	0.298051	1
Spcs2	0.532	0.482	0.56249	1
Snrpb	0.7	0.5	0.898883	1
Snrnp70	0.677	0.5	6.41145	1
Stmn1	0.388	0.5	0.625196	1
H2afy	0.589	0.5	1.10396	1
Eif4g2	0.473	0.5	0.666882	1
Cops9	0.505	0.5	0.268044	1
mt-Nd5	0.846	0.518	7.81387	1.94006e-05
Zeb2	0.246	0.518	0.993147	0.12267
Uba52	0.743	0.518	3.44835	0.242472
Rbm3	0.275	0.518	1.52473	0.689255
Syp	0.741	0.518	2.33752	1
Tubb5	0.65	0.518	2.90388	1
Drap1	0.571	0.518	1.872	1
Caly	0.614	0.518	1.07071	1
Fubp1	0.489	0.518	1.04407	1
Mir124-2hg	0.918	0.536	14.3323	7.06888e-09
Gnao1	0.795	0.536	10.6661	0.213061
Fmc1	0.58	0.536	0.289011	1
Hnrnpa3	0.629	0.536	0.385838	1
Son	0.791	0.554	0.526698	1
Dnaja1	0.696	0.554	8.06297	1
Hif1a	0.761	0.554	3.17615	1
Psmb5	0.554	0.554	0.301085	1
Dynll1	0.55	0.554	1.44477	1
Ost4	0.621	0.554	4.00999	1
Slc12a5	0.902	0.571	5.62563	0.401296
Dbp	0.707	0.571	2.47668	1
1810037I17Rik	0.632	0.571	0.971256	1
Hprt	0.604	0.571	3.52386	1
Eif1b	0.798	0.589	0.300014	1
Eef2	0.475	0.589	2.08052	1
Scp2	0.525	0.589	1.22955	1
Srrm2	0.684	0.589	0.694594	1
Ndufab1	0.625	0.589	0.835873	1
Mlf2	0.6	0.589	0.87688	1
Cltb	0.704	0.607	2.44055	1
Tmem256	0.489	0.607	0.31917	1
Myl6	0.786	0.607	0.367162	1
Gpi1	0.736	0.607	1.22228	1
Atp5o.1	0.604	0.607	1.63464	1
Nme1	0.963	0.625	13.243	6.7297e-13
Hmgn3	0.864	0.625	2.71775	0.0643473
Itm2c	0.525	0.625	4.58248	1
Aplp2	0.809	0.625	3.37105	1
Tmsb10	0.9	0.643	100.558	0.000103041
Ybx1	0.784	0.661	2.10745	1
Syt1	0.936	0.661	10.6784	1
Sncb	0.914	0.661	1.53317	1
Nrxn3	0.88	0.679	5.42379	0.233625
Pgam1	0.93	0.679	6.65556	1
Rpl10a	0.784	0.679	0.600747	1
Cox7b	0.682	0.696	0.272548	1
Atp5b	0.755	0.696	1.36911	1
Skp1a	0.686	0.696	0.509733	1
Hsp90b1	0.754	0.696	1.23298	1
Tma7	0.916	0.714	1.22762	0.236547
Higd1a	0.634	0.714	3.75611	1
Ndufa2	0.771	0.714	1.26212	1
Hmgn1	0.834	0.732	1.73512	1
Ndufb7	0.695	0.732	2.0449	1
Rps9	0.823	0.732	0.461382	1
2010107E04Rik	0.912	0.768	18.0756	1
Pkm	0.88	0.768	2.28161	1
Atp5g2	0.875	0.786	1.64859	1
Tpi1	0.911	0.786	3.80688	1
Rps2	0.886	0.821	0.811257	1
Gm42418	0.825	0.821	87.572	1
Rpl39	0.939	0.821	3.45642	1
Calm1	0.927	0.839	51.5662	1
H3f3a	0.939	0.839	2.40722	1
Oaz1	0.977	0.893	19.2854	0.00933215
Rpl37a	0.952	0.893	0.578652	1
Ndufa4	0.964	0.911	4.23112	1
Rps24	0.975	0.946	0.448103	1
Mif	0.943	0.964	6.69214	1

## Sheet: TF motifs
Dataset S1. Transcription factor motifs in Vsx2 SE.
mm10 coordinates	sequence	motif ID	p.value	PWM score	Strand	protein	region
chr12:84541832-84541849	TACAGTAATTAGCATAG	Lhx4_M01421	4.43e-05	11.7143	-	Lhx4	R1-28
chr12:84542336-84542353	ATACATAATTAGCTATA	Lhx4_M01421	2.31e-05	12.6508	-	Lhx4
chr12:84542701-84542718	GTTCCTAATTAGCATTG	Lhx4_M01421	1.7e-06	15.6984	+	Lhx4
chr12:84544326-84544343	GAAAATAATCGGCTGTG	Lhx4_M01421	6.19e-05	11.2063	+	Lhx4
chr12:84546256-84546273	TTTACTAATTAGTTTTA	Lhx4_M01421	1.5e-06	15.8254	+	Lhx4	R2-22
chr12:84558821-84558838	ACTACTAATTAATTTTA	Lhx4_M01421	2.62e-05	12.4762	-	Lhx4
chr12:84561685-84561702	GTAGGTAATTAGATATT	Lhx4_M01421	5.19e-05	11.4762	+	Lhx4
chr12:84564326-84564343	TTACCTAATTGTTTTTA	Lhx4_M01421	7.4e-05	10.9206	+	Lhx4
chr12:84564345-84564362	GATGATAATTAGGTTAA	Lhx4_M01421	9.52e-05	10.5079	-	Lhx4
chr12:84539957-84539965	CTAATTAA	Lhx4_M04394	5.88e-05	10.7838	+	Lhx4
chr12:84554105-84554113	TTAATTAA	Lhx4_M04394	3.23e-05	11	+	Lhx4
chr12:84558826-84558834	CTAATTAA	Lhx4_M04394	5.88e-05	10.7838	-	Lhx4
chr12:84532245-84532253	CTAATTAA	LHX4_M04394	5.88e-05	10.8	-	Lhx4	R0-33
chr12:84564382-84564390	TTAATTAA	Lhx4_M04394	3.23e-05	11	-	Lhx4
chr12:84534777-84534786	GGATAATAG	Isl1_M01127	8.48e-05	11.2182	-	Isl1
chr12:84548264-84548273	GGGTAATGG	Isl1_M01127	2.45e-05	12.1818	+	Isl1	R2.22
chr12:84548271-84548280	GGGTAATGT	Isl1_M01127	3.26e-05	11.9091	+	Isl1	R2-22
chr12:84548280-84548289	GGGTAATGT	Isl1_M01127	3.26e-05	11.9091	+	Isl1	R2.22
chr12:84550972-84550981	GGATAATAG	Isl1_M01127	8.48e-05	11.2182	-	Isl1	R3-17
chr12:84559061-84559070	GCCTAATAT	Isl1_M01127	8.48e-05	11.2182	+	Isl1
chr12:84540250-84540258	GCCTAATG	Isl1_M04616	4.72e-05	10.36	-	Isl1
chr12:84548264-84548272	GGGTAATG	Isl1_M04616	7.98e-05	10.14	+	Isl1
chr12:84548271-84548279	GGGTAATG	Isl1_M04616	7.98e-05	10.14	+	Isl1
chr12:84548280-84548288	GGGTAATG	Isl1_M04616	7.98e-05	10.14	+	Isl1
chr12:84532274-84532282	GGCTAATG	ISL1_M04616	1.47e-05	11.4	-	Isl1	R0-33
chr12:84548856-84548864	GGTTAATG	Isl1_M04616	3.26e-05	11.08	-	Isl1
chr12:84539953-84539967	ATTTAATTAGAGAG	Vsx2_M00437	8.55e-05	10.78	-	Vsx2
chr12:84541833-84541847	CAGTAATTAGCATA	Vsx2_M00437	1.62e-05	13.52	-	Vsx2	R1-28
chr12:84542337-84542351	ACATAATTAGCTAT	Vsx2_M00437	1.4e-05	13.74	-	Vsx2
chr12:84542703-84542717	TCCTAATTAGCATT	Vsx2_M00437	1.09e-05	14.12	+	Vsx2
chr12:84552779-84552793	TGATAATTAGAACT	Vsx2_M00437	5.09e-05	11.68	+	Vsx2	R3-17
chr12:84556819-84556833	TTATAATTAGCCCA	Vsx2_M00437	1.64e-05	13.5	+	Vsx2
chr12:84561687-84561701	AGGTAATTAGATAT	Vsx2_M00437	2.03e-05	13.16	+	Vsx2
chr12:84564346-84564360	TGATAATTAGGTTA	Vsx2_M00437	8.76e-05	10.74	-	Vsx2
chr12:84539957-84539965	CTAATTAA	Vsx2_M04451	9.66e-05	11.2756	+	Vsx2
chr12:84541837-84541845	CTAATTAC	Vsx2_M04451	4.35e-05	11.7244	+	Vsx2	R1.-28
chr12:84542341-84542349	CTAATTAT	Vsx2_M04451	7e-05	11.5039	+	Vsx2
chr12:84542705-84542713	CTAATTAG	Vsx2_M04451	2.18e-05	12.1339	+	Vsx2
chr12:84546260-84546268	CTAATTAG	Vsx2_M04451	2.18e-05	12.1339	-	Vsx2	R2-22
chr12:84552781-84552789	CTAATTAT	Vsx2_M04451	7e-05	11.5039	-	Vsx2
chr12:84554085-84554093	CTAATTAT	Vsx2_M04451	7e-05	11.5039	+	Vsx2
chr12:84555459-84555467	CTAATTAT	Vsx2_M04451	7e-05	11.5039	+	Vsx2
chr12:84556821-84556829	CTAATTAT	Vsx2_M04451	7e-05	11.5039	-	Vsx2
chr12:84558826-84558834	CTAATTAA	Vsx2_M04451	9.66e-05	11.2756	-	Vsx2
chr12:84561308-84561316	CTAATTAT	Vsx2_M04451	7e-05	11.5039	+	Vsx2
chr12:84561689-84561697	CTAATTAC	Vsx2_M04451	4.35e-05	11.7244	-	Vsx2
chr12:84532243-84532257	TGTTAATTAGCACA	VSX2_M00437	4.2e-06	15.2	+	Vsx2	R0-33
chr12:84532245-84532253	CTAATTAA	VSX2_M04451	9.66e-05	11.3	-	Vsx2	R0-33
chr12:84532429-84532443	TGCTAATTAGAGGA	VSX2_M00437	1.05e-05	14.1	-	Vsx2	R0-33
chr12:84532431-84532445	CTCTAATTAGCACA	VSX2_M00437	1.12e-05	14	+	Vsx2	R0-33
chr12:84532433-84532441	CTAATTAG	VSX2_M04451	2.18e-05	12.1	-	Vsx2	R0-33
chr12:84532539-84532547	CTAATTAC	VSX2_M04451	4.35e-05	11.7	-	Vsx2
chr12:84551844-84551856	GAAGACTTCTTT	Prox1_M04094	3.96e-05	10.1143	-	Prox1	R3-17
