# Supplementary material for: Identification of a modular super-enhancer in murine retinal development
Source: Nat Commun. 2022 Jan 11;13:253. doi: 10.1038/s41467-021-27924-y (PMC8752785; doi:10.1038/s41467-021-27924-y)
Supplement: Supplementary file 4 — Dataset 2 [file 41467_2021_27924_MOESM4_ESM.xls]

## Sheet: Vsx2 SE deletions FPKM
Dataset S2. RNA-seq of Vsx2 SE deletion strains (FPKM).
gene	Consensus A WT	Consensus A HET	Consensus A KO	Consensus B WT	Consensus B HET	Consensus B KO	Double Consensus WT	Double Consensus HET	Double Consensus KO	R1-28 WT	R1-28 HET	R1-28 KO	R2-22 WT	R2-22 HET	R2-22 KO	R3-17 WT	R3-17 HET	R3-17 KO	SE WT	SE HET	SE KO	OrJ	R0-37 WT	R0-37 HET	R0-37 KO
Gnai3	13.2	9.67	12.91	11.97	12.45	11.15	12.24	10.15	11.5	12.81	12.29	15.13	11.32	11.3	11.87	12.61	13.23	13.02	14.66	12.84	13.58	30.76	10.4	12.42	41.27
Pbsn	0	0	0	0	0	0	0	0	0	0	0	0	0	0	0	0	0	0	0	0	0	0	0	0	0
Cdc45	1.96	1.36	1.32	1.68	1.8	1.51	1.13	1.16	1.53	1.9	1.59	2.31	1.75	2.22	2.14	2.42	1.93	2.36	1.53	1.68	2.21	1.32	1.96	1.85	1.01
H19	0.58	0.15	0.39	0.39	0.22	0.47	0.58	0.32	0.51	0.35	0.21	1.07	0.31	0.6	0.4	0.57	0.49	0.71	1.07	1.1	2.09	4.64	0.9	1.56	0.32
Scml2	0.64	1.18	0.47	0.44	0.54	0.5	0.42	0.29	0.81	0.64	0.73	0.72	0.57	0.53	0.55	1.01	0.86	0.91	0.99	0.52	0.34	1.83	0.42	1.55	1.56
Apoh	0.2	0.35	0.14	0.33	0.11	0.15	0.14	0.15	0.09	0.14	0.12	0.21	0.11	0.12	0.17	0.17	0.17	0.15	0.22	0.3	0.26	0.11	0.08	0.72	0
Narf	18.62	19.11	20.3	20.73	20.18	19.69	21.45	16.47	20.55	20.69	21.13	19.21	30.36	24.34	24.38	30.07	27.26	29.03	32.33	26.12	28.01	15.6	26.71	21.63	16.93
Cav2	13.29	12.71	14.63	13.3	11.44	12.04	10.59	9.12	12.27	13.29	14.87	11.42	10.32	10.33	10.08	13.1	12.84	12.64	12.09	10.59	11.22	3.31	9.22	18.55	13.7
Klf6	9.7	8.91	8.43	8.6	9.6	8.79	9.72	7.65	9.98	9.66	11.62	10.13	8.23	8.43	9.45	9.41	9.39	9.56	9.98	7.92	8.83	13.58	9.18	8.38	13.98
Scmh1	8.88	26.2	10.72	10.45	10.08	10.22	7.82	7.04	10.14	13.24	13.06	13.9	9.83	12.28	11.03	15.42	13.7	13.26	15.74	15.62	12.32	16.37	13.44	11.59	14.81
Cox5a	73.23	58.2	72.83	78.76	80.35	76.9	81.24	85.43	80.56	72.67	63.48	59.07	85.03	89.85	90.76	76.26	99.38	74.7	89.91	93.38	86.73	62.58	70.37	77.83	53.19
Tbx2	9.25	11.63	8.72	10.6	9	10.81	6.25	5.46	7.44	8.24	8.1	6.32	9.4	10.23	10.38	9.33	7.8	4.95	13.36	12.19	6.01	13.88	5.46	6.14	38.43
Tbx4	0	0.01	0.01	0	0	0	0	0	0	0.02	0	0.01	0.01	0	0	0.04	0.02	0.04	0	0.02	0.02	0.02	0	0.13	0
Zfy2	0	0	0	0	0	0	0	0	0	0	0	0	0	0	0	0	0	0	0	0	0	0	0	0	0
Ngfr	8.83	8.57	9.15	7.95	8.39	7.18	6.19	4.54	6.36	7.25	7.71	5.23	6.36	7.05	7.52	6.01	6.37	6.25	8.77	9.58	6.6	20.24	5.66	5.47	13.35
Wnt3	0.07	0.01	0.09	0.03	0.07	0.04	0.03	0.02	0.06	0.04	0.07	0.02	0.05	0.06	0.01	0.04	0.05	0.09	0.06	0.07	0.07	0.03	0	0	0
Wnt9a	0.47	0.34	0.4	0.4	0.38	0.35	0.4	0.31	0.36	0.29	0.43	0.54	0.39	0.35	0.28	0.67	0.51	0.35	0.65	0.57	0.27	0.98	0.39	0.12	0.75
Fer	12.14	14.96	12.99	13.55	12.92	12.42	12.32	13.09	12.21	14.17	14.01	14.21	9.92	10.61	10.55	13.05	12.58	14.53	12.97	12	13.13	12.76	12.05	12.93	13.31
Xpo6	15.28	22.98	14.84	15.3	14.53	12.87	11.48	8.24	14.58	18.45	18.25	23.68	12.27	15.56	15.27	17.94	13.6	19.99	19.62	17.65	21.27	22.27	15.18	15.28	19.86
Tfe3	5.71	8.38	6.25	5.22	6.18	5.32	6.04	5.3	7.49	7.45	7.69	7.26	4.88	6.38	5.82	5.76	6.19	5.43	8.1	7.14	7.17	8.42	5.89	5.94	7.66
Axin2	7.7	9.42	6.52	7.07	5.78	6.41	7.77	5.64	7.53	7.78	7.26	6.66	4.76	5.86	7.05	6.48	5.86	7.83	8.21	7.34	9.12	15.83	6.67	8.61	9.07
Brat1	6.7	5.43	6.3	5.05	5.41	4.85	4.89	3.59	5.04	5.58	5.54	6.15	4.96	6.39	6.32	4.45	5.42	5.13	7.09	6.95	7.52	5.65	5.86	4.28	6.78
Gna12	8.84	8.3	8.11	8.98	7.99	8.33	8.43	7.99	7.57	8.44	8.27	8.44	7.25	8.32	8.32	7.45	8.6	7.04	8.32	9.03	8.74	26.57	8.4	9.69	24.06
Slc22a18	0.02	0.03	0.03	0	0	0	0	0.02	0	0.03	0.06	0.09	0.04	0.07	0.07	0.05	0.05	0.05	0.06	0.03	0.06	2.75	0.12	0	1.52
Itgb2l	0	0.01	0	0	0	0	0	0	0	0.01	0	0	0	0	0	0.11	0	0	0	0	0	0	0	0	0
Igsf5	0.03	0.02	0	0.15	0	0.01	0.03	0.02	0	0.02	0	0.03	0.02	0.02	0.13	0.19	0.03	0.04	0.05	0.01	0	0.02	0	0.26	0
Pih1d2	3.54	3.35	3.15	3.12	3.33	3.04	2.79	1.81	3.3	3.75	3.15	6.18	3.37	3.66	2.96	5.56	4.58	7.44	4.15	3.27	4.86	2.94	3.51	2.53	3.17
Dlat	21.6	21.25	21.52	22.08	20.51	17.61	20.83	17.76	19.06	21.14	21.66	21.42	20.92	19.69	20.55	21.31	23.14	22.62	25.15	22.7	21.05	20.68	20.34	23.09	23.19
Sdhd	32.97	23.9	30.79	33.46	34.09	32.11	31.84	31.06	33.22	33.77	33.05	37.71	31.95	33.27	35.41	34.27	37.3	35.57	33.58	34.04	36.51	42.46	33.24	34.04	48.75
Fgf23	0.1	0.08	0.01	0.24	0.12	0.13	0.04	0.02	0.08	0.13	0.12	0.04	0.12	0.06	0.09	0.15	0.15	0.24	0.11	0.08	0.07	0.09	0.1	0	0.14
Fgf6	0	0	0	0	0	0	0	0	0.01	0	0	0	0	0	0	0.11	0	0.08	0	0	0	0	0	0	0
Ccnd2	0.27	0.54	0.21	0.34	0.31	0.37	0.43	0.84	0.41	0.29	0.4	1.91	0.51	0.46	0.45	0.81	0.6	0.7	0.58	0.56	2.87	28.46	1.3	1.66	8.69
Gpr107	13.9	19.59	13.86	14.74	16.38	12.74	13.76	9.92	13.91	14.72	15.08	18.43	14.01	17.88	14.01	12.12	12.77	12.83	17.41	18.33	17.86	17.95	17.28	18.87	15.66
Nalcn	9.2	14.21	10.17	11.99	11.23	10.73	9.49	7.39	9.35	11.27	11.34	9.54	11.33	11	11.38	12.81	12.78	9.84	14.74	13.61	8.09	18.12	9.88	9.74	14.36
Btbd17	0.38	0.32	0.4	0.59	0.61	0.37	0.49	0.32	0.53	0.34	0.47	0.17	0.6	0.68	0.89	1.2	0.74	0.64	1.01	0.57	0.56	0.43	0.56	1.77	0.78
Slfn4	0	0	0	0	0	0.01	0	0.01	0.05	0.02	0	0.02	0.07	0.03	0.02	0.04	0.02	0.04	0.02	0.01	0	0.05	0	0	0.85
Th	1.22	1.01	1.22	0.9	1.04	0.96	1.16	0.81	0.99	1.6	1.31	0.97	0.76	1.15	1.13	0.7	0.93	0.96	1.29	1.49	1.13	2.06	1.03	0.9	0.62
Ins2	0.08	0	0.06	0	0	0	0	0.06	0	0	0.28	0.24	0	0	0	0	0	0	0	0.15	0.37	0.44	0.3	0	0.8
Scnn1g	0.02	0.02	0.02	0.03	0.01	0.03	0.02	0.01	0.01	0.01	0.01	0.03	0.02	0	0.01	0.02	0	0.02	0.03	0.03	0.01	0	0	0	0.03
Drp2	1.35	2.74	1.68	1.61	1.96	1.4	1.53	1.26	1.56	1.79	1.86	1.17	1.4	1.4	1.64	2.12	1.85	1.78	2.07	2.09	1.57	2.79	1.65	2.19	1.91
Tspan32	0.07	0.05	0.02	0.06	0.02	0.03	0.07	0.03	0	0.02	0.04	0.01	0.06	0.04	0	0.26	0.1	0.64	0.06	0.03	0	0.51	0.08	0	0.33
Lhx2	6.33	10.02	6.48	6.87	5.55	6.52	4.61	4.38	5.85	6.5	6.29	6.6	6.47	7.46	7.41	5.78	5.55	6.08	7.56	6.96	7.97	18.95	5.2	6.07	36.11
Clec2g	0	0	0.01	0	0	0	0	0	0	0	0.01	0	0	0	0	0.05	0	0.04	0	0	0	0.4	0	0	0
Gmpr	6.28	5.49	6.98	6.53	6.67	5.89	6.11	5.46	6.12	4.87	5.09	3.41	6.22	6.3	7.04	6.73	6.97	4.53	6.19	6.9	6.69	25.28	5.85	5.18	10.86
Glra1	3.47	6.25	3.5	3.89	4.39	3.93	3.36	2.26	3.58	5.27	5.36	2.26	3.36	3.59	3.73	4.75	3.14	0.68	5.52	4.9	0.77	0.98	3.37	2.46	1.25
Mid2	3.74	6.56	4.48	4.98	4.69	3.68	3.2	3.24	3.52	3.56	4.86	3.86	4.39	3.63	5.29	3.41	4.63	3.01	4.79	4.5	2.93	5.46	2.48	3.6	7.75
Trim25	3.08	5.66	3.39	2.75	2.31	2.85	2.26	1.97	3.01	3.18	3.71	3.86	2.04	2.7	2.73	3.59	3.25	4.78	3.29	2.97	4.12	2.64	2.9	2.77	5.54
Dgke	47.85	46.65	46.06	47.71	46.2	46.34	48.1	39.29	50.25	50.95	54.33	69.4	39.62	46.84	45.91	52.62	46.78	57.54	45.24	43.87	54.19	11.55	51.24	53.09	22.63
Scpep1	4.49	4.09	4.35	3.99	3.37	3.55	3.25	2.96	3.28	4.22	3.73	4.51	3.29	4.07	3.91	4.03	4.28	4.34	4.11	4.46	5.13	16.11	3.54	2.84	9.64
Mnt	1.84	6.19	2.72	3.38	3.26	3.24	3.07	2.34	3.56	3	3.57	2.28	1.97	2.85	3.29	3.1	2.02	2.99	4.15	4.85	5.14	3.76	4.66	3.5	2.26
Itgb2	0.14	0.13	0.19	0.22	0.26	0.18	0.14	0.24	0.2	0.23	0.11	0.43	0.17	0.2	0.22	0.19	0.2	0.28	0.2	0.17	0.27	3.05	0.89	0.16	2.21
Hddc2	4.34	4.69	3.87	6.32	4.5	5.31	3.93	3.29	4.56	4.21	4.08	4.73	4.83	4.84	4.71	5.79	6.57	6.31	3.85	5.12	4.9	7.78	3.53	4.49	8.49
Tpd52l1	0.54	0.42	0.58	0.69	0.65	0.49	0.38	0.44	0.38	0.36	0.42	0.57	0.91	0.57	0.66	0.73	0.26	0.66	0.88	1.12	1.28	3.66	0.63	1.17	3.49
Pemt	1.02	0.92	1.32	1.57	1.4	1.33	1.73	1.18	0.86	1.07	1.03	0.82	0.99	0.86	0.95	0.41	1.19	0.84	0.65	0.87	1.49	0.97	1.26	1.58	0.92
Cdh1	0.09	0.13	0.2	0.11	0.1	0.12	0.09	0.16	0.11	0.1	0.16	0.13	0.16	0.21	0.22	0.16	0.13	0.22	0.2	0.17	0.22	0.98	0.1	0.26	0.31
Cdh4	3.51	6.78	3.78	4.08	3.92	4.62	3.84	3.67	4.18	4.64	4.92	3.13	2.61	3.72	4	4.48	3.34	4.4	4.66	4.8	5.54	6.77	4.54	6.09	1.88
Ckmt1	73.11	55.47	75.07	60.54	66.44	58.05	90.9	85.24	83.89	77.99	79.3	88.12	74.16	80.57	73.37	80.12	86.2	100.93	73.47	85.37	84.3	23.22	79.9	82.71	46.37
Bcl6b	0.1	0.06	0.08	0.03	0.09	0.05	0.05	0.07	0.09	0.16	0.06	0.07	0.03	0.07	0.09	0.26	0.09	0.38	0.16	0.1	0.06	0.25	0.13	0	0.02
Clec10a	0.38	0.08	0.14	0.12	0.06	0.07	0.16	0.13	0.17	0.13	0.16	0.28	0.23	0.12	0	0.15	0.31	0.19	0.07	0.24	0.14	0.59	0.17	0	1.86
Alox12	0.01	0.02	0.01	0.01	0.02	0.04	0.01	0.02	0.04	0.01	0.02	0	0.09	0.01	0.01	0.06	0.05	0.04	0.04	0.02	0.01	0.02	0.12	0	0.03
Arvcf	11.09	10.13	11.57	10.92	11.12	10.11	9.59	8.95	12.08	10.57	11.28	12.88	7.68	8.68	9.23	10.39	8.32	9.98	13.9	13.96	13.08	32.93	11.76	9.71	39.52
Comt	23.2	19.65	22.75	24.24	22	24.12	20.14	20.94	20.65	22.37	20.65	18.79	23.72	23.37	23.04	21.53	26.39	20.67	20.97	22.13	20.88	49.87	20.09	23.62	57.53
Rtca	17.73	15.13	17.92	20.56	18.12	20.24	17.71	16.15	16.42	18.31	16.94	16.91	17.94	16.77	18.09	17.21	18.1	16.93	17.3	18.52	15.5	18.1	16.04	12.31	17.55
Dbt	4.33	4.48	4.19	4.01	4.98	4.32	3.42	3.13	3.26	5.22	4.71	5.71	2.97	3.45	3.16	6.51	4.77	5.52	4.21	3.87	4.4	8.47	3.57	5.97	10.46
Dazap2	24.45	26.81	25.16	30.01	26.92	30.5	27.03	24.72	26.26	35.77	32.28	35.15	27.8	31.04	32.28	29.27	31.77	30.04	29.57	31.79	26.19	31.41	26.4	27.52	44.6
Mcts1	17.24	19.08	16.98	21.92	21.24	18.78	19.24	16.08	20.26	21.59	21.95	25.15	18.56	21.54	21.26	30.65	28.79	29.17	25.44	23.8	23.54	19.96	18.77	14.89	24.64
Rem1	0	0.24	0.05	0	0.04	0.03	0	0.09	0.11	0.07	0.05	0	0.14	0.02	0.06	0.1	0.06	0.09	0.13	0.03	0.02	0.02	0	0	0
Rnf17	0.14	0.15	0.24	0.24	0.4	0.31	0.17	0.11	0.09	0.15	0.19	0.3	0.09	0.15	0.28	0.14	0.13	0.3	0.09	0.23	0.09	0.72	0.23	0	1.2
Trappc10	18.78	21.12	18.23	19.83	19.43	17.8	19.6	17.16	19.77	21.36	21.3	22.37	17.29	19.17	20.21	16.82	17.64	16.7	20.95	20.85	20.05	20.07	21.09	19.33	19
Ccm2	8.32	7.92	9.34	8.71	8.71	8.98	9.53	8.91	9.08	8.97	8.23	6.95	8.92	9.62	8.07	8.36	9.86	6.93	9.42	9.79	8.82	8.73	10.92	9.47	11.01
Wap	0	0	0	0	0	0	0	0	0	0	0	0	0	0	0	0.05	0	0	0	0	0	0	0	0	0
Tbrg4	7.87	8.05	8.89	7.26	8.27	7.56	7.97	5.5	9.11	9.11	9.12	8.42	8.12	10.29	10.85	8.25	9.1	8.09	10.02	8.27	9.54	8.38	7.52	6.75	8.14
Tmprss2	0	0	0	0.23	0	0.18	0	0	0	0	0	0.01	0	0	0	0.14	0.01	0.07	0.01	0.14	0.04	0.02	0	0	0.11
Mx1	0.05	0.13	0.02	0.37	0.13	0.03	0.04	0	0.03	0.1	0.03	0.55	0	0	0.1	0.25	0.08	0.15	0.2	0.07	0.13	0.63	0.11	0	3.86
Fap	0.37	0.17	0.06	0.12	0.28	0.08	0.08	0.03	0.06	0.48	0.13	0.36	0.1	0.15	0.67	0.1	1.25	1.51	0.28	0.37	0.69	0.86	0.52	0.18	1.01
Gcg	0	0	0	0	0	0	0	0	0	0	0	0	0.05	0	0	0.04	0	0.09	0	0	0	0.09	0	0	0
Ndufa9	34.09	26.31	30.02	33.96	32.27	32.7	35.02	32.27	33	35.2	31.92	33.23	36.28	36.39	34.85	36.05	41.24	37.62	34.83	34.19	33.21	33.03	32.29	31.55	39.52
Egfl6	0.41	0.26	0.36	0.3	0.2	0.31	0.16	0.1	0.24	0.23	0.23	0.12	0.18	0.18	0.26	0.19	0.18	0.24	0.29	0.2	0.22	0.49	0.16	0	0.44
Lck	0.33	0.52	0.71	0.48	0.38	0.53	0.25	0.12	0.33	0.17	0.33	0.43	0.14	0.26	0.82	0.6	0.31	0.63	0.25	0.18	0.53	1.23	0.69	0.19	3.12
Tssk3	0.08	0.09	0.06	0.19	0.11	0.13	0.04	0.01	0.02	0.18	0.05	0.2	0.06	0.03	0.28	0.22	0.14	0.31	0.2	0.21	0.05	0.12	0.15	0.66	0.07
Cttnbp2	6.98	17.22	9.34	8.95	9.53	7.21	7.08	5.26	8.32	9.2	10.28	9.71	10.24	7.48	8.9	9.48	7.9	5.81	12.55	13.14	6.62	12.75	7.67	6.34	7.03
Galnt1	17.41	17.78	16.5	17.4	16.16	16.25	16.08	13.45	15.77	19.7	18.63	21.37	14.58	16.94	15.73	19.25	17.43	17.65	17.43	16.95	15.29	30.73	15.68	13.62	31.98
Myf5	0	0.02	0	0	0	0.01	0.01	0	0.01	0	0	0	0	0	0	0.02	0.01	0.08	0.01	0	0.02	0	0.04	0	0
Mkrn2	9.76	8.34	10.63	7.99	9.52	11.14	8.65	7.78	9.26	10.16	8.68	10.94	7.04	8.51	8.92	8.93	7.54	9.25	6.99	5.89	7.84	8.17	10.8	5.84	9.56
Pparg	0.1	0.02	0.09	0.12	0.08	0.06	0.06	0.03	0.08	0.11	0.13	0.14	0	0.09	0.03	0.05	0.03	0.04	0	0.09	0.01	0.04	0	0	0.48
Raf1	34.1	39.54	34.1	30.09	33	29.89	30.48	20.89	35.09	39.05	36.84	50.68	30.76	34.96	42.33	43.82	38.49	50.95	40.47	40.51	45.45	49.05	42.22	36.95	52.92
2021-09-01	1.99	1.83	2.17	1.7	1.51	1.52	1.04	0.98	2.41	2.18	2.67	3.97	1.76	1.34	2.23	4.04	2.46	3.26	2.85	1.73	2.52	3.59	1.61	2.68	1.31
Pdgfb	0.28	0.58	0.48	0.53	0.42	0.38	0.39	0.24	0.41	0.4	0.36	0.48	0.55	0.55	0.75	0.45	0.62	0.4	0.37	0.44	0.49	0.31	0.39	0.75	0.52
Acvrl1	0.84	1.06	0.97	0.63	0.58	0.83	0.8	0.41	0.76	0.87	0.84	0.81	0.7	1.12	1	1.42	1.3	1.01	0.92	0.76	0.84	0.54	1.02	1.11	0.83
Grasp	0.42	0.51	0.64	0.26	0.42	0.55	0.33	0.24	0.54	0.41	0.45	0.27	0.31	0.37	0.48	0.4	0.44	0.23	0.41	0.57	0.4	0.57	0.54	0.59	0.55
Acvr1b	16.93	17.64	17.77	17.92	17.19	16.88	16.62	12.81	16.57	16.59	16.95	16.37	15.98	17.13	18.17	16.19	15.83	16.3	19.32	18.72	17.37	14.84	15.7	17.91	13.35
Tom1l2	23.06	46.89	23.26	27.75	23.65	24.47	24.29	21.5	22.7	26.78	26.86	23.33	23.69	25.12	24.84	23.2	22.94	21.19	27.52	29.7	24.22	30.45	26.11	24.67	25.4
Gpa33	0	0	0	0	0	0	0	0	0	0	0	0.02	0	0	0.01	0	0	0.01	0	0.01	0	0.01	0	0	0.04
Zfp385a	31.04	109.05	34.72	39.92	35.86	44.66	48.91	49.1	45.08	48.1	51.62	35.97	33.52	40.97	38.85	31.99	30.52	29.69	40.46	47.66	38.47	13.06	49.17	56.16	16.32
Itga5	0.25	0.27	0.19	0.06	0.07	0.08	0.1	0.11	0.13	0.29	0.27	0.31	0.21	0.09	0.23	0.17	0.17	0.38	0.13	0.25	0.23	0.81	0.08	0	0.87
Gabra2	2.65	5.34	3.85	3.93	4.65	4.31	3.46	2.87	3.99	4.85	5.14	3.78	3.75	3.73	3.79	5.62	4.34	4.39	5.89	5.35	3.94	12.94	4.06	3.84	2.29
Wdr77	18.34	17.65	17.95	17.37	18.4	15.62	17.67	14.23	19.15	20.54	19.02	21.78	18.73	20.21	19.28	18.87	19.41	19.46	22.09	20.8	22.28	21.96	21.69	21.3	22.71
Adora3	0.15	0.09	0.01	0.04	0.08	0.05	0.05	0.02	0.03	0.07	0.11	0.04	0.04	0	0.01	0.21	0.08	0.22	0.06	0.09	0.06	0.52	0	0	0.53
Atp5f1	109.73	85.53	106.95	113.58	116.51	113.03	106.98	106.07	109.94	120.34	115.03	106.27	102.82	98.67	104.3	129.82	123.16	132.1	97.44	97.41	94.79	96.35	93.32	96.95	104.9
Sox9	1.1	3.52	1.2	1.18	1.03	1.03	0.93	0.65	1.09	1.2	1.46	1.31	0.82	0.71	0.96	1	0.9	0.79	1.91	1.73	1.72	6.57	0.88	0.46	7.5
Hnrnpd	20.76	45.01	25.48	24.65	27.93	29.95	22.16	19.15	28.13	33.97	37.17	36.97	18.3	21.63	17.4	30.89	16.5	30.45	29.65	26.1	27.43	24.27	28.34	26.39	24.42
Dynlt1c	5.99	7.99	5.76	6.11	6.31	5.74	3.84	3.01	6.14	7.01	7.18	11.14	5.72	7.63	6.3	10.84	9.2	11.19	7.66	6.98	8.31	19.47	6.88	5.35	9.14
C1d	37.38	29.79	33.98	41.79	44.7	42.6	36.19	35.6	39.47	41.23	33.86	39.43	37.1	39.81	37.95	33.65	40.9	28.57	34.36	32.62	34.54	36.71	34.91	35	39.92
Gm2a	4.77	4.05	4.78	4.73	4.24	4.48	3.55	3.9	3.57	4.91	4.76	5.14	4.02	4.23	4.41	5.15	4.95	5.56	4.61	4.5	5.55	20.64	3.26	4.34	17.3
Krit1	18.48	28.24	20.34	22.48	22.01	19.41	16.83	12.3	22.09	26.33	29.38	36.19	18.73	22.27	21.68	30.57	25.71	31.23	26.82	24.28	24.38	32.22	20.16	20.17	34.63
Clcn4	41.6	37.12	42.9	44.26	40.98	40.64	43.93	39.96	42.25	43.99	42.64	42.11	38.15	39.16	40.03	41.02	45.01	45.13	42.71	41.74	41.94	38.51	40.91	47.41	42.38
Vmn2r88	0	0	0	0	0	0	0	0	0	0	0	0	0	0	0	0.05	0.01	0.08	0	0	0	0	0	0	0
Grm6	7.89	21.23	9.92	9.82	9.91	10.34	7.04	4.62	7.72	12.63	13.25	8.6	8.99	12.14	10.67	11.84	9.16	0.05	15.99	13.34	0.22	0.23	7.16	5.92	6.04
Sema4f	1.46	2.21	1.38	1.11	1.05	1.17	0.91	0.8	1.05	1.23	1.25	0.89	1.11	1.22	1.08	1.11	0.96	0.73	1.52	1.32	1.29	1.51	1.5	1.21	1.08
Hk2	84.5	89.37	89.85	81.95	80.4	85.7	136.49	121.33	121.44	79.01	78.07	66.29	65.36	72.54	70.86	76.28	59.42	83.85	48.64	51.91	54.6	13.4	73.64	93.31	24.76
Myo18a	13.88	24.53	16.28	16	14.7	15.38	11.16	9.91	13.34	16.57	19.13	16.31	9.5	10.78	13.01	14.16	11.37	13.25	14.88	15.2	16.03	30.38	16.14	15.48	21.78
Sez6	6.23	22.87	6.58	6.23	5.86	5.06	4.88	3.8	6.33	6.83	7.18	4.58	5.45	7.25	6.07	8.82	6.16	6.64	9.94	8.67	8.17	8.27	9.25	8	6.37
Haao	0.07	0.11	0.01	0.13	0.15	0.13	0.05	0.11	0.26	0.17	0.08	0.13	0.06	0.46	0.09	0.33	0.05	0.23	0.09	0.23	0.13	0.11	0	0.12	0.68
Cd52	1.19	0.65	0.51	1.55	0.96	0.91	0.7	1.1	1.05	1.13	0.36	2.31	1.17	1.57	1.12	2.39	1.66	1.9	0.84	0.66	1.79	10.06	0.5	2.1	11.43
Abhd15	0.18	0.5	0.16	0.26	0.08	0.15	0.13	0.13	0.15	0.17	0.09	0.16	0.14	0.05	0.1	0.11	0.18	0.11	0.24	0.27	0.2	0.8	0.27	0.29	1.01
Hoxb6	0	0	0	0	0	0	0	0	0	0	0	0	0	0	0	0.43	0	0.12	0	0	0	0	0	0	0
Loxl3	0.88	0.91	1.07	0.85	1.5	0.75	0.79	0.48	0.69	0.86	0.78	1.2	0.83	1.23	0.7	0.91	0.96	1.56	1.25	1.02	1.64	6.17	0.7	0.47	12.57
Tcl1b5	0	0	0	0	0	0	0	0	0	0	0	0	0	0	0	0	0	0	0	0	0	0	0	0	0
Btn1a1	0.01	0	0.02	0.06	0.02	0.02	0.02	0	0.04	0.02	0.04	0	0.03	0.13	0	0.16	0.02	0.1	0.01	0.01	0.03	0.02	0	0	0
Kat2b	37.5	32.52	36.53	42.55	39.11	40.95	41.17	41.67	41.08	41.21	48.86	46.92	31.51	33.44	31.56	52.79	45.97	58.35	37.72	33.18	35.86	36.8	31.86	34.7	38.04
Rab5b	28.06	26.34	28	31.63	29.81	30.79	30.75	26.5	29.81	33.39	34.4	31.3	30.27	30.43	32.39	35.22	36.35	35.38	33.47	33.66	31.28	45.4	31.69	33.29	35.53
Cryba1	79.08	11.62	5.54	69.32	512.83	210.59	0.6	1121.87	57.88	1.12	15.49	0.26	16.01	5.24	285.45	6.13	12.37	0.1	271.98	783.42	292.12	23.59	0	0.6	0
Dnmt3l	0.1	0	0.02	0.06	0.06	0	0.01	0	0.01	0.04	0.01	0.09	0.02	0.04	0	0.07	0.1	0.07	0.02	0.04	0	0	0	0	0
Aire	0.02	0.03	0.02	0	0	0.03	0	0.01	0	0.01	0.01	0	0.02	0.02	0.13	0.04	0	0.17	0	0	0.02	0.02	0	0	0.03
Icosl	0.4	0.15	0.3	0.26	0.26	0.49	0.25	0.22	0.23	0.3	0.34	0.4	0.22	0.31	0.35	0.35	0.35	0.57	0.45	0.34	0.53	2.26	0.19	0.7	1.49
Spg7	43.3	29.65	41.8	42.62	40.8	45.58	47.49	46.66	47.62	44.35	44.87	50.86	43.43	44.97	40.91	46.94	46.55	54.92	38.51	36.45	43.96	21.02	50.8	44.65	28.78
Sult5a1	0.03	0	0.04	0.18	0.1	0.13	0.03	0.06	0.05	0.04	0.08	0.31	0.13	0	0	0.06	0.14	0.17	0.12	0.02	0.16	5.15	0	0	4.02
Rpl13	205.42	138.6	196.41	201.48	199.22	289.73	213.53	260.3	217.9	148.45	135.33	133.34	232.37	215.24	219.98	192.19	210.03	176.57	195.11	203.5	194.02	296.16	189.24	227.02	224.33
Chmp1a	21.27	20.58	22.68	20.46	19.33	18.17	18.06	15.75	27.58	24.29	19.26	23.66	24.71	27.27	30.34	18.54	30.75	35.43	22.26	32.02	26.21	40.73	20.54	17.38	46.25
Rpa1	47.49	37.09	47.84	49.94	44.47	48.43	43.41	40.52	39.33	46.72	41.6	37.97	51.93	50.32	50.85	41.73	39.5	18.32	49.34	46.22	22.32	28.94	38.92	41.41	41.58
Serpinf1	1.01	1.59	1.8	2.07	1.99	2.61	2.36	2.39	2.08	2.33	2.49	2.94	2.34	2.45	2.5	3.38	3.66	4.64	3.33	2.61	2.74	8.38	1.85	3.35	6.1
Tubgcp3	12.06	12.81	13.04	13.1	11.61	10.86	9.53	6.49	11.01	13.41	14.12	16.04	10.28	11.58	13.38	15.64	13.74	15.6	14.05	13.47	14.96	18.26	14.28	14.92	12.65
Oprm1	0.57	1.06	0.34	0.5	0.51	0.49	0.51	0.36	0.26	0.37	0.53	0.2	0.36	0.67	0.57	0.5	0.41	0.45	0.4	0.45	0.17	0.6	0.55	1.5	0.12
Polr3d	7.33	7.25	6.81	7.5	8.75	8.49	6.93	5.16	7.63	7.54	8.66	8.44	5.93	9.27	7.78	7.02	6.8	7.26	7.35	5.82	8.97	11.91	9.86	9.42	7.65
Tcf7	0.18	0.56	0.22	0.21	0.2	0.27	0.19	0.08	0.17	0.26	0.39	0.24	0.17	0.19	0.29	0.37	0.2	0.26	0.37	0.2	0.33	2.4	0.22	0.32	3.57
Ddx3x	89.83	78.79	92.12	102.46	128.36	95.31	93.4	74.57	95.1	149.31	121.67	114.78	104.61	116.23	118.83	123.69	97.45	170.21	90.31	86.06	114.87	139.06	117.35	86.34	147.9
Il12rb1	0.01	0.01	0.01	0	0	0.01	0.01	0	0.01	0.01	0.02	0.01	0	0	0	0.25	0.02	0.21	0.01	0	0	0.09	0	0	0.09
Slc5a5	1.68	0.99	1.71	1.74	1.45	1.75	1.27	1.14	1.36	1.28	1.52	1.1	1.55	1.81	1.8	1.7	1.63	1.07	1.59	1.82	1.65	0.96	0.9	1.19	0.92
Kcnn3	0.2	0.52	0.3	0.34	0.4	0.3	0.25	0.25	0.28	0.32	0.42	0.29	0.3	0.32	0.28	0.43	0.32	0.61	0.55	0.39	0.7	2.74	0.23	0.18	1.54
Usp32	21.84	33.35	25	23.05	26.52	23.23	24.28	19.51	21.3	25.36	28.72	25.99	17.72	20.56	17.43	25.05	22.28	26.51	23.19	23.97	19.6	20.17	22.97	25.92	16.59
Car4	0.33	0.03	0.3	0.35	0.36	0.28	0.28	0.09	0.2	0.28	0.24	0	0.19	0.62	0.15	0.55	0.17	0.42	0.29	0.22	0.37	0	0.31	0.34	0
Txnrd3	1.76	1.36	1.59	2.15	1.67	1.78	1.5	1.69	1.5	1.45	1.76	1.01	1.75	1.72	2.06	1.96	1.8	2.35	1.76	1.62	1.96	2.99	1.8	1.92	2.08
Fasl	0.01	0.07	0.01	0.13	0.03	0.08	0.01	0	0.01	0.03	0.03	0.1	0.03	0	0.05	0.06	0.09	0.03	0.09	0.04	0.09	0.2	0.05	0	0
Zfp512b	9.1	12.92	10.19	11.45	8.3	8.84	6.63	4.46	8.3	10.49	12.88	11.58	9.18	11.45	11.7	11.33	9.12	10.87	17.33	13.96	13.22	18.82	11.24	8.91	22.61
Dnajc5	69.65	70.45	70.03	74.45	71.21	70.76	83.04	76.36	75.8	73.88	71.6	71.1	71.35	75.14	75.72	66.87	74.04	71.29	79.82	79.3	73.23	55.21	72.22	88.02	59.48
Tpd52l2	25.87	26.08	25.36	23.87	31.15	22.94	22.7	20.98	26.45	30.1	27.33	27.61	24.5	28.36	25.37	31.01	31.47	29.52	25.03	26.25	27.16	40.03	28.37	31.7	42.69
Fmr1	26	32.08	29.86	30.28	28.67	27.46	26.44	20.59	31.07	35.53	38.56	42.85	24.73	28.83	26.84	40.37	31.68	43.49	31.18	27.54	30.82	29.3	28.1	29.26	34.49
Bcl11a	0.76	2.72	1.28	1.2	0.68	1.07	0.81	0.43	0.94	0.97	1.28	0.89	1	0.9	0.94	1.02	0.89	1.52	1.58	1.41	1.34	2.08	0.61	1.52	1.56
Il4	0	0	0	0	0	0	0	0	0	0	0	0	0	0	0	0	0	0	0	0	0.05	0.05	0	0	0
Pxmp4	2.85	2.94	2.62	3.13	3.24	2.91	2.36	2.43	2.37	3	2.81	2.71	3.2	2.77	3.24	2.91	2.73	3.02	3.04	3.37	2.51	6.22	1.39	3.21	9.29
Dlg3	9.7	10.98	10.65	10.19	9.28	9.05	8.5	7.05	8.78	10.83	12.49	10.88	8.51	8.87	9.43	10.64	9.2	10.83	10.61	10.12	10.51	31.24	11.93	7.16	22.21
Gnb1l	1.8	1.69	2.14	1.74	1.79	1.51	1.67	1.43	1.28	1.83	1.58	1.52	1.97	2.02	2.04	1.51	2.32	1.61	1.89	1.64	1.56	1.97	1.84	2.83	3.14
Dbh	0.01	0.07	0.03	0.01	0.04	0.02	0.03	0.02	0.04	0.04	0.05	0.04	0.02	0	0.04	0.09	0.04	0.01	0.09	0.09	0.01	0	0.03	0	0
Mmp11	1	0.68	1.12	0.82	0.53	1.06	0.43	0.24	0.51	0.9	0.91	1.64	0.7	0.55	0.76	0.8	0.75	0.71	1.63	0.74	1.2	4.75	0.27	1.66	6.78
Smarcb1	31.23	26.1	30.05	30.13	29.99	30.84	24.7	24.83	26.64	28.83	30.34	25.42	22.76	28.23	28.07	26.08	24.72	23.55	30.82	32.33	28.45	31.76	25.42	28.53	33.94
Vpreb3	0.1	0.07	0.13	0.14	0	0.17	0.07	0	0.04	0.2	0	0.3	0.05	0.07	0.26	0.08	0.1	0.07	0	0	0.04	0	0	0	0
Hip1r	8.18	8.77	9.77	5.92	6.73	8.3	6.62	6.31	7.01	6.23	6.41	5.7	5.27	6.33	6.15	8.34	7.27	9.16	8.14	8.05	6.58	14.84	6.92	10.26	12.49
Nsun5	6.56	5.66	7.48	5.74	6.95	6.04	5.72	3.81	7.68	7.66	6.93	9.49	5.82	6.98	7.3	6.86	6.83	7.26	8.69	7.11	9.7	6.96	7.82	6.63	9.64
Top1mt	11.7	12.22	13.84	10.76	12.33	13.98	10.78	9.77	10.3	9.7	12.53	9.69	11.81	10.14	10.23	11.66	9.22	12.5	10.78	10.03	11.53	6.62	10.2	10.86	7.91
Hoxa10	0	0	0	0	0	0	0	0	0	0	0	0	0	0	0	0.22	0	0.07	0	0	0	0	0	0	0
Hoxa4	0	0	0	0	0	0	0	0	0	0	0	0	0	0	0	0.1	0	0.15	0	0	0	0	0	0	0
Gm38393	14.75	21.05	21.17	23.97	20.66	21.19	14.76	11.17	19.42	22.61	24.29	26.29	17.86	17.55	19.59	23.74	21.72	18.66	29.87	24.66	16.99	23.69	20.95	16.04	16.72
Mmp14	3.95	3.61	3.79	3.43	2.87	3.12	2.6	1.53	2.39	3.35	3.44	3.88	3.03	2.45	3.02	2.54	2.46	3	5.66	5.05	6.25	28.61	1.75	8.26	25.05
Slc7a7	0.53	0.32	0.29	0.16	0.47	0.25	0.33	0.28	0.26	0.29	0.42	0.22	0.37	0.15	0.55	0.69	0.53	0.34	0.25	0.16	0.47	2.17	0.21	0	2.23
Oxa1l	14.37	16.84	13.62	18.06	14.46	14.3	12.88	10.01	13.41	17.73	16.14	16.43	16.63	17.34	19.72	19.54	16.31	18.12	17.99	17.52	17.28	20.19	15.31	15.18	21.56
Heatr6	4.68	6.68	4.9	4.82	5	4.66	4.35	2.99	4.47	5.14	5.53	6.74	4.77	5.48	5.53	4.99	4.91	4.62	5.58	6.32	6.24	5.66	4.79	5.01	7.01
Ccl3	0	0	0	0.05	0	0	0.03	0.03	0	0	0	0.19	0.12	0	0.05	0	0.19	0.11	0.09	0.13	0.14	0.11	0	0	16.93
Wfdc18	0	0	0	0	0	0.06	0	0	0	0	0	0	0	0	0	0	0	0.04	0	0	0.06	0	0	0	0
Icam4	0.14	0.08	0.23	0.21	0.04	0.02	0.19	0.06	0.04	0.07	0.07	0.08	0.16	0.14	0	0	0.08	0.04	0.19	0.21	0.03	0.28	0.1	0	0
Ilf2	54.04	44.56	53.49	55.28	55.29	51.58	50.69	45.7	54.81	60.28	58.92	65.08	49.09	50.77	53.76	59.54	55.65	63.39	53.06	52.37	51.97	39.99	49.58	44.97	58.1
Chtop	72.5	49.2	67.46	71.16	72.43	72.91	68.35	61.4	69.3	70.78	73.16	74.86	68.54	69.95	72.73	64.88	64.4	59.19	67.02	69.03	66.93	63.87	61.99	67.11	65.71
Snapin	18.25	16.46	18.87	19.56	18.72	19.73	16.17	15.17	17.59	21.5	22.56	24.85	18.38	17.83	20.76	25	22.8	29.47	18.51	19.52	21.22	30.61	17.49	18.18	36.11
S100a4	5.65	3.7	5.19	5.93	9.05	6.62	4.32	11.79	3.92	4.05	6.33	6.26	3.67	3.58	6.7	6.5	6.28	5.58	6.39	8.52	4.08	9.11	3.15	2.21	4.07
S100a3	0.12	0.24	0.43	0.4	0.12	0.28	0.18	0.31	0.16	0.1	0.45	0.14	0.34	0.45	0.37	0.74	0.15	0.15	0.29	0.15	0.38	0.24	0.25	0	0
S100a5	0	0	0.07	0	0	0	0	0	0	0	0	0	0	0	0	0	0	0.13	0	0	0	0	0	0	0
S100a6	10.25	3.36	7.81	8.68	15.26	13.43	6.82	21.28	12.89	7.89	7.27	21.93	9.77	5.76	8.19	8.02	7.47	15.75	18.67	18.42	17.07	598.72	6.64	7.03	49.92
Scn4a	2.5	2.76	2.27	2.31	2.02	2.31	2.37	1.85	2	1.75	1.98	2.01	1.82	2.05	2.29	2.27	2.4	2.91	2.94	3.05	3.14	0.22	2.48	3.98	0.49
Icam2	0.28	0.18	0.49	0.3	0.24	0.43	0.23	0.18	0.44	0.54	0.42	0.65	0.53	0.46	0.43	0.61	0.77	0.92	0.41	0.44	0.51	0.12	0.45	0	0.5
Mapk7	1.48	2.99	2.4	2.89	2.55	2.45	1.77	1.19	2.07	2.07	2.58	1.75	2.01	2.54	3.09	3.07	1.79	2.02	2.13	2.7	3.16	5.15	1.9	1.62	4.97
Epn2	13.95	17.58	17.46	12.81	13.31	13.05	13.79	12.37	14.34	17.21	17.52	16.04	12.11	12.89	13.29	19.52	14.62	17.73	13.68	14.27	15.47	14.73	13.04	11.74	11.67
B9d1	13.99	11.96	16.99	13.59	12.07	16.7	10.83	12.32	12.92	13.46	14.77	14.53	12.76	15.21	15.03	14.89	17.33	18.69	13.99	12.54	19.38	20	15.47	17.29	16.75
Sec24b	6.24	20.05	8.05	7.43	6.14	5.17	5.86	4.52	7.08	9.85	11.19	10.48	6.13	7.23	6.45	9.76	7.67	10.81	11.23	10.77	8.78	14.7	10.32	8.82	11.49
N4bp3	4.39	2.57	4.02	2.97	2.8	2.67	3.05	3.2	3.11	2.2	2.02	1.85	1.74	2.44	2.38	1.23	1.66	1.5	2.12	2.02	2.41	2.86	1.81	1.32	1.87
Rmnd5b	20.94	20.41	19.75	15.71	15.73	14.32	18.19	17.05	18.27	15.66	16.6	19.22	18.29	19.8	21.12	15.24	18.8	19.41	17.76	18.95	23.77	13.67	21.26	16.89	20.76
Nhp2	11.74	8.17	10.67	10.91	11.1	10.95	9.09	9.84	9.69	10.66	9.47	8.06	10.65	10.65	10.1	9.51	10.19	10.46	7	7.65	7.61	7.93	10.14	7.94	7.31
Vps9d1	8.35	7.42	7.66	8.39	7.78	7.83	6.21	4.53	7.18	7.7	8.15	9.15	6.22	8.74	8.57	8.06	7.63	8.89	9.41	9.03	10.36	10.14	8.41	13.24	11.58
Zfp276	9.03	9.46	9.05	7.7	8.17	6.73	7.82	4.82	8.5	8.37	8.33	10.61	7.34	8.84	9.61	9.43	8.72	7.96	8.4	8.86	10.79	10.34	9.65	9.93	10.5
C1ql4	0.02	0	0.04	0.07	0	0	0.05	0.05	0.03	0.04	0.03	0.05	0.02	0.07	0.09	0.19	0.03	0.09	0.04	0.05	0.08	0.02	0.06	0	0
Mfsd10	6.42	9.29	6.63	4.93	6.45	7.82	3.18	2.29	6.23	7.9	8.73	7	7.65	9.31	9.18	4.97	6.72	7.73	8.38	12.45	7.47	12.32	9.33	6.57	17.57
Luzp1	9.47	13.25	10.35	11.39	10.42	10.73	11.53	10.67	11.71	12.93	14	12.16	8.31	8.98	9.4	12.46	11.17	11.22	9.22	8.83	9.63	11.27	12.04	14.87	9.77
Slc13a2	0	0	0	0	0.01	0	0	0.01	0	0	0	0.04	0	0	0	0.02	0	0	0.01	0.01	0.01	0	0	0	0
Kctd10	13.79	15.05	15.71	13.98	13.62	13.27	18.31	16.35	15.85	15.09	15.07	14.89	13.44	14.12	13.97	13.99	15.36	16.99	15.11	14.39	16.22	29.85	15.04	18.17	18.43
Poldip2	34.06	29.24	34.81	33.88	32.23	34.72	30.35	29.98	32.3	33.97	32.7	35.32	29.6	31.69	33.91	32.43	35.29	30.2	32.58	33.7	30.38	39.35	31.49	27.52	40.88
Sebox	36.6	22.83	36.23	33.26	34.92	34.01	28.32	26.98	26.34	31.28	28.55	30.06	29.07	30.92	31.64	35.81	28.12	7.06	33.48	25.32	5.17	1.16	19.86	20.7	8.43
Ift20	34.99	23.44	35.98	33	35.19	35.2	32.94	28.16	35.13	32.28	32.15	35.77	39.19	35.63	41.31	43.35	41.28	38.89	35.75	30.32	29.46	34.68	37.83	24.79	40.98
Col6a1	3.76	6.17	8.38	6.34	5.56	4.58	2.62	0.86	4.72	7.68	8.24	9.59	6.75	8.01	9.7	9.16	8.08	13.16	13.45	13.27	13.01	22.93	6.44	6.55	11.97
Pcbp3	85.83	101.45	94.44	96.29	91.28	93.25	77.73	66.55	82.27	116.53	119.32	103.19	86.31	103.13	105.77	129.79	108.74	111.21	113.57	111.18	82.12	69.23	94.98	98.5	61.02
Lgals9	0.4	0.52	0.41	0.59	0.35	0.55	0.28	0.32	0.35	0.48	0.58	1.1	0.39	0.5	0.42	0.52	0.74	1.53	0.6	0.79	0.98	1.82	0.43	1.21	4.31
Araf	61.84	69.17	65.52	68.5	63.89	66.76	56.4	44.31	64.78	74.39	75.34	77.37	55.53	67.5	63.21	75.51	71.58	72.64	74.66	68.01	66.13	61.71	64.48	61.34	64.64
Cfp	2.85	4.67	2.55	2.53	2.03	1.71	1.9	1.1	2.5	3.98	3.48	4.06	2	2.44	2.56	3.47	2.7	3.15	4.06	3.14	3.11	8.22	2.44	1.99	6.53
Timp1	0.1	0.15	0.11	0.09	0.04	0.25	0.08	0.12	0.23	0.18	0.12	0.92	0.24	0.14	0.13	0.1	0.03	0.33	0.4	0.23	0.26	8.8	0.13	0	6.17
Uxt	7.64	7.39	7.75	6.57	7.92	9.28	6.84	6.08	5.54	8.91	8.31	11.62	8.28	7.49	8.95	9.17	8.31	9.93	6.74	7.09	8.76	8.88	9.58	7.28	12.86
Cnnm3	6.54	10.01	5.19	6.32	5.91	5.37	4.97	3.55	5.42	6.1	5.98	6.06	5.07	5.54	6.74	4.65	5.16	4.31	8.27	7.64	8.49	10.14	6.4	6.84	8.36
Lman2l	7.44	16.31	9.43	6.29	7.24	7.35	8.21	6.78	8.31	9.44	8.77	11.3	7.85	8.28	8.02	7.47	6.75	6.26	9.75	8.65	9.84	14.47	8.56	6.51	12.1
Mcm3ap	7.78	12.34	8.53	9.58	7.01	7.39	7.02	5.84	6.48	9.36	8.85	11.13	8.75	9.01	9.84	7.55	10.4	7.88	9.08	9.55	9.74	9.48	8.8	7.02	9.35
Pcnt	5.9	8.2	5.68	7.06	7.02	6.92	6.3	6.25	6.78	7.02	8.28	7.41	4.23	5.67	5.76	6.63	5.44	5.62	6.29	6.78	6.28	6.64	6.13	15.41	6.54
Ftcd	0	0.02	0.01	0	0.02	0.01	0.01	0.01	0.01	0.01	0	0.01	0.05	0.02	0	0.05	0.01	0.08	0.08	0.21	0.07	0.01	0	0	0
Mxd1	7.53	9.88	7.87	7.2	8.54	7.07	7.27	6	7.8	9.84	9.96	9.84	7.12	9.9	9.28	9.84	9.39	8.98	11.13	10.51	11.28	7.41	8.5	9.05	6.77
Gmcl1	7.16	12.56	6.81	6.97	6.29	6.71	6.24	4.89	7.73	8.42	8.78	11.04	6.49	8.77	8.77	9.83	9.47	10.24	10.96	8.95	13.71	7.9	7.86	7.72	5.44
Snrnp27	32.34	25.4	34.7	38.21	41.6	42.25	39.23	42.51	42.32	41.58	44.26	39.72	39.15	37.44	39.96	39.77	39.2	46.16	35.24	33.37	39.73	28.47	40.88	41.77	32.83
Oas1c	0.49	0.45	0.43	0.4	0.52	0.36	0.26	0.21	0.37	0.42	0.35	0.81	0.52	0.41	0.49	0.43	0.4	0.43	0.4	0.75	0.43	1.19	0.27	0.17	1.23
Oas1h	0	0	0	0	0	0	0	0	0	0	0	0	0	0	0	0	0	0.04	0	0	0	0	0	0	0
Ocrl	14.55	22.6	15.43	15.99	15.04	15.1	15.72	15.78	15.77	16.84	18.23	18.48	14.12	15.39	15.71	19.44	17.6	18.98	18.59	16.85	17.26	15.2	15.36	16.41	15.14
Calm1	383.02	310.07	389.7	424	396.28	404.59	395.8	375.78	370.28	364.45	393.14	269.68	391.11	387.41	411.34	336.75	346.46	258.3	393.18	388.59	249.83	310.65	316.84	345.86	229.01
Agpat3	437.98	532.12	449	431.89	406.06	449.76	518.49	491.65	492.73	493.05	525.38	494.46	377.32	424.1	385.2	346.77	337.7	370.17	358.81	386.31	426.49	75.08	503.23	498.06	139.43
Slc26a3	0	0	0	0	0	0	0	0	0	0	0.03	0	0	0	0	0.17	0.01	0.12	0	0	0	0	0	0	0
Sema6b	4.86	6.25	5.56	5.48	5	5.81	4.58	4.81	4.89	3.97	3.67	2.18	5	5.73	5.86	3.84	4.68	3	5.9	5.99	4.83	5.84	5.34	4.9	2.42
Uhrf1	0.06	0.1	0.16	0.02	0.04	0.05	0.06	0.04	0.1	0.1	0.08	0.24	0.01	0.11	0.04	0.1	0.08	0.22	0.2	0.25	0.2	0.94	0.03	0	0.37
Dpp9	4.81	8.9	4.93	4.87	5.1	4.28	5.82	4.89	5.57	6.09	6.33	6.37	3.76	4.14	4.33	3.75	3.59	3.29	6.06	5.32	5.92	6.65	6.55	4.64	7.01
Ramp2	1.74	1.28	2.51	1.24	1.09	1.73	1.18	1.01	2.02	2	1.89	1.71	2.67	2.84	2.99	4.63	3.17	3.73	2.25	1.88	1.89	6.67	4.6	1.75	8.31
Lsr	1.21	0.85	1.1	0.75	0.76	0.99	0.39	0.61	0.62	0.91	0.93	1.13	0.68	0.62	0.64	0.64	0.66	0.82	0.65	0.68	1.29	7.74	0.35	0.83	6.41
Gramd1a	21.98	18.06	21.81	20.07	19.1	18.16	16.68	12.35	18.97	19.79	19.45	18.26	18.98	20.33	21.65	18.57	23.1	21.32	24.39	25.91	23.28	26.35	18.94	14.38	23.98
Hpn	0.06	0.06	0.09	0.11	0.45	0.13	0.09	0.04	0.18	0.13	0.36	0.17	0.25	0	0.08	0.67	0.08	0.37	0.18	0.12	0.22	1.17	0	0	1.03
Gabrg1	2.88	2.95	2.97	3.06	2.99	3.14	2.83	2.41	2.77	3.02	2.91	1.88	2.49	2.51	2.89	3.14	3.72	2.97	3.59	2.75	2.6	3.36	2.14	4.77	1.6
Ckb	708.55	498.6	665.48	626.69	604.83	676.5	634.65	599.23	574.08	499.69	474.68	407.62	699.26	676.49	687.74	487.36	606.11	404.56	637.27	681.9	460.66	600.28	504.07	537.34	730.25
Sp1	8.87	11.81	9.19	8.71	8.59	7.54	8.1	5.87	8.41	10.83	12.08	13.14	7.49	8.72	9	10.86	9.75	12.98	10.06	9.71	10.42	10.62	8.28	10.6	12.42
Itgb7	0.52	0.03	0.08	0.11	0.02	0.22	0.06	0.05	0.17	0.02	0.08	0.13	0.04	0.11	0.04	0.26	0.06	0.43	0.42	0.13	0.61	0.58	0.1	0	0.47
Myg1	23.19	17.07	21.97	20.27	20.77	19.82	17.7	15.73	21.2	24.22	24.7	27.54	22.1	22.44	24.77	22.98	25.11	21.89	23.36	24.96	24.15	21.95	21.28	18.72	31.58
Rarg	2.25	2.7	2.55	1.51	2.09	2.03	1.55	1.02	2.21	2.17	1.93	2.66	1.62	2.61	2.52	1.27	1.37	1.81	1.88	1.46	2.11	7.89	1.11	1.6	7.55
Pfdn5	176.58	147.47	166.18	160.12	174.93	187.52	183.65	200.13	209.14	171.03	175.96	155.55	143.24	144.42	137.76	181.91	180.16	201.05	124.5	131	127.72	140.04	160.71	148.35	140.19
Efnb2	4.97	8.89	4.98	5.33	4.86	5.68	4.82	3.26	5.03	5.82	5.74	5.86	3.99	5.78	5.46	5.17	5.66	4.65	4.98	5.34	6.08	25.59	4.45	7.89	57.85
Rrp15	6.71	4.78	6.18	6.92	7.29	6.82	7.05	6.34	6.46	7.4	6.76	7.29	5.5	6.31	6.36	6.69	6.19	6.02	5.43	5.7	5.07	6.03	6.47	5.3	9.15
Rnd2	18.14	12.03	19.31	18.21	16.89	16.58	16.89	16.92	16.37	15.02	15.02	12.9	17.66	16.21	16.57	11.44	12.9	9.57	19.83	18.98	15.65	30.68	17.65	15.8	57.32
Srr	9.39	13.35	9.52	9.92	9.09	10.26	9.9	8.75	8.95	10.61	11.62	11.72	9.69	11.42	10	16.42	14.46	19.16	11.31	10.67	11.69	14.94	9.72	16.89	18.68
Sync	0.16	0.45	0.22	0.45	0.33	0.3	0.21	0.48	0.33	0.33	0.43	0.05	0.28	0.18	0.15	0.32	0.26	0.39	0.2	0.28	0.26	0.51	0.29	0.85	0.13
Fndc5	10.28	9.63	11.53	10.19	10.06	9.64	9.12	7.16	9.12	9.79	10.1	8.18	10.88	10.45	11.47	12.49	12.32	12.78	12.48	12.04	10.01	11.6	8.86	8.74	10.12
Acp5	0.02	0	0.03	0	0	0	0	0	0	0.05	0	0.04	0.02	0.05	0	0.37	0	0.03	0.05	0.02	0.05	1.23	0.07	0	0.2
Cnn1	0.14	0.03	0.04	0.03	0	0.01	0.07	0	0.18	0.11	0.04	0	0.37	0	0.03	0.22	0.04	0.18	0.03	0	0.04	0.21	0.11	0	0.29
Fbxo9	55.17	54.25	56.77	58.74	56.22	56.53	53.9	53.08	54.95	51.57	53.76	53.74	49.52	51.57	51.75	57.42	62.14	57.48	55.12	62.31	58.97	38.87	70.56	59.97	55.2
Vps50	14.05	13.9	13.91	15.36	14.36	14.02	13.65	13.9	14.23	14.85	14.47	15.93	13	12.81	12.93	17.34	16.55	18.56	14.25	14.59	14.03	11.15	14.29	17.05	14.83
Hars	23.56	20.38	22.74	21.37	23.84	22.78	24.87	23.46	23.91	23.23	23.79	23.11	22.79	21.38	22.14	23	22.37	23.83	21.98	22.06	21	24.9	26.28	24.56	30.27
Zmat2	22.73	15.04	24.43	28.31	27.37	27.8	25.8	25.07	29.11	29.91	29.86	29.73	24.71	26.39	24.57	27.08	23.98	28.01	24.76	26.22	24.64	35.64	24.65	28	32.25
Ube2c	0	0.04	0	0	0.04	0.09	0.03	0.02	0.09	0.03	0.1	0.09	0.11	0.12	0.07	0.16	0.08	0.04	0.09	0.05	0.03	0.64	0	0	0.1
Smg5	28.92	26.16	28.45	27.84	26.86	25.61	27.26	24.31	28.32	29.74	30.08	31.89	26.27	29.14	28.17	30.35	27.91	28.52	28.71	29.02	28.98	24.84	30.56	27.49	21.93
Cct3	74.61	54.78	71.58	75.08	78.28	70.17	78.22	70.01	69.91	71.92	66	71.99	72.9	74.98	78.54	59.53	81.57	67.59	80.08	71.94	75.82	84.98	74.61	71.96	92.49
Glmp	15.44	13.1	13.8	15.92	11.06	12.57	14.99	13.44	15.39	17.32	16.01	20.71	13.22	16.99	17.91	17.47	18.12	14.43	16.39	18.02	15.96	35.16	14.24	15.72	36.83
Mef2d	26.81	73.66	26.14	30.58	28.37	28.06	29.83	21.91	32.19	36.65	40.06	34.2	21.16	31.37	28.67	28.09	23.62	28.53	42.38	44.48	42.44	14.51	35.12	36.83	13.49
Arr3	80.42	66.94	77.75	101.58	101.22	79.65	127.31	91.21	134.71	160.43	148.92	264.88	90.53	128.1	116.71	189.67	183.48	186.24	101.99	107.91	147.63	33.59	130.45	117.41	135.11
Opn1sw	190.82	142.82	176.76	202.48	204.91	175.31	196.46	152.94	189.03	194.69	192.13	271.01	184.96	248.71	263.23	179.31	223.77	211.17	245.42	243.59	279.71	143.6	229.82	216.24	37.49
Gad1	61.42	81.96	65.19	68.37	70.1	64.58	54.77	40.09	56.63	67.17	65.98	60.8	78.08	79.44	75.59	68.1	78.74	58.24	80.55	81.07	49.79	88.7	49.54	55.02	43.39
Tmem79	0.45	0.33	0.28	0.38	0.19	0.24	0.31	0.23	0.21	0.24	0.52	0.52	0.32	0.42	0.23	0.52	0.3	0.57	0.51	0.4	0.27	0.52	0.13	0.59	0.17
Snd1	15.84	18.55	15.56	15.22	15.67	14.6	14.41	12.59	14.68	16.19	15.83	16.31	14.55	15.01	15.18	14.51	13.63	15.03	15.09	15.12	15.51	24.62	14.12	15.35	18.75
Col18a1	3.37	3.08	3.01	2.31	2.23	2.31	1.7	6.05	2.07	2.31	2.33	9.13	2.02	2.34	2.58	2.11	2.35	2.92	3.5	3.65	19.66	77.18	2.29	1.35	37.65
Slc19a1	6.71	8.87	6.34	5.08	5.25	5.16	6.79	5.67	8.07	7.26	8.48	10.8	5.36	7.24	7.56	7.09	7.48	9.1	7.94	7.09	11.81	11.02	8.67	11.67	9.26
Kpnb1	33.37	35.85	32.38	31.5	31.88	31.84	31.97	28.11	34.04	37.33	41.28	37.71	27.81	30.82	30.27	36.43	34.07	35.48	35.46	34.94	34.53	45.4	32.2	40.93	40.33
Npepps	48.09	97.55	49.93	46.84	48.62	41.38	54.5	45.65	55.76	52.68	55.66	62.49	41.84	47.91	44.48	56.13	46.79	53.13	58.15	50.93	54.22	44.39	39.99	46.49	42.66
Tbx21	0.13	0.13	0.16	0.04	0.23	0.07	0.09	0.1	0.1	0.09	0.09	0.11	0.05	0.13	0.14	0.18	0.07	0.26	0.17	0.13	0.18	0.22	0.18	0	0.07
Mrpl10	14.73	12.97	14.14	16.26	15.33	14.56	12.36	11.67	12.55	15.71	14.11	15.44	14.87	15.6	15.57	13.17	16.54	13.66	15.05	16.32	15.93	20.35	14.18	17.1	20.65
Cyp51	17.78	16.21	17.38	18.8	16.4	17.39	15.94	13.47	14.88	18.22	19.37	19.24	16.52	16.1	19.3	18.26	17.27	17.57	16.41	16.86	15.01	11.97	14.85	18.07	13.64
Tcf25	97.33	86.25	112.93	112.8	101.81	122	96.31	113.89	102.16	126.18	151.89	101.7	95.44	84.13	85.29	119.86	99.74	126.53	95.98	101.23	96.96	99.43	103.09	88.47	96.19
Tubb6	0.23	0.29	0.23	0.46	0.68	0.37	0.21	1.07	0.51	0.34	0.28	0.87	0.3	0.21	0.73	0.32	0.46	0.63	0.64	0.63	0.86	4.1	0.1	0.46	3.93
Def8	11.24	12.62	10.75	9.2	9.86	9.46	8.59	7.14	8.11	10.84	10.47	11.52	10.87	12.22	10.64	10.17	12.47	12.08	11.74	11.05	11.88	12.12	10.72	9.62	12.19
Meox1	0.17	0.08	0.1	0.07	0.11	0.12	0.07	0.06	0.07	0.09	0.09	0.14	0.12	0.04	0.12	0.19	0.2	0.19	0.12	0.23	0.02	0.02	0.04	0	0.08
Sost	0.05	0.03	0.05	0.06	0.09	0.05	0.01	0.01	0.04	0.02	0.06	0.03	0	0.06	0.04	0.33	0.05	0.16	0	0.04	0	0.03	0.13	0	0
Nkx2-1	0	0	0	0	0	0	0	0	0	0	0	0	0	0	0	0.36	0.04	0.29	0	0	0	0	0	0	0
Pax9	0	0.01	0	0	0	0	0	0.02	0	0.02	0	0	0	0	0	0.09	0.02	0.04	0.01	0	0	0.01	0	0	0
Irx2	1.91	2.08	1.48	2.53	1.84	2.48	1.83	1.62	1.71	1.38	1.64	0.06	1.55	1.73	1.4	1.71	1.35	1.1	1.45	1.54	2.78	0.55	2.56	2.68	0.1
Col1a1	0.32	0.07	0.18	0.55	0.08	0.28	0.15	0.19	0.29	0.19	0.19	0.1	0.26	0.1	0.62	0.51	0.48	0.67	2.63	2.77	2.57	6.34	0.22	0	0.1
Itga3	2.03	3.64	2.52	2.07	2.75	2.07	2.11	1.69	2.33	2.43	2.82	3.48	2.71	2.02	3.52	2.27	2.68	2.73	3.73	2.9	3.25	9.74	3.38	4.67	7.41
Sgca	0	0	0.03	0	0.18	0.01	0.02	0.04	0	0	0	0	0.02	0	0	0	0	0	0.3	0.12	0	0.1	0	0	0.1
Dlx3	0.06	0.16	0.08	0.11	0.07	0.07	0.03	0.02	0.05	0.1	0.11	0.15	0.1	0.09	0.09	0.17	0.04	0.15	0.08	0.06	0.04	0.06	0	0	0.06
Foxm1	0.02	0.14	0.04	0.26	0.17	0.1	0.07	0.12	0.09	0.16	0.15	0.16	0.14	0.19	0.12	0.28	0.29	0.38	0.17	0.19	0.14	0.86	0.52	0	0.23
Itfg2	21.1	27.89	23.51	25.05	26.51	23.97	22.33	22.32	24.21	30.94	31	31.8	24.71	28.57	32.5	23.02	20.86	23.65	21.43	22.59	22.89	12.11	29.61	29.25	21.38
Nrip2	4.74	4.74	5.16	5.54	5.08	4.75	4.29	4.26	5.28	4.6	4.99	3.5	5.76	5.39	5.58	4.91	6.78	5.59	7.49	7.48	5.7	5.32	4.84	5.99	1.76
Tulp3	3.21	7.62	3.64	3.15	2.9	2.87	2.12	1.46	2.95	3.94	3.8	5.28	3.25	3.64	2.97	3.53	3.15	3.18	6.13	5.34	4.45	7.41	3.1	1.51	9.42
Gtf2h4	8.17	6.55	7.04	8.97	7.74	7.61	7.22	5.06	7.49	7.13	6.91	8.31	9.28	10.55	10.18	6.62	9.41	9.22	7.53	7.78	9.49	5.56	9.33	6.67	9.2
Tubb5	148.67	126.05	155.72	145.03	138.24	147.49	193.87	189.14	177.38	154.48	154.97	130.1	138.55	137.32	141.37	126.16	134.75	131.87	137.9	136.98	134.77	147.69	132.87	144.65	130.69
Ell2	2.24	3.09	2.45	2.54	2.36	2.74	2.32	2.55	2.69	3.08	3.52	3.81	2.04	2.78	1.88	3.72	3.74	4.47	3	2.96	3.6	8.09	2.91	2.4	15.71
Jup	7.88	10.81	7.62	9.07	7.16	10.27	8.59	9.46	9.27	6.66	10.41	3.89	5.31	6.66	7.1	7.26	6.4	7.37	9.32	8.53	10.21	8.33	8.99	9.91	7.2
Fkbp10	2.25	1.27	1.83	2.01	1.64	1.68	1.17	1.29	1.78	1.8	2.01	2.14	1.52	1.65	1.54	1.74	1.81	1.91	2.27	2.2	4	12.65	1.21	3.1	20.01
Klhl10	0.22	0.13	0.19	0.05	0.14	0.13	0.12	0.17	0.12	0.22	0.09	0.19	0.21	0.17	0.11	0.19	0.3	0.15	0.09	0.07	0.16	0.48	0.13	0	0.13
Mnx1	0	0	0	0	0	0	0	0	0	0	0	0	0	0	0	0.14	0	0.03	0	0	0	0	0	0	0
Nom1	5.88	6.44	4.64	7.8	5.23	5.37	7.72	5.16	5.14	6.32	6.36	6.43	6.89	5.17	6.25	5.75	6.22	6.2	6.25	6.17	5.75	5.89	7.47	9.7	7.98
Ergic1	14.8	22.99	15.71	16.4	17.62	16.2	16.85	14.59	16.94	19.22	19.74	20	16.17	18.34	17.47	15.36	13.91	13.14	19.62	19.93	15.83	30.95	19.37	15.17	30.56
Tnk1	0.01	0.08	0.03	0.07	0.01	0.05	0.01	0.01	0.02	0.03	0.02	0.05	0.06	0.04	0.07	0.09	0.06	0.01	0.04	0.05	0.16	0.07	0	0.93	0.06
Acap1	0.11	0.06	0.08	0.07	0.02	0.03	0.03	0.03	0.09	0.03	0.05	0.05	0.04	0.01	0.07	0.15	0.05	0.13	0.05	0.06	0.11	0.25	0.09	0	0.03
Tcea3	2.31	0.98	2.06	1.33	1.43	1.55	1.34	2.02	1.62	1.91	1.99	2.2	0.76	0.99	1.09	0.76	0.68	0.94	0.93	0.46	1.29	1.57	0.93	3.04	1.46
Csn3	0.05	0	0.02	0.06	0.07	0	0.07	0.02	0	0.09	0.01	0.11	0	0.06	0.1	0.07	0.07	0.17	0.05	0.07	0	0.56	0	0	0.27
Ifrd1	39.47	28.66	34.48	34.09	34.65	31.94	33.74	29.32	43.11	46.54	47.57	61.4	36.39	37.12	35.9	44.92	36.27	60.13	31.19	29.59	37.19	40.08	33.05	25.82	88.6
Stk38l	6.98	9.79	7.71	7.74	7.63	6.75	7.49	6.05	7.91	8.18	8.15	9.26	6.16	6.59	6.6	7.4	7.29	7.57	7.58	7.18	7.78	6.62	7.49	6.62	6.81
Brpf1	8.86	10.62	9.24	8.21	7.71	7.4	8.15	6.35	8.15	9.48	10.3	12.24	7.42	8.38	8.43	9.47	7.35	8.46	8.61	8.1	9.29	9.25	9.52	6.56	9.61
Akr1b3	14.1	12.37	15.56	14.37	13.91	14.25	12.21	11.73	12.89	14.59	13.86	12.11	14.71	14.48	14.83	13.26	15.54	11.01	15.07	14.74	11.34	11	12.15	13.13	12.36
Hoxc13	0	0	0	0	0	0	0	0	0	0	0	0	0	0	0	0.09	0	0.03	0	0	0	0	0	0	0
Hoxc11	0	0	0	0	0	0	0	0	0	0	0	0	0	0	0	0.13	0.02	0.03	0	0	0	0	0	0	0
Hoxc8	0	0.02	0	0	0	0	0	0	0	0.01	0	0	0	0	0	0.09	0.05	0.23	0	0	0	0	0	0	0
Hoxc6	0	0	0	0	0	0	0	0	0	0	0	0	0	0	0	0.5	0	0.13	0	0	0	0	0	0	0
Gstt1	10.98	6.77	10.47	10.92	10.26	10.65	9.64	10.35	11.11	11.23	11.63	14.57	12.17	10.84	14.51	12.49	12.72	10.49	9.44	10.73	11.55	70.43	6.45	7.99	88.84
Gstt3	1.46	1.57	1.43	1.15	1.58	1.24	0.8	0.9	1.05	1.08	1.18	1.56	1.5	1.5	1.41	1.41	1.05	1.01	1.54	1.6	1.32	5.84	0.89	0.21	12.25
Ddt	35.36	27.85	34.7	32.72	33.23	36.18	32.14	30.55	32.43	33.59	31.66	31.91	42.9	42.23	37.26	28.25	41.72	31.22	33.68	33.67	32.61	33.5	30.65	23.16	47.16
Tat	0.04	0.06	0.03	0	0	0.06	0.02	0.02	0.03	0.08	0.02	0.01	0.08	0.05	0.05	0.12	0.02	0.04	0.09	0.14	0.21	0	0	0	0.13
Marveld3	6.1	5.52	6.21	4.17	3.45	4.89	5.15	4.53	5.91	3.92	4.67	5.82	2.82	4.56	3.58	3.9	2.68	6.07	3.14	3.36	6.32	2.05	4.21	4.25	3.47
Ddx18	9.56	12	8.78	10.7	9.8	10.21	8.89	5.92	8.38	11.4	12.17	12.49	7.75	11.28	9.87	10.55	10.56	10.9	10.31	9.84	9.63	10.64	8.96	6.82	12.37
Ubl3	86.04	68.59	82.27	80.66	75.03	75.14	83.38	82.56	82.56	80.76	82.56	74.68	66.64	64.67	71.69	67.47	71.88	63.84	73.15	73.53	65.14	67.94	75.2	76.42	83.77
Gramd3	0.89	0.82	0.9	0.99	0.71	0.81	0.68	0.48	0.82	0.84	1	1.23	0.85	0.68	0.79	1.02	0.91	1.06	0.93	0.9	1.21	5.58	1.05	0.3	5.93
Eef1e1	15.99	8.65	14.45	15.64	15.74	16.25	15.46	16.43	14.75	13.49	13.04	14.29	14.66	16.66	16.3	12.96	15.48	13.43	13.95	13.16	12.52	13.26	13.37	12.88	12.8
Akt1	27.03	25.2	27.81	30.26	27.29	28.62	28.96	30.03	28.16	26.05	30.91	27.52	26.44	27.66	26.85	28.67	30.07	27.84	27.42	28.57	28.21	39.7	25.81	31.22	40.49
Cldn15	0.29	0.45	0.48	0.22	0.42	0.11	0.16	0.12	0.16	0.35	0.37	0.47	0.25	0.38	0.55	0.19	0.37	0.27	0.31	0.43	0.3	0.9	0.2	0	0.61
Il16	0.07	0.13	0.18	0.11	0.09	0.07	0.09	0.23	0.07	0.11	0.11	0.2	0.11	0.12	0.22	0.23	0.18	0.19	0.17	0.08	0.16	0.98	0.06	0	1.6
Tcirg1	1.91	1.74	2.14	2.15	1.36	1.16	1.24	0.94	1.15	2.07	2.27	3.42	1.64	1.98	2.32	2.51	1.65	3.03	2.69	2.54	3.28	12.13	1.87	1.8	20.74
Naglu	3.94	3.32	4.13	3.78	4.2	3.93	3.06	3	3.3	4.09	3.2	3.82	4.34	4.3	4.02	3.05	3.89	2.94	4.2	3.94	4.33	7.64	4.2	3.98	7.61
Coasy	8.05	6.84	7.38	6.99	6.27	6.98	6.8	5.78	6.79	8.03	8.39	9.08	7.22	8.98	8.3	7.08	8.42	7.44	8.06	8.16	8.68	12.18	8.06	7.57	13.44
Smo	3.31	3.53	2.98	3.46	2.96	2.99	2.94	2.53	2.95	3.58	3.28	4.48	2.95	3.13	3.65	3.14	3.13	2.76	4.45	3.94	4.66	28.43	2.19	2.63	28.62
Tspan33	3.2	3.34	3.86	2.84	2.97	2.67	2.13	1.59	2.37	2.87	2.86	2.7	3.3	3.14	3.15	3.58	2.89	2.06	3.75	3.28	1.87	2.67	1.67	1.63	5.81
Crnkl1	15	11.12	13.09	13.41	13.24	13.45	13.3	10.19	11.06	15.22	15.89	16.99	12.2	12.85	12.45	16.68	14.01	18.68	11.7	11.64	14.24	12.63	11.93	11.33	15
Rin2	5.4	7.08	5.54	6.89	5.3	5.08	4.56	4.23	5.53	4.86	5.3	7.69	5	4.66	5.97	5.04	5.04	5.91	7.96	5.94	6.73	51.83	10.12	4.15	38.13
Folh1	3.65	5.8	3.66	3.71	4.26	2.81	5.25	2.75	5.3	3.74	4.82	7.27	3.4	3.35	3.67	5.44	3.98	4.86	4.93	4.32	3.38	23.39	2.97	3.26	29.51
Chordc1	18.55	24.51	19.29	21.23	20.72	17.51	22.22	17.96	20.41	24.73	25.98	33.56	17.03	21.2	19.54	27.56	24.84	28.24	25.25	23.61	23.89	45.17	21.15	15.15	38.13
Rtcb	48.52	34.13	46.91	47.73	45.34	47.21	45.12	43.05	44.12	49.2	48.95	48.61	41.12	41.5	41.42	45.7	44.35	43.62	42.24	40.4	39.53	50.79	42.93	48.33	51.07
Pwp1	8.2	8.14	7.53	7.8	7.73	6.4	7.28	5.66	6.25	7.98	7.76	9.19	7.77	8.67	7.42	8.96	8.95	10.11	8.77	7.43	9.1	10.32	6.79	9	15.32
Fbxo7	6.74	7.84	6.95	6.72	5.69	5.21	4.82	3.48	4.72	6.06	5.62	7.42	5.83	6.44	6.45	6.36	5.66	6.01	6.79	5.9	5.86	7.55	6.16	5.56	10.77
Capns1	40.63	38.48	46.66	47.53	46.99	42.51	49.39	50.84	47.95	48.2	47.74	36.05	50.79	48.89	52.87	38.44	51.25	42.88	50.58	54.79	47.35	80.12	47.07	46.46	86.89
Lrp3	8.81	10.6	9.87	11.29	9.58	9.63	8.07	6.69	8.5	9.06	9.38	5.51	7.65	8.5	9.72	7.65	8.75	6.58	11.24	11.19	8.45	10.06	8.5	9.36	9.13
Dsg4	0	0	0	0	0	0	0	0	0	0	0	0	0	0	0	0	0	0.02	0	0	0	0	0	0	0
Evx2	0	0	0	0	0	0	0	0	0	0	0	0	0	0	0	0.2	0.01	0.05	0	0	0	0	0	0	0
Hoxd13	0	0	0	0	0	0	0	0	0	0.02	0	0	0	0	0	0.08	0.02	0.05	0	0	0	0	0	0	0
Hoxd12	0	0	0	0	0	0	0	0	0.01	0	0	0	0	0	0	0.07	0.03	0.1	0	0	0	0	0	0	0
Folr1	10.21	7.03	7.53	9.09	9.48	7.28	6.64	11.04	6.22	9.03	8.72	19.15	8.11	6.12	6.7	9.31	9.26	10.4	11.23	9.1	25.82	193.78	8.34	4.96	154.55
Clpb	12.51	18.14	12.68	12.35	12.77	12.99	13.59	11.64	13.19	14.6	14.71	15.15	11.26	10.9	11.08	12.55	13.29	13.61	13.37	12.83	11.71	22.32	10.53	14.2	19.15
2021-09-07	70.05	55.02	73.37	81.77	81.38	79.52	73.61	68.3	71.55	82.16	87.94	86.31	63.78	65.59	66.08	87.11	85.54	85.19	78.95	72.37	65.05	110.71	63.97	68.18	107.32
Zdhhc4	12.88	11.71	13.21	11.66	11.69	10.89	10.55	6.87	11.67	16.53	15.31	19.09	13.59	15.34	14.87	15.55	15.51	17.91	13.33	13.27	14.75	19.37	14.69	13.35	25.08
Rac1	50.26	43.88	48.04	52.4	50.68	46.1	43.89	39.91	43.66	52.61	56.02	52.02	49.91	50.79	57.24	46.14	50.48	43.95	59.15	60.53	53.81	90.71	47.08	49.4	90.79
Nup214	4.99	15.53	4.75	4.99	5.43	5.47	5.74	3.66	4.89	7.2	8.97	9.4	5.19	5.92	6.62	6.28	6.28	6.36	8	7.17	7.32	7.28	8.54	8.03	6.12
Aif1l	4.55	3.66	3.87	3.96	4.43	5.04	3.3	3.68	4.3	3.94	3.89	5.02	3.36	2.95	3.21	3.33	3.61	3.91	5.02	4.68	5.49	24.65	3.12	3.13	12.23
Cpa3	0.02	0	0	0	0	0.01	0	0	0	0	0	0	0	0	0	0.06	0	0	0.03	0.03	0.05	0.09	0	0	0.06
Ltbp1	1.21	1.58	1.07	1.29	0.85	0.7	1.01	2	1.3	1.11	1.14	3.74	1.07	0.91	0.82	1.68	1.52	1.68	1.4	1.45	6.38	78.84	0.82	1.34	33.26
Ugp2	13.95	15.42	14.07	15.31	15.41	15.04	15.09	13.74	13.72	15.23	14.58	14.15	12.23	11.35	12.59	12.16	13.71	12.08	14.6	12.58	13.1	24.62	12.54	14.34	28.98
Kcnh6	4.69	9.92	6.33	5.72	4.94	4.4	5.23	2.12	4.63	4.6	4.78	5.75	7.31	7.39	6.25	4.91	6.51	3.24	6.48	6.89	3.94	2.1	3.25	4.57	5.02
Trmt1	18.06	19.62	19.57	18.5	18.4	21.67	15.33	13.6	17.8	21.07	20.46	24.33	17.54	21.29	23.28	18.89	21.43	16.83	20.49	18.55	21.09	24.63	13.22	15.17	26.5
Nacc1	12.62	24.27	14.27	13.2	12.92	13.12	14.43	12.8	14.37	15.81	14.53	14.49	11.12	14.06	13.75	10.94	11.52	9.63	15.51	16.05	13.6	21.1	14.24	13.2	19.03
Nfix	5.09	12.46	4	3.6	4.83	4.55	4.05	3.83	3.81	4.16	5.2	4.07	3.79	4.14	3.4	3.11	3.07	3.43	6.61	5.81	5.22	17.68	3.14	2.14	20.47
Slc1a5	2.04	1.99	1.95	1.7	2.46	1.8	1.73	1.21	2.45	2.96	2.32	2.67	1.31	1.73	1.73	1.73	1.69	1.25	1.48	2.12	1.87	1.18	2.04	1.88	1.85
Uba1	57.22	65.83	57.94	58.94	55.37	54.29	63.02	59.43	54.47	61.74	65.57	54.78	58.97	59.36	58.2	69.89	60.73	63.92	63.31	66.42	58.85	67.98	55.94	58.75	61.81
Vwf	0.73	1.05	0.61	0.39	0.51	0.72	0.35	0.18	0.53	0.65	0.6	0.78	0.46	0.34	0.42	0.68	0.79	0.82	0.61	0.34	0.68	0.08	1.01	1.64	0.28
Siae	2.3	2.55	2.23	2.08	2.16	1.79	1.65	1.41	1.66	2.24	2.05	2.49	2.1	2.19	3.1	2.36	2.77	3.24	2.73	3.32	2.88	5.76	2.06	1.82	7.21
Vsig2	0.61	1.47	1.11	0.83	0.63	0.51	0.36	0.09	0.92	0.69	1.08	0.65	1.01	0.97	0.37	1.14	0.82	0.33	0.82	1.38	0.17	0.25	0.93	1.1	0.24
Esam	4.11	5.85	5.7	4.41	5.08	4.01	3.44	2.04	4.52	5.06	6.03	2.92	5.07	5.61	5.65	4.3	4.82	0.88	7.57	7.02	1.32	0.37	5.09	2.15	1.58
Spa17	3.86	2.55	3	4.59	3.28	5.84	3.12	4.11	4.07	4.79	4.16	3.88	4.25	4.91	4.93	6.02	4.02	5.82	3.08	3.02	4.83	5.62	3.85	4.48	7.46
Fam50a	8.49	6.4	8.94	8.46	9.79	8.9	8.14	7.08	9.12	9.84	10.54	10.64	6.67	8.07	7.71	9.75	9.24	9.84	9.56	8.6	10.9	11.86	7.81	9.28	11.82
Emd	8.21	6.14	7.41	8.14	6.56	7.57	7.1	6.24	9.58	8.9	8.85	8.89	7.26	9.27	8.07	9.06	8.11	9.33	8.89	8.44	8.78	14.39	7.97	8.04	20.6
Taco1	4.52	4.96	4.18	4.38	4.79	4.39	4.16	3.77	3.73	4.17	4.06	5.09	3.77	4.34	4.4	4.64	4.68	4.71	3.83	3.62	5.41	4.22	4.06	3.91	5.01
Grik3	0.58	1.34	0.66	0.76	0.74	0.66	0.6	0.46	0.63	0.69	0.73	0.52	0.49	0.52	0.62	0.74	0.58	0.93	0.92	0.94	1.11	5.77	0.84	1.16	1.48
Gria3	5.34	15.27	8.76	8.42	7.72	7.94	6.2	4.3	6.65	9.12	8.88	8.66	7.75	8.23	8.08	10.54	9.65	11.03	11.36	11.06	8.31	31.38	6.76	8.32	25.85
Npas1	0	0	0.01	0	0.03	0.01	0.01	0.03	0.05	0.03	0.01	0.11	0	0.12	0	0.32	0	0.36	0	0.03	0.02	0.08	0	0	0
Sipa1l2	12.82	15.93	12.18	11.88	11.57	11.96	11.81	10.21	12.21	12.4	12.91	12.05	8.14	9.53	9.65	9.15	8.64	9.15	11.15	10.89	10.72	16.73	12.38	13.37	11.92
Ap4e1	6.16	9.54	6.24	7.29	6.28	6.38	6.26	4.96	7.67	8.23	9.07	11.54	6.44	7.78	7.99	9.94	8.08	8.6	9.65	9.17	9.69	7.41	6.78	7.12	8.03
Blvra	12.04	8.46	10.82	10.32	10.35	10.74	9.47	8.6	9.17	9.68	9.67	8.79	10.05	10.1	9.25	9.62	12.22	9.93	10.44	9.36	8.46	7.3	9.15	7.29	8.14
Pdzd4	14.46	12.42	14.55	15.2	13.37	14.6	14.07	12.83	13.62	12.42	12.26	10.07	13.56	11.87	13.28	12.3	13.27	11.67	13.61	13.39	11.22	14.49	13.06	13.5	9
Srpk3	0.49	0.45	0.85	1.33	1.1	0.77	0.55	0.24	0.53	1.11	1.16	1.12	0.95	0.97	1.46	1.29	1.24	0.45	1.26	1.27	0.52	0.46	1.06	0.9	1.92
Idh3g	42.59	32.59	43.24	40.75	45.77	40.53	36.26	33.03	38.95	45.55	44.79	48.14	45.95	48.32	46.91	44.67	52.53	46.85	49.2	53.52	44.9	54.39	41.7	42.67	65.03
Pnck	8.69	9.16	9.73	9.46	7.57	8.46	6.91	5.51	7.11	8.08	8.2	6.64	8.68	8.3	8.75	8.02	10.15	7.48	11.24	11.33	9.78	15.9	8.14	8.26	13.7
Ssr4	24.08	20.05	26.53	25.57	28.07	26.03	23.58	22.57	25.54	25.35	24.9	30.68	30.11	29.97	31.16	26.48	29.07	29.02	25.72	27.8	27.84	42.73	32.32	25.47	45.61
Bcap31	33.46	25.66	32.96	37.02	37	32.85	34.23	32.11	31.39	34.95	33.13	34.42	32.65	31.8	33.96	32.3	36.93	34.52	33.18	34.34	33.52	55.66	32.67	27.12	53.07
Fam98a	9.63	13.9	11.41	11.32	10.55	9.71	11.52	8.21	12.73	13.85	13.87	13.87	11.02	14.17	13.34	11	11.22	11.8	15.48	14.84	13.48	14.21	12.61	12.42	13.95
Ltbp2	0.18	0.44	0.24	0.1	0.18	0.12	0.15	1.53	0.14	0.12	0.16	0.96	0.13	0.13	0.05	0.23	0.21	0.47	0.18	0.24	2.93	0.97	0.23	0.29	3.34
Kmt2a	7.69	33.52	7.59	7.13	7.13	7.31	6.69	4.58	8.32	9.54	14.09	15.14	4.22	6.09	5.77	8.6	6.69	10.7	9.33	8.69	11.13	10.09	8.19	8.6	10.65
Ift46	23.11	19.8	20.86	19.53	18.82	19.16	16.34	14.71	15.76	21.84	20.91	22.54	21.57	16.92	16.58	23.19	24.37	27.31	25.19	20.1	19.96	43.18	17.42	23.13	33.02
Tmem25	5.81	6.66	8.52	7.7	7.14	7.37	6.4	5.75	6.21	7.11	7.04	4.16	8.97	9.05	10.48	4.9	7.12	6.34	9.04	8.97	7.09	7.93	8.24	10.66	7.39
Cd3g	0	0	0	0.01	0	0	0	0	0	0	0	0	0	0	0.07	0.25	0.04	0.19	0	0	0	0.34	0	0	0
Trappc6a	17.85	12.24	15.77	13.41	13.12	15.88	10.38	11.01	11.63	10.66	8.8	10.7	18.16	18.92	17.94	14	22.1	15.01	13.66	17.04	16.57	15.87	12.54	14.62	16.11
Supt6	15.68	23.28	19.44	17.07	16.48	15.96	16.51	14.41	16.41	20.39	20.85	19.87	11.36	13.7	13.66	14.56	11.56	14.41	16.75	16.24	16.94	18.25	17.54	18.82	15.01
Spag5	6.52	12.86	11.3	8.93	6.98	5.92	6	2.66	7.4	10.67	12.18	10.44	9.25	8.87	8.26	11.19	8.83	6.65	14.96	14.58	6.76	33.87	8.68	8.89	11.64
Foxn1	0	0	0	0	0	0	0	0	0	0	0.01	0	0	0	0	0.08	0	0.06	0	0	0	0	0	0	0
Unc119	1013.79	886.62	985.27	917.58	924.05	968	953.24	1016.16	971.3	974.63	971.93	1008.74	935.32	1006.27	961.13	1027.3	995.29	1133.2	853.95	891.33	1036	136.76	1040.39	1034.19	301.74
Rab34	4.82	5.4	5.46	5.35	5.55	4.84	3.59	2.23	4.59	6.09	6.43	6.14	6.34	7.05	7.66	8.82	7.75	8.69	9.15	7.64	7.81	25.06	5.67	4.35	21.5
Sdf2	36.59	25.47	36.15	30.06	29.57	31.1	31.98	32.71	32.74	29.35	26.54	33.5	32.1	35.9	33.39	25.86	32.68	28.87	31.81	33.51	35.21	45.2	33.14	28.24	51.97
Ccne1	1.69	1.65	2.14	2.2	2.16	1.59	1.55	1.21	1.7	1.32	1.77	0.76	1.86	1.55	2.32	2.87	1.91	2.82	1.88	2.07	1.35	1.37	1.26	1.8	1.34
Hsf2bp	0.09	0.28	0.25	0.42	0.38	0.27	0.28	0.22	0.28	0.27	0.25	0.32	0.27	0.35	0.33	0.53	0.51	0.56	0.25	0.41	0.29	0.2	0.45	0.36	0.23
Bbc3	1.49	1.33	1.89	0.99	1.31	1.59	0.97	0.91	1.21	0.94	1.08	0.71	0.97	1.04	2.01	0.9	1.13	1.18	2.03	1.92	2	1.04	1.3	1.53	1.53
Mybpc3	0.05	0.02	0.03	0.05	0.01	0.02	0.06	0.03	0.06	0.06	0.04	0	0.05	0.05	0.05	0.04	0.04	0.02	0.04	0.04	0.03	0.01	0.04	0	0
Psmc3	87.87	53.71	88.64	92.3	88.01	91.14	95.89	102.86	93.61	86.09	87.28	83.7	84.64	81.55	83.9	88.42	76.23	92.58	66.56	76.13	68.42	82.68	89.87	94.13	86.69
Acp2	10.79	10.92	9.8	11.75	12.47	11.54	9.72	7.57	9.42	12.01	11.46	12.67	10.93	14.1	11.42	11.47	11.95	12.08	11.13	13.04	10.81	18.11	9.05	10.61	19.52
Rapsn	0.39	0.13	0.23	0.17	0.14	0.24	0.23	0.61	0.25	0.18	0.17	0.65	0.61	0.42	0.65	0.27	0.36	0.46	0.25	0.37	1.21	17.81	0.13	1.59	6.94
Slc39a13	9.8	12.42	9.99	9.04	9.26	9.06	8.52	7.23	9.14	11.24	10.74	12.33	9.29	10.68	11.44	10.39	9.96	9.56	10.44	10.44	10.77	14.04	10.94	7.77	13.08
Celf2	17.89	53.42	17.57	19.63	16.71	18.16	16.73	11.83	16.28	23.99	25.26	27.33	16.21	18.26	17.1	24.87	22.38	25.85	24.35	23.14	22.38	31.18	19.73	25.31	29.01
Nr1h3	1.71	0.93	1.2	2.14	1.99	1.58	1.55	1.17	1.38	1.5	1.24	1.39	1.47	0.89	1.21	0.87	1.85	1.52	0.74	1.44	2.3	5.09	0.91	3.26	7.26
Ddb2	7.41	8.14	7.75	6.78	7.67	6.55	5.17	2.87	7.54	9.37	9.63	13.3	6.73	8.89	8.23	11.54	9.63	11.66	8.92	8.78	10.69	9.5	7.5	7.15	16.1
Spi1	0.2	0.17	0.14	0.16	0.24	0.11	0.08	0.25	0.37	0.29	0.16	0.24	0.33	0.24	0.09	0.4	0.26	0.4	0.17	0.25	0.57	2.91	0	0	1.75
Sf3a1	13.98	15.1	15.51	13.83	12.76	12.6	12.58	10.47	13.09	16.83	16.97	17.38	15.23	16.41	16.31	14.24	12.4	13.75	16.01	15.41	16.05	18.24	14.09	11.94	23.08
Stat6	1.49	1.28	1.58	1.67	2.21	1.91	1.68	1.57	1.94	1.62	1.89	1.4	1.56	1.35	1.73	1.28	1.88	2.24	1.94	1.99	2.39	8.96	2.09	1.58	6.86
Clgn	0.64	0.94	1.01	1.01	1.09	1.28	0.99	0.77	0.94	1.05	1.02	0.6	0.94	0.89	0.96	1	0.99	1.03	1.16	1.08	0.98	1.22	0.84	2.04	0.4
Napsa	0.02	0	0.01	0.07	0	0.04	0.01	0	0.01	0	0.02	0.06	0	0	0.04	0.14	0.03	0.07	0.04	0	0	3.31	0	0	0.29
Vrk3	10.51	10.47	9.82	8.26	9.07	8.42	9.33	7.44	9.98	12.86	11.5	14.25	8.82	10.41	10.21	12.57	11.11	13.37	9.39	10.67	11.55	13.79	10.51	9.26	14.68
Smg9	10.4	13.61	11.04	12.27	9.84	10.21	7.88	6.33	8.9	11.66	10.92	10.82	8.24	9.25	10.66	9.93	9.17	11.12	12.24	11.56	11.08	5.8	9.81	11.22	12.45
Paxip1	9.15	15.42	8.79	8.21	9.22	8.56	8.63	5.98	8.77	9.75	12.21	10.57	8.85	11.39	11.93	9.87	9.08	11.72	12.78	10.94	10.75	8.42	13.05	6.63	9.27
Rmnd5a	37.63	44.96	40.45	42.3	40.04	37.74	40.4	33.05	37.45	44.45	47.13	49.22	36.05	39.23	39.18	46.66	43.19	45.22	47.55	45.33	47.03	48.96	40.81	37.61	43.09
Mov10	0.73	0.76	0.55	0.73	0.69	0.5	0.21	0.33	0.26	0.52	0.87	0.68	0.22	0.4	0.29	0.67	0.51	1.27	0.62	0.58	0.74	3.23	0.3	0.61	2.61
Ppm1j	12	8.62	11.67	12.56	13.87	11.77	9.89	8.99	10.18	10.74	12.98	13.83	11.87	11.07	14.82	10.81	13.68	8.4	12.51	12.43	10.28	3.5	19.19	11.84	8.6
Rhoc	10.01	6.7	9.67	8.18	8.58	10.12	5.68	6.47	6.73	7.94	7.87	7.79	7.26	6.52	7.7	6.69	7.38	8.87	10.75	10.59	11	22.16	5.83	6.36	22.35
Prr27	0	0	0	0	0	0	0	0	0	0	0	0	0	0	0	0.03	0	0	0	0	0	0	0	0	0
Tead3	4.19	5.33	4.66	3.57	3.43	2.67	2.89	1.58	4.61	3.64	3.56	5.94	2.87	4.23	4	3.99	3.35	6.04	4.59	4.6	7	4.03	4.73	3.46	6.6
Ppard	2.83	9.47	3.23	3.07	2.94	3.3	3.69	3.21	4.23	4.41	3.69	4.52	2.98	4.37	4.46	3.73	3.15	3.55	5.08	4.9	5.56	2.65	6.13	5	3
Def6	0.52	0.53	0.31	0.34	0.72	0.36	0.16	0.26	0.47	0.49	0.27	0.17	0.2	0.6	0.24	0.6	0.31	0.59	0.57	0.29	0.35	0.79	0.41	0.37	0.6
Peg3	32.53	49.33	38.18	35.6	35.5	31.28	27.82	15.7	37.7	42.76	47.07	48.61	28.44	37.03	36.61	56.31	41.13	57.74	43.57	40.81	43.22	37.52	36.41	32.06	27.2
Zim1	0.44	1.37	0.7	0.62	0.51	0.65	0.48	0.18	0.68	0.58	0.81	0.96	0.72	0.78	0.74	0.79	0.32	0.79	0.52	0.55	0.56	0.32	0.4	0.93	0.03
Metrn	17.75	12.06	15.7	19.38	20.47	18.84	18.81	19.36	17.61	12.03	11.59	18.64	22.55	21.57	21.33	12.83	19.04	12.73	19.77	19.06	17.31	42.62	16.45	16.09	95.92
Lmf1	3.58	5.11	3.64	2.66	2.78	2.88	2.66	2.15	3.27	3.89	3.85	3.85	3.59	3.45	3.99	3.79	3.79	3.5	4.33	4.45	3.33	6.28	3.54	2.13	6.74
Narfl	10.32	7.59	9.45	10.78	9.59	9.68	9.27	9.42	9.82	10.7	9.22	13.61	10.37	12.57	8.58	10.27	11.86	12.3	14.46	12.29	12.64	11.07	11.51	9.76	13.97
Angptl4	0.64	0.31	0.67	0.22	0.28	0.32	0.16	0.05	0.25	0.14	0.24	0.34	0.28	0.34	0.5	0.42	0.44	0.59	0.45	0.54	0.55	1.06	0.9	0	0.7
Dbf4	0.8	0.95	0.84	1	1.05	0.81	0.61	0.45	0.84	0.99	1.24	1.58	1	1.13	1.1	2.54	1.87	2.61	1.37	1.02	1.11	0.9	1.34	1.64	1.41
Daxx	11.12	10.89	13.15	11.51	11	11.96	13.68	11.61	14.19	12.1	13.43	13.86	10.81	12.1	12.61	11.62	10.89	11.07	12.88	13.28	14.58	11.55	15.07	19.08	14.38
Cd320	8.72	6.91	8.41	8.33	8.48	6.94	10.87	10.26	10.24	7.47	9.03	8.84	13.09	12.39	12.88	6.69	11.91	9.5	10.36	9.61	14.82	10.36	10.18	11.23	17.56
Ipo4	14.09	24.12	12.68	11.13	13.03	17.39	14.91	12.62	14.08	15.52	16.49	19.13	11.86	13.3	11.21	11.91	17.16	14.77	14.46	15.87	15.26	21.66	16.93	20.83	31.12
Tm9sf1	9.82	8.85	8.18	10.61	10.05	8.64	8.37	6.93	8.86	9.03	9.41	11.94	8.88	12.86	11.02	9.82	11.69	11.65	11.45	11.89	12.7	19.06	9	10.77	23.21
Rec8	2.59	3.36	2.2	3.18	3.41	3	2.23	1.46	1.84	2.59	3.69	3.1	3.11	3.94	4.82	4.77	4.94	2.9	4.43	4.11	3.7	0.27	2.12	3.31	9.76
Irf9	4.8	5.77	4.12	3.85	3.87	3.24	3.34	2.56	4.5	4.92	4.57	9.7	4.01	4.45	3.86	5.56	6.92	11.47	4.24	4.98	7.43	15.24	4.11	5.35	35.9
Gmpr2	4.83	6	5.25	5.44	5.59	4.65	4.14	3.89	5.5	5.77	6.32	6.65	4.65	5.31	5.44	9.87	7.82	9.35	6.37	5.58	8.03	7.74	5.84	8.91	8.42
Mdp1	20.04	14.46	19.13	18.74	17.12	18.48	16.06	14.74	16.76	18.59	19.4	23.72	16.87	18.55	18.72	20.53	19.69	19.7	16.93	15.56	20.93	16.51	18.56	18.54	20.95
Dhrs1	14.56	9.86	13.93	14.88	15.39	15.3	14.1	13.95	15.49	15.83	17.08	17.13	16.81	17.69	19.55	17.8	18.96	16.25	15.83	17.14	16.59	85.5	14.11	10.34	48.73
Ncan	0.89	1.78	1.08	1.09	1.1	1.05	0.91	0.66	0.89	1.02	0.96	0.51	0.99	1.14	1.13	1.14	1.23	0.93	1.82	1.61	1.23	1.24	1.06	1.46	0.89
Tmem161a	11.62	9.75	10.39	10.71	8.32	8.69	9.15	5.51	10.12	10.4	9.86	11.52	9.76	12.18	12.66	10.76	10.87	9.77	13.17	10.8	14.8	20.03	9.83	9.07	17.34
Armc6	7.82	6.14	6.75	6.76	6.85	6.51	5.91	5.44	5.88	6.71	6.28	7.69	7.38	7.23	7.86	5.81	7.26	5.05	8.03	7.01	7.9	7.52	7.67	9.38	6.2
Borcs8	19.95	17.4	20.85	18.52	17.32	18.3	20.68	18.9	21.41	19.73	19.74	20.77	18.65	19.02	19.22	19.92	22.12	20.11	20.43	19.63	24.1	13.95	23.74	21.07	21.77
Slc25a42	2.78	7.87	2.69	2.45	2.3	1.83	2.18	0.96	3.09	3.11	3.15	4.4	2.69	3.22	3.02	3.38	3.05	3.39	3.21	3.24	3.97	3.57	3.12	2.55	2.64
Snx9	3.77	3.83	3.72	3.52	3.56	3.29	2.87	2.74	2.57	3.96	4.08	3.73	3.03	3.28	3.55	3.81	2.83	3	3.47	3.52	2.72	10.03	2.54	4.04	10.8
Ranbp3	31.73	27.16	30.45	26.26	27.47	25.96	27.58	25.26	27.24	27.65	28.06	28.11	26.35	26.62	26.33	24.83	26.47	26.44	27.87	30.66	25.98	24.48	28.98	28.3	29.31
Ndufa11	76.66	48.5	82.48	67.85	71.8	77.18	64.25	68.81	70.42	71.61	67.21	61.62	94.59	90.17	86.46	54.77	82.45	57.42	61.76	66.39	62.91	84.53	78.13	54.95	59.28
Bmp8b	0.02	0.1	0.05	0.03	0	0.06	0	0.01	0.01	0.01	0.06	0.02	0	0.03	0	0.07	0.06	0.09	0.07	0.06	0.04	0.02	0.03	0	0
Nr2f6	6.94	6.02	7.35	6.21	6.22	6.6	6.35	6.27	7.28	5.35	4.66	4.6	6.81	8.39	7.19	8.4	6.88	5.08	7.29	7.92	9.68	21.95	5.65	9.99	16.39
Use1	76.53	51.28	71.35	69.2	69.82	75.14	74.96	79.12	77.21	62.93	62.69	62.01	75.2	72.06	72.81	59.19	70.85	62.94	56.4	59.77	61.7	51.8	72.05	80.6	61.31
Ocel1	5.37	3.77	5.25	3.93	4.47	4.16	3.83	4.01	4.05	4.77	5.26	6.32	3.55	3.71	5.15	4.58	4.11	5.07	4.84	5.43	5.09	6.28	3.94	4.63	5.98
Dyrk1b	6.07	14.68	6.52	7.21	6.82	7.75	7.01	5.37	8.39	7.46	8.93	8.88	7.63	9.53	9.37	7.78	6.29	6.8	9.38	9.84	10.48	6.71	9.31	8.3	5.09
Braf	18.41	31.5	20.45	19.67	19.31	15.69	16.67	12.87	18.6	22.71	25.85	28.83	15.61	17.67	17.94	23.09	18.75	23.08	22.91	20.79	19.5	21.61	15.86	18.87	20.4
Ndufb2	63.21	49.78	58.35	58.92	65.07	72.23	57.54	67.41	62.4	43.67	41.08	41.13	79.35	76.9	72.98	49.69	76.12	54.83	58.99	58.27	57.21	55.75	51.83	51.87	56.63
Hltf	19.39	17.88	19.44	17.71	18.61	16.43	20.78	20.07	21.49	22.72	22.96	28.37	13.94	14.69	14.34	22.51	19.16	23.15	16.16	14.88	16.96	14.11	20.11	23.26	17.45
Prpf6	15.85	19.18	19.11	18.54	18.96	18.86	18.61	15.24	18.05	19.97	21.1	19.89	16.26	16.55	17.59	20.22	17.4	20.26	18.45	19.15	17.86	23.14	19.21	17.26	24
Rgs19	1.62	3.24	3.25	4.39	2.64	2.22	2.37	1.96	2.69	2.91	2.44	1.53	2.51	1.7	4.64	2.8	2.52	2.23	3.75	3.3	3.59	9.8	1.61	3.06	4.56
Rgs20	12.88	38.44	12.41	14.39	15.44	14.09	12.96	10.91	15.6	18.69	21.73	24.43	11.78	15.14	14.24	30.26	17.51	30.15	13.94	12.47	15.51	3.26	15.76	21.51	5.15
Abhd3	9.06	7.8	8.68	7.11	6.9	6.73	7.51	6.51	8.45	9.28	9.91	11.13	5.32	6.02	6.27	9.81	8.51	10.49	6.88	6.44	8.09	5.26	7.82	5.1	6.41
Snrpd1	36.92	28.08	38.93	40.85	41.65	48.87	39.01	37.22	42.69	43.62	48.8	45.26	33.67	35.62	34.73	54.73	44.1	55.01	33.93	34.46	36.06	28.91	36.67	34.4	32.22
Tchp	7.4	7.56	8.38	7.76	7.96	8.17	7.26	5.95	10	9.2	9.87	11.98	6.07	8.37	8.45	8.42	5.97	10.13	10.52	9.26	12.35	6.74	10.92	6.39	7.54
Tiam1	4.8	7.5	5.38	5.67	5.08	5.59	4.55	3.8	4.67	5.48	5.06	4.35	3.45	4.46	4.7	4.81	3.97	3.8	6.67	5.96	5.05	9.33	3.74	3.87	6.28
Tsc2	19.57	29.97	18.24	19.03	20.6	16.45	19.34	14.84	22.35	24.18	25.61	28.3	12.96	19.69	21.18	21.81	19.37	19.6	31.12	30.01	29.76	25.78	23.01	15.76	31.44
Rpl3l	0.06	0	0	0	0	0.02	0.02	0.04	0.06	0.04	0.02	0	0.11	0	0.07	0	0.03	0.22	0.17	0.05	0.05	0	0	0	0
Slc9a3r2	6.8	7.4	7.27	6.1	7.34	6.9	5.8	4.95	6.08	6.16	7.07	4.14	5.92	5.77	7.05	7.4	6.59	4.58	7.27	6.3	4.87	6.74	4.78	4.65	9.47
Puf60	79.05	59.9	74.21	69.74	70.84	72.85	70.32	67.24	69.35	70.06	67.74	66.83	72.23	72.53	73.22	61.71	68.79	61.19	64.39	67.38	65.62	63.61	63.15	47.6	74.34
Golga2	18.85	18.82	19.67	22.58	20.71	22.16	21.42	18.89	19.69	20.42	23.71	20.49	16.22	17.62	19.45	20.1	17.93	20.02	19.44	21.42	17.69	23.18	21.26	18.59	19.11
Uck1	22.86	18.58	20.27	20.9	18.79	21.56	19.25	18.92	19.82	23.14	21.87	25.55	18.68	20.94	19.23	21.89	20.11	19.04	23.21	24.58	22.75	23.72	18.8	15.72	31.77
Scin	0.07	0.07	0.09	0.09	0.08	0.12	0.14	0.13	0.12	0.06	0.07	0.01	0.18	0.1	0.08	0.16	0.08	0.13	0.12	0.12	0.09	0.06	0.1	0	0
Ikzf4	0.73	4.91	1.02	0.9	0.67	1.23	0.61	0.62	0.83	0.93	1.15	1.32	0.65	1.55	1.15	1.06	0.81	1.62	1.53	1.37	1.17	3.67	1.84	1.11	2.53
Mien1	38.32	30.25	41.69	36.29	41.44	38.15	38.26	41.66	40.54	40.16	36.06	38.35	44.17	45.95	44.14	29.67	45.71	32.45	40.11	40.8	41.88	49.53	41.6	39.71	37.58
Pon1	1.23	0.46	0.25	0.14	1.16	0.13	0.12	0.22	0.19	0.34	0.48	1.21	0.16	0.75	1.38	0.22	1.05	4.05	0.76	0.99	1.67	4.96	0.84	0.27	1.76
Axl	3.77	4.71	3.74	3.32	3.25	3.3	3.21	1.98	3.88	2.92	4.08	4.63	2.5	2.64	3.02	3.9	4.38	5.03	3.98	4.08	4.14	39.38	3.48	3.05	30.65
Tgfb1	0.18	0.25	0.15	0.18	0.14	0.15	0.14	0.14	0.14	0.16	0.1	0.06	0.11	0.21	0.1	0.54	0.12	0.36	0.29	0.22	0.25	1.72	0.29	0	1.12
Ccdc97	6.33	16.71	6.95	6.48	6.02	6.72	6.68	5.8	6.22	8.92	8.34	6.67	6.21	7.66	7.11	6.91	6.88	5.66	7.61	7.57	7.13	6.79	7.11	9.95	5.52
Zfp40	6.46	10.6	7.61	8.09	7.76	6.5	5.78	4.22	6.44	8.22	8.58	10.35	7.5	7.67	7.69	15.86	11.91	13.24	9.67	8.67	7.45	7.65	6.53	6.91	9.95
Akap8l	31.93	35.28	38.03	31.01	33.48	29.29	29.35	21.32	35.89	39.77	41.48	46.68	28.76	37.09	37.46	46.51	35.99	47.18	43.34	39.29	42.15	44.42	36.94	27.41	58.7
Shh	0.7	0.91	0.77	0.78	0.84	0.87	0.71	0.67	0.8	0.8	0.83	0.27	0.86	0.81	1.03	1.06	0.94	1.32	1.05	0.96	1.2	1.35	0.71	1.37	0.27
Pdcd2l	10.93	9.8	9.51	10.07	10.08	9.8	8.31	8.25	9.32	9.06	8.67	8.91	9.58	10.18	9.43	8.25	11.32	10.51	10.43	8.47	11.46	6.54	8.63	8.81	12.53
Gtf2f1	21.83	13.7	20.79	20.81	19.5	22.38	21.8	19.76	20.02	24.35	26.43	24.18	19.51	21.57	21	19.7	17.59	21.79	19.04	17.74	17.48	21.63	21.14	21.72	25.89
Clpp	34.99	26.18	34.52	29.26	29.36	35.6	28.82	31.39	30.14	32.85	30.1	26.79	31.62	30.74	28.68	27.19	30.48	26.02	25.57	26.65	24.26	22.89	26.05	27.36	27.38
Alkbh7	23.85	17.61	19.96	18.44	20.26	22.79	18.31	18.26	19.82	15.98	15.08	17.28	21.42	23.58	22.17	13.32	18.06	13.64	18.35	16.19	19.59	15.48	17.84	18.8	20.38
Pspn	0	0.32	0	0.1	0.1	0.06	0	0	0	0.06	0	0.08	0	0	0	0	0	0	0.13	0	0	0.07	0	0	0
Dennd1c	0.04	0.05	0.09	0.01	0.09	0.03	0.03	0.18	0.07	0.03	0.05	0.14	0.05	0.12	0.1	0.23	0.18	0.47	0.11	0.02	0.2	0.29	0.06	0	0.25
Med6	23.99	24.65	25	28.16	26.11	25.15	25.5	22.03	26.15	29.04	29	32.05	22.71	24.51	24.28	31.84	30.84	34.01	22.95	23.76	26.36	15.81	28.77	19.68	24.61
Prkd1	9.36	10.43	9.48	9.19	10.02	8.18	8.2	7.35	8.67	9.88	10.07	13.41	6.8	8.85	7.88	9.3	8.17	9.99	9.91	10.1	10.52	10.46	8.18	9.76	24.31
Lcp2	0.02	0.08	0.03	0.19	0.05	0.15	0.16	0.08	0.06	0.08	0.12	0.32	0	0.07	0.08	0.26	0.14	0.21	0.11	0.1	0.12	0.82	0.16	0	1.91
Cse1l	23.95	28.96	24.55	28.88	25.92	24.27	26.93	23.03	26.87	32.55	33	32.65	25.64	26.72	26.7	31.75	30.45	32.01	30.01	28.49	27.8	29.46	29.25	30.61	30.1
Naa20	24.72	23.2	24.84	26.42	27.09	27.27	26.55	23.55	31.05	31.42	29.45	35.48	29.8	29.65	33.22	39.25	37.48	41.21	29.15	27.13	31.47	33.32	31.81	30.57	32.31
Prkra	10.86	9.5	10.21	10.62	11.56	11.33	9.41	8.35	10.05	9.43	8.99	9.36	11.15	10.89	10.77	10.97	12.2	10.91	10.91	11.22	10.63	16.57	8.05	11.22	19.31
Fkbp7	3.37	2.1	2.68	2.41	3.47	1.97	2	1.82	2.14	2.46	2.18	2.8	2.42	1.53	2.46	2.11	1.85	2.64	2.25	1.94	3.19	5.62	1.89	2.64	8.02
Plekha3	12.93	12.04	13.62	13.72	14.02	13.93	12.66	12.76	12.5	14.4	15.13	14.26	12.03	12.12	11.24	13.98	12.65	12.7	11.68	11.24	10.19	14.67	11.07	11.75	14.86
Ykt6	17.78	13.86	16.99	18.2	19.28	17.92	17.05	15.76	17.42	17.57	18	19.09	18.51	18.99	20.3	17.67	16.87	16.31	19.97	19.34	20.67	22.98	17.39	14.4	21.94
Baz1b	32.99	44.48	36.01	35.97	37.64	34.64	34.37	27.62	38.62	43.1	45.94	53.47	27.67	31.65	31.12	34.09	27.28	32	39.74	36.28	37.19	44.28	38.31	33.25	37.13
Pex6	10.24	9.84	9.69	8.55	8.11	7.95	9.06	9.52	8.62	7.02	6.53	6.81	7.6	8.66	8.63	5.41	6.86	5.46	9.78	10.41	8.69	11.15	9.87	8.3	14.43
Mrpl2	29.8	23.61	28.95	25.17	24.65	29.47	25.39	25.76	24.01	25.11	24.05	27.16	23.38	25.11	25.83	22.24	24.66	27.23	22.02	25.34	23.61	24.22	25.78	31.44	24.37
Mea1	46.31	26.48	46.88	40.05	48.32	49.15	44.65	52.69	48.24	47.17	48.37	40.53	43.64	43.14	44.36	43.17	51.4	48.73	37.3	38.84	36.03	40.24	42.19	42.96	54.06
Gnmt	1.14	0.87	0.67	1.23	1.29	0.99	0.76	0.85	0.88	1.11	0.98	1.09	1.15	1.2	1.2	0.93	0.77	0.81	0.97	1.36	1.06	0.38	0.56	1.26	1.27
Grin2d	0.32	1.08	0.37	0.31	0.33	0.36	0.41	0.35	0.4	0.39	0.38	0.2	0.24	0.32	0.44	0.57	0.22	0.48	0.5	0.55	0.45	0.59	0.41	0.35	0.29
Kdelr1	14.69	15.34	14.9	16.59	16.23	15.22	16.1	13.4	16.08	18.9	18.22	18.9	16.41	17.43	18.36	15.51	15.49	15.39	18.16	19.42	19.28	31.44	17.06	11.22	29.95
Tmem143	7.53	7.34	8.51	7.14	7.28	8.21	6.87	6.05	5.98	7.91	7.37	7.31	7.64	7.25	9.28	6.91	7.91	6.96	7.1	7.28	6.66	7.77	7.46	10.94	8.85
Pdxk-ps	0.2	0.12	0.04	0.01	0.03	0.08	0	0.09	0.11	0.02	0.07	0.08	0.09	0.01	0.03	0.27	0.44	0.18	0.01	0.09	0.04	0.06	0.04	0	0
Ggct	8.36	4.86	7.7	6	7.64	7.74	6.47	5.89	8.14	8.7	8.85	8.69	5.78	5.67	6.02	7.43	6.51	9.72	5.55	5.27	5.69	6.23	5.08	4.79	3.85
Jag2	10.74	13.84	11.42	10.87	10.46	8.1	8.5	4.99	9.12	10.25	10.68	7.25	9.25	11.7	11.56	7.08	8.04	8.02	12.03	8.9	8.62	7.23	9.9	7.84	6.76
Btbd6	7.07	7.3	6.95	7.52	6.91	6.89	6.22	5.99	6.69	6.51	6.34	6.75	7.35	6.99	7.78	7.38	7.17	5.73	8.16	8.82	8.13	11.21	7.35	5.67	9.81
Nudt14	8.86	6.84	7.91	8.17	6.4	8.19	6.46	7.52	6.93	5.58	5.74	7.42	10.59	8.97	9.2	7.09	9.35	6.18	10.74	8.63	10.13	7.67	5.14	8.38	12.38
Epdr1	7.69	6.26	8.69	8.61	8.81	8.43	7.53	8.2	7.31	7.44	7.68	4.69	8.37	7.11	9.31	6.02	8.49	5.43	7.49	8.18	6.96	11.61	8.06	10.33	9.76
Flii	15.09	14.48	16.01	15.89	16.35	17.18	15.15	13.18	15.24	17.97	19.69	17.1	14.09	15.86	16.33	17.45	17.6	16.71	18.12	21.23	17.27	26.81	14.94	15.48	26.1
Top3a	3.32	3.13	3.52	2.98	3.26	2.63	2.45	2.38	2.97	3.17	3.43	3.27	2.39	2.91	2.58	2.7	2.64	3.05	3.48	2.79	3.28	3.03	3.13	3.09	3.1
Atg4d	22.85	17.95	24.18	18.49	17.92	19.79	20.25	20.5	19.32	15.55	15.99	19.81	20.21	22.77	20.75	15.49	19.04	16.49	19.27	20.98	22.05	15.63	21.76	19.46	17.35
Qtrt1	8.63	7.1	9.76	5.9	7.75	7.21	6.41	4.76	7.83	7.94	9.09	9.78	7.33	9.3	8.92	8.38	8.77	10.48	8.16	6.91	8.96	7.68	7.94	7.96	11.28
Plin4	0.3	0.31	0.34	0.21	0.16	0.17	0.2	0.49	0.28	0.19	0.18	1.33	0.1	0.11	0.14	0.17	0.15	0.21	0.32	0.34	1.08	19.75	0.25	0	4.68
Hdgfl2	30.57	28.86	32.46	30.53	31.49	32.15	27.13	19.96	31.49	38.04	38.95	38.06	21.09	27.01	27.64	32.72	23.94	35.52	35.93	31.39	42.19	30.47	31.83	27.67	40.65
Chaf1a	1.13	1.5	1.21	1.34	1.12	1.14	0.8	0.92	1.11	1.3	1.33	1.45	0.87	1.11	1.23	1.71	1	1.26	1.2	1.08	1.3	0.42	1.46	1.15	1.25
Adprh	13.23	12.83	14.07	13.49	13.29	14.33	12.91	11.36	11.89	13.22	11.9	10.84	13.86	15.56	13.48	11.21	13.48	10.16	15.19	14.77	12.23	11.14	12.13	10.72	15.83
Tmem39a	7.89	8.22	9.21	7.88	7.67	5.69	6.5	4.14	7.96	10.76	11.03	12.81	9.42	10.43	10.91	16.14	15.12	16.29	12.6	10.82	14.27	17.83	7.69	5.46	19.75
Timmdc1	8.26	7.83	8.44	8.24	8.8	9.96	8.44	8.34	9.22	8.53	9.16	9.03	8.42	8.83	10.45	8.39	8.94	9.93	7.38	7.33	6.88	8.27	9.2	9.63	11.21
Pla1a	0.01	0.04	0.09	0.03	0	0.03	0.06	0	0.14	0.07	0.1	0.09	0.09	0.05	0.03	0.31	0.16	0.68	0.09	0.03	0.08	0.01	0.18	0	0.22
Mcm2	3.72	2.73	4.05	3.54	3.5	4.43	2.56	2.46	2.21	2.82	3.32	3.94	2.32	3.34	2.36	2.49	2.16	2.82	2.4	2.49	2.6	3.88	2.69	2.58	4.23
Tpra1	16.91	14.67	18.44	14.98	15.21	13.61	11.41	7.58	15.35	18.2	15.74	15.45	12.57	14.06	16.53	19.25	16.81	14.46	22.86	21.59	23.19	37.54	21.88	10.86	26.21
Nab1	14.65	12.69	15.21	12.59	15.6	12.77	14.99	14.98	14.9	11.59	12.31	11.79	9.42	8.73	9.07	8.08	8.34	7.37	9.54	9.58	7.61	13.63	11.37	12.78	15.3
Adgre5	0.35	0.79	0.39	0.76	0.23	0.36	0.22	0.11	0.51	0.5	0.68	0.75	0.36	0.55	0.68	1.29	1	0.73	0.62	0.37	0.31	1.72	0.47	0.14	1.52
Il17ra	1.09	0.95	0.95	0.84	1.05	0.82	0.62	0.71	0.55	0.71	0.83	1.05	0.67	0.73	0.58	0.63	0.67	0.57	0.71	1.05	0.94	2.92	0.62	1.4	2.42
Lamb1	2.88	4.63	3.34	4.02	3.68	3.81	3.16	2.83	3.3	3.32	3.7	1.93	3.24	3.36	3.39	4.35	3.58	4.62	4.24	4.47	5.36	12.19	4.89	6.59	3.47
Kcnn1	6.51	4.79	6.8	5.02	5.23	5.2	4.92	4.81	4.95	4.84	4.3	3.42	4.21	5.07	5.16	6.43	4.98	4.03	4.8	5.71	3.86	3.51	5.39	5.94	2.86
Arrdc2	6.21	7.12	7.63	5.27	4.43	4.23	5.96	4.98	10.52	5.15	14.71	19.57	4.26	3.88	4.81	6.2	4.95	6.08	5.53	6.75	6.86	7.43	6.52	5.12	129.95
Ppp1r17	4.22	5.8	5.52	4.16	4.63	4.52	4.39	2.72	5.21	5.72	6.17	4.37	5.17	5.14	4.96	7.13	6.71	8.46	5.89	5.96	5.18	3.01	4.09	3.68	4.23
Cd36	0.98	1.22	1.09	1.82	1.57	1.52	1.17	1.86	1.98	1	1.09	1.16	1.48	1.14	1.59	1.44	1.19	1.15	1.17	0.85	2.64	0.7	2.03	1.31	0.93
Map2k7	14.2	23.76	17.21	17.79	16.51	16.72	17.67	13.62	17.58	21.91	21.93	21.82	17.39	20.36	20.35	17.84	19.11	20.75	21.92	22.91	22.79	16.85	21.28	17.91	17.77
Timm44	28.75	29.76	30.16	28.05	32.33	27.74	30.41	25.29	32.09	37.21	38.2	51.92	33.6	38.86	37.52	48.84	43.1	53.9	35.55	40	55.59	18.59	49.53	35.61	43.02
Ap2a2	86.86	82.33	82.19	97.7	95.24	94.44	107.06	100.09	93.29	95.87	89.51	100.92	81.89	89.27	88.12	78.13	91.12	84.87	80.41	84.75	89.85	41.82	105.14	110.24	40.48
Pnkp	11.94	9.9	11.34	10.45	9.81	9.44	8.66	6.38	9.61	10.57	9.17	12.53	9.83	10.81	10.58	10.47	11.35	10.94	12.18	11.42	12.4	15.24	7.93	6.62	17.77
Med25	15.4	15.88	13.91	12.68	14.15	12.34	11.87	10.17	15.11	14.86	15.71	16.69	11.95	16.17	15.77	12.58	12.89	13.85	15.36	15.91	19.02	22.49	15.12	12.67	21.43
Bcam	3.68	3.08	3.79	3.44	3.1	3.47	3.73	5.14	3.67	3.06	2.3	2.58	3.96	3.52	3.7	4.3	3.34	2.44	3.31	2.81	6.15	25.4	3.73	4.53	15.45
Clptm1	44.77	51.3	45.73	53.32	53.24	50.56	55.69	51.53	48.1	45.93	42.18	42.81	45.14	47.44	45.35	35.58	47.39	39.54	50.93	54.26	48.38	44.3	50.47	52.95	40.43
Relb	0.84	0.52	1.07	0.71	0.81	0.6	0.76	0.72	0.83	0.76	0.49	0.76	0.79	0.94	0.82	0.72	0.67	0.61	0.52	0.99	1.11	2.84	0.42	1.2	3.56
Tomm40	20.02	21.1	20.02	21.78	20.85	21.82	19.49	19.23	21.33	20.01	18.59	18.29	17.94	19.56	19.65	16.13	17.65	17.04	21.37	19.58	21.37	17.76	21.45	21.47	23.11
Apoe	485.03	288.15	453.65	371.37	358.43	458.42	314.59	436.99	407.3	362.28	381.62	707.97	419.78	392.52	426.97	434.59	418.55	423.41	382.43	397.05	504.36	4475.72	286.49	268.06	4397.45
Apoc2	0	0	0	0	0	0	0	0.04	0.05	0.05	0.07	0.11	0	0	0	0	0	0	0	0	0	0.5	0.43	0	0
Hbp1	18.83	22.8	19.56	19.92	18.16	15.19	16.23	10	17.37	22.19	23.83	29.58	19.11	20.45	22.45	28.01	26.66	29.09	24.47	22.41	22.35	32.27	19.87	19.06	38.73
Prkar2b	7.81	8.08	8.13	8.91	9.33	9.26	7.71	6.25	7.77	8.58	10.01	8.84	8.01	7.8	8.84	8.91	8.86	7.44	9.74	9.3	6.38	9.45	6.49	7.9	9.65
Cdkn1b	36.93	27.39	37.05	38.12	35.2	41.67	32.46	28.41	36.07	37.1	39.12	36.17	30.85	33.11	33	40.6	37.42	42.96	34.76	31.41	33.12	32.21	30.52	31.4	42.13
Klf4	0.27	0.31	0.22	0.19	0.29	0.41	0.27	0.19	0.35	0.14	0.3	0.21	0.25	0.27	0.17	0.49	0.3	0.2	0.43	0.26	0.25	0.27	0.41	1	2.21
Ap1m1	13.53	17.08	16.05	15.34	15.9	15.06	13.22	10.17	15.85	19.91	19.56	18.41	13.25	18.52	17.4	21.87	19.37	24.11	18.18	19.5	21.02	18.02	17.66	14.19	17.74
Rab8a	18.14	14.42	17.13	18.28	16.02	21.58	18.07	17.91	19.66	23.85	27.77	24.91	15.65	15.14	19.12	26.5	19.27	25.91	14.22	13.27	15.27	20.69	18.88	9.45	22.99
Hmgn2	136.93	99.47	128	128.75	134.1	146.15	115.04	112.24	122.06	133.44	134.34	158	134.96	156.13	148.07	205.15	213.23	256	149.8	154.58	210.32	67.49	142.48	157.12	145.84
Fam32a	19.76	17.86	20.88	24.07	24.4	23.85	23.22	22.59	24.53	22.72	23.6	20.33	24.98	23.96	24.6	24.32	22.61	23.87	22.18	21.31	21.99	24.4	26.3	22.85	28.01
Elf3	0.11	0.02	0.07	0.11	0.15	0.14	0.06	0.08	0.37	0.11	0.05	0.18	0.19	0.02	0.11	0.15	0.06	0.14	0.38	0.17	0.27	1.43	0.35	0	1.09
Cyp2c29	0	0	0	0	0	0	0	0	0	0	0.01	0	0	0	0	0.03	0	0	0.06	0.21	0.05	0	0	0	0
Stard3nl	11.17	11.69	11.96	9.68	11.05	10.77	9.47	8.28	9.41	11.17	10.65	12.04	13.45	13.53	13.78	7.65	13.55	10.22	13	13.53	12.53	20.54	10.89	13.39	20.71
Stk11	31.17	29.97	36.12	32	30.13	33.4	35.12	30.79	39.05	39.85	43.89	46.4	27.88	31.2	32.65	28.32	24.05	29.93	31.11	30.09	34.35	31.66	39.42	35.56	28.39
Efna2	1.36	0.94	1.27	1.04	0.88	1.42	1.06	0.83	1.15	1.15	1.24	0.83	0.87	1.23	1.3	1.08	1.03	0.91	1.01	1.08	1.25	2.51	0.64	1.12	1.61
Atp5d	80.38	62.25	80.27	67.73	67.38	83.9	66.97	75.32	72.58	69.97	71.51	58.79	78.58	84.49	82.1	61.22	78.33	64.16	71.73	75.31	72.45	84.47	63.61	66.06	70.64
Ppp5c	29.29	27.61	30.18	26.58	29.84	30.86	25.17	22.63	26.14	29.8	26.85	26.78	21.66	23.34	21.89	19.98	21.96	20.49	23	23.01	21.6	30.1	27.47	22.57	32.34
Cdk12	13.78	23.57	13.99	14.12	13.85	13.51	12.95	10	13.95	17.33	19.79	22.56	11.63	13.26	13.02	18.78	12.47	18.2	17.61	15.01	17.3	16.32	15.38	17.7	16.5
Lipe	4.38	3.64	4.55	3.41	4.15	3.19	3.64	3.07	3.8	4.48	4.08	3.71	3.23	4.31	3.49	3.31	3.5	3.49	3.68	4.02	4.18	3.47	3.59	2.13	5.28
Pafah1b2	43.69	42.58	43.76	45.52	44.87	54.94	48.94	47.03	45.64	47.49	47.49	43.8	50.8	41.52	49.13	51.52	48.4	51.69	42.8	47.78	43.7	55.15	46.94	47.33	53.07
Tbc1d8	24.77	27.75	23.26	22.17	23.65	21.91	23.48	19.37	25.11	25.31	25.86	32.23	19.92	23.42	23.02	30.01	26.96	38.79	22.89	24.96	32.62	11.03	29.66	29.55	12.84
Cnot11	10.73	10.44	10.31	11.31	11.07	11.09	10.25	8.63	9.7	12.67	12.74	13.45	8.71	9.46	9.41	10.59	10.81	10.8	11.01	11.12	11.38	10.82	10.05	9.69	14.51
Slc2a3	19.32	21.02	21.65	22.62	22.04	20.11	22.53	17.88	21.77	23.16	23.24	23.51	21.49	20.68	22.09	19.28	22.61	13.27	27.25	26.68	14.58	18.62	21.51	26.87	20.93
Foxj2	3.6	7.59	4.16	3.76	3.9	4.71	4.45	3.22	4.88	5.42	5.33	5.17	2.92	4.42	3.98	4.99	3.92	4.29	5.48	5.44	5.4	5.3	5.15	4.68	4.88
Sri	13.34	12.27	13.26	14.97	14.06	13.52	12.2	14.07	11.54	13.49	14.43	14.87	14.19	12.62	13.49	12.19	14.04	13.81	15.11	15.84	12.07	41.07	9.75	11.92	37.36
Dgcr2	21.52	21.43	19.73	18.6	19.01	18.13	17.34	14.67	18.3	18.99	20.21	19.79	19.22	22.11	23.22	15.67	18.85	14.36	23	22.3	20.81	39.27	20.12	23.87	36.4
Irf3	35.33	31.65	37.08	26.79	29.01	23.78	29.52	17.56	36.24	36	40.28	51.5	25.96	39.02	35.32	42.03	43.87	56.01	36.72	37.93	55.04	36.14	42.15	27.75	52.1
Bcl2l12	0.84	0.29	0.82	0.65	0.81	0.42	0.57	0.31	0.58	0.94	0.61	0.92	0.94	0.49	1.1	0.82	0.63	0.74	1.09	1.34	0.96	4.17	0.91	0	4.57
Zfp959	6.07	5.6	5.31	6.16	6.21	5.33	5.34	3.84	5.15	6.49	6.82	8.55	5.17	5.13	4.96	7.3	7.14	8.49	5.34	5.13	6.28	6.83	6.98	4.72	6.89
Mpnd	26.19	21.22	28.32	26.82	25.04	29.43	23.06	24.07	22.47	21.64	20.27	18.12	23.62	27.6	27.63	23.02	24.27	15.51	29.39	23.75	19.1	37.98	26.1	21.1	29.6
Sh3gl1	11.15	10.74	12.11	10.85	11.19	10.6	11.26	8.88	11.55	11.87	12.21	12.45	12.9	14.84	15.01	10.63	11.67	10.44	14.1	13.98	13.79	13.49	13.59	9.97	17.8
Ebi3	0.55	0.66	0.39	0.53	0.18	0.34	0.43	0.34	0.51	0.36	0.45	0.6	0.32	0.75	0.69	0.58	0.59	0.73	0.6	0.42	0.68	0.81	0.26	0.74	1.2
Yju2	9.91	7.55	10.33	7.42	8.92	9.57	8.06	7.04	8.52	10.61	8.92	10.82	7.26	9.35	8.92	10.38	9.72	11.83	8.15	7.61	8.78	5.93	8.43	10.2	7.79
Ranbp2	39.74	43.69	41.32	44.28	44.22	38.28	42.47	31.37	41.22	49.14	52	64.23	37.39	42.27	41.19	53.57	47.3	56.48	44.7	42.79	42.58	46.59	43.82	45.98	49.55
Edar	0.01	0	0.02	0.02	0	0.02	0.01	0.02	0.01	0.02	0.01	0	0.01	0	0.02	0.04	0.01	0.08	0.03	0.01	0	0.32	0.07	0	0.07
Grk5	1.96	4.48	2.44	2.01	1.91	1.94	2.06	1.91	2.19	2.15	2.32	2.6	1.82	1.74	1.44	2.19	2.18	2.74	2.59	2.3	1.94	2.13	1.5	3.26	2.16
Dvl3	2.28	10.65	2.34	1.92	1.73	1.62	2.15	1.64	2.27	3.02	3.49	3.17	2.34	2.79	2.88	3.06	2.59	3.51	3.56	3.18	3.38	3.59	3.04	2.5	3.22
Abcf3	33.42	31.72	35.43	33.02	29.13	32.01	30.33	23.78	34.71	37.5	38.9	39.91	27.85	30.18	32.2	41.6	35.31	37.24	33.53	27.46	31.04	32.58	34.58	33.08	44.29
Eif2b5	20.69	16.18	18.86	19.87	20.03	18.01	20.62	19	19	20	19.3	22.24	18.19	19.25	19.09	18.84	20.32	18.92	20.71	20.37	19.13	21.95	20.75	19.16	32.37
Cyth2	63.05	47.64	65.17	58.85	57.35	63.02	71.73	70.89	75.83	64.3	66.49	58.14	51.49	59.35	54.87	67.45	61.39	79.33	47.79	50.38	56.64	34.28	61.67	65.89	45.13
Sult2b1	0.11	0.1	0.19	0.45	0.67	0.26	0.26	0.19	0.15	0.26	0.37	0.2	0.43	0.3	0.24	0.48	0.3	0.2	0.41	0.39	0.24	0.32	0.65	0	0.44
Car11	13.65	9.28	14.53	16.58	17.52	16.94	10.31	8.65	14.63	15.72	17.25	15.98	19.16	16.86	22.88	15.84	16.57	17.25	21.39	24.05	18.71	26.06	17.19	13.35	23.93
Dlgap1	10.07	25.38	11.99	13.9	12.34	13.82	10.02	8.21	11.49	13.45	14.55	12.2	10.09	10.66	12.46	13.15	10.39	11.52	17.55	16.73	12.8	25.23	12.09	13.08	12.52
Plag1	6.07	5.9	5.93	4.71	4.82	4.32	4.46	2.83	5.19	6.36	6.36	9.59	4.86	5.29	5.86	5.48	5.38	7.09	5.43	6.47	5.76	6.28	3.97	3.72	7.63
Hck	0.09	0.21	0.1	0.15	0.14	0.17	0.13	0.09	0.13	0.18	0.04	0.2	0.24	0.16	0.18	0.15	0.13	0.35	0.22	0.1	0.25	1.78	0.12	0.26	2.02
Mrpl4	10.89	8.41	11.76	10.29	9.37	10.67	11.2	9.82	10.66	12.66	12.08	12.27	12.35	13.92	13.26	9.9	12.96	10.42	11.84	13.08	12.51	11.35	10.1	12.27	15.58
Keap1	14.71	12.09	14.6	16.04	14.28	16.28	14.08	12.63	14.13	13.57	14.3	11.97	13.9	14.05	13.49	11.96	12.95	11.96	12.97	14.38	12.17	16.61	12.83	13.2	16.08
Ap1m2	0.01	0.06	0.03	0.04	0.12	0.02	0.03	0.08	0.11	0.06	0.14	0.12	0.01	0.04	0.03	0.22	0.12	0.28	0.11	0.02	0.15	0.3	0.05	0	0.13
Glg1	19.66	35.67	20.03	22.67	22.53	21.97	21.57	18.23	19.75	20.58	21.43	20.76	18.48	18.86	19.35	19.13	18.7	17.27	21.08	21.41	19.3	30.64	19.61	27.01	29.48
Atp8b3	0.1	0.08	0.12	0.11	0.08	0.09	0.07	0.06	0.1	0.1	0.08	0.1	0.07	0.07	0.09	0.24	0.1	0.18	0.16	0.11	0.16	0.16	0.12	0.26	0.09
Btbd2	24.66	26.12	23.66	22.64	23.32	25.32	24.91	23.31	23.31	24.6	25.09	18.82	19.66	22.98	21.54	17.73	19.78	18.11	23.73	23.69	21.8	18.19	25.16	23.86	21.23
Csnk1g2	29.84	24.09	31.49	27.89	29.38	34.53	29.51	28.97	31.34	28.22	30.96	26.94	29.16	33.92	34.81	26.69	23.55	26.28	21.63	25.36	28.39	36.71	28.96	41.81	36.8
Abhd17a	30.38	25.93	30.94	26.46	27.7	33.5	29.3	34.07	30.58	22.61	20.66	22.45	33.3	32.04	33.34	21.21	28.6	20.35	28.07	30.48	24.11	22.69	28.84	28.91	25.82
Mob3a	4.1	4.65	3.68	4.87	4.16	3.63	3.51	3.23	3.91	3.86	3.89	3.34	3.67	3.76	4.52	4.8	3.61	3.95	4.39	3.97	4.8	6.46	3.41	3.2	4.51
Cacnb3	12.56	14.6	12.44	14.25	11.2	14.29	13.17	13.25	12.66	11.05	11.74	5.07	11.67	11.55	13.83	10.8	13.75	11.62	13.04	12.89	13.3	14.01	13.8	16.68	8.84
Ccdc65	2.45	2.42	2.34	1.76	2.36	2.43	1.82	1.42	1.54	2.37	2.23	2.27	2.02	3.06	3.3	2.91	2.79	3.6	1.98	2.52	3.25	1.35	3.46	2.11	3.1
Fkbp11	1.36	1.26	1.21	0.79	0.97	0.92	0.72	0.44	1.12	1.32	0.83	0.75	1.45	1.1	1.32	1.16	1.19	1.17	1.41	1.04	1.4	1.2	1.04	1.29	3.32
Ddx23	44.76	34.88	46.25	51.18	45.98	49.15	49.5	47.75	50.23	49.39	57.58	49.37	42.65	45.67	43	34.9	26.27	32.17	43.04	41.05	45.6	36.61	54.01	50.9	41.19
Pld3	28.99	31.45	30.29	30.27	26.17	30.57	28.61	24.67	27.5	31.5	32.26	23.07	24.05	28.58	28.32	27.69	31.42	25.09	32.81	33.27	25.38	45.15	26.05	22.7	33.17
Grik5	4.94	19.21	5.18	5.52	4.9	5.63	4.28	2.82	4.4	5.57	5.61	6.06	5.66	7.22	6.64	6.58	6.09	6.03	7.63	7.88	6.3	9.11	4.44	4.59	8.93
Cd79a	0.02	0.03	0.01	0.02	0.02	0	0.01	0	0.03	0.01	0.02	0.02	0.05	0	0	0.08	0.03	0.02	0.03	0.03	0.06	0.02	0	0	0
Rabac1	86.39	54.13	77.2	65.83	71.06	73.58	82.45	79.76	74.08	56.82	44.64	49.75	87.5	86.6	85.1	40.16	65.62	42.77	63.61	73.48	69.01	81.12	63.87	62.66	70.53
Etv3	5.83	7.38	6.58	6.32	6.11	5.73	5.46	4.22	6.15	7.07	7.4	8.17	5.29	6.95	6.29	6.39	5.51	6.23	6.75	6.57	6.51	7.41	6.47	5.94	9
Prkcsh	26.62	24.07	27.44	24.52	25.38	26.06	27.94	25.55	28.08	28.67	28.63	25.87	21.71	24.18	24.32	22.88	23.17	23.94	25.25	25.47	24.54	33.94	25.86	22.36	35.26
Elavl3	8.27	13.39	9.48	10.4	9.63	10.55	8.98	8.14	9.11	9.96	10.31	7.2	8.32	8.61	9.7	7.54	7.28	7.84	10.85	10.68	9.57	14.83	9.72	12.13	7.2
Rab3b	2.45	1.88	2.03	2.33	1.86	2.19	1.64	1.62	1.84	2.3	3.23	1.52	2.15	2.35	2.76	2.89	2.24	3.43	2.7	2.62	3.05	3.53	1.89	2.48	2.42
St8sia6	0.35	0.3	0.27	0.26	0.23	0.17	0.15	0.13	0.15	0.18	0.22	0.15	0.16	0.12	0.31	0.32	0.26	0.27	0.21	0.22	0.22	0.37	0.25	0.15	0.14
Fcgrt	3.16	2.35	2.81	2.45	2.32	2.32	1.89	2.53	2.34	3.11	2.35	4.54	3.05	2.98	3	2.04	3.26	2.92	2.91	2.59	4.84	23.13	2.52	1.37	29.4
Nosip	24.21	23.13	23.27	20.83	22.82	23.42	19.51	19.18	20.41	22.65	22.01	21.27	23.43	24.12	23.89	21.78	25.68	24.47	19.92	21.36	20.47	18.18	20.88	23.92	24.58
Pih1d1	11.8	9.28	14.43	14.33	9.68	11.43	11.73	11.91	12.22	11.59	10.83	13.24	13.88	14.78	13.65	9.33	12.74	11.7	11.2	9.73	11.54	17.49	13.23	7.28	18.55
Rps11	139.74	112.51	140.87	161.82	163.34	164.84	168.92	188.85	177.13	163.43	143.12	137.68	189.43	172.8	178.22	139.21	166.02	153.04	161.36	175.87	168.52	204.68	206.66	179.47	156.39
Supt5	27.65	28.02	34.9	28.78	27.43	25.84	29.03	26.09	28.36	33.39	32.94	31.15	25.36	29	27.52	26.25	25.13	27.04	31.12	31.76	30.13	29.46	28.89	29.34	30.03
Dll3	0.22	0.19	0.26	0.35	0.17	0.29	0.17	0.14	0.23	0.07	0.55	0.13	0.28	0.17	0.23	0.48	0.5	0.48	0.21	0.43	0.26	1.28	0.14	0.3	0.4
Paf1	43.83	24.22	42.38	43.11	40.72	43.19	40.61	32.36	41.33	53.03	58	61.87	29.67	32.57	35.7	67.33	43.17	63.08	42.35	40.12	41.94	33.56	32.48	40.31	48.4
Timm50	13.22	11.47	12.19	9.97	12.92	10.38	11.03	10.06	12.21	10.37	10.96	10.25	12.8	11.87	13.94	8.23	13.17	8.57	11.89	12.51	14.62	15.26	13.84	6.79	15.46
Med29	5.36	5.5	4.98	5.3	5.32	4.87	4.59	4.12	4.9	5.48	4.58	5.03	4.84	5.3	6	5.11	5.62	5.54	5.27	4.63	5.14	5.16	5.34	2.96	4.12
Bicd1	10.55	17.03	11.95	13.56	13.19	13.1	11.61	10.18	11.96	14.02	16.56	13.54	10.41	11.84	11.77	15.86	13.2	14.4	15.08	14.25	9.89	17.02	13.33	12.15	16.84
Ncstn	9.91	15.14	10.65	12.15	11.67	11.11	9.55	8.33	9.44	13.61	13.93	13.65	11.75	12.5	12.49	13.94	13.1	12.65	12.78	14.03	13.25	15.09	12.52	13.76	19.45
Pex19	32.13	32.36	31.89	33.47	31.48	30.62	30.7	25.51	30.51	33.74	32.54	34.07	36.22	38.36	38.36	38.06	39.59	35.03	36.36	39.92	36.66	23.85	34.07	38.78	41.31
Phyhip	3.08	4.54	3.23	3.57	3.19	3.42	3.28	3	3.18	3.43	4.11	1.45	1.98	2.48	2.4	1.94	2.03	1.76	3.44	3.44	2.62	3.13	2.52	3.56	1.07
Crhr2	0.55	0.62	0.44	0.34	0.37	0.5	0.28	0.34	0.62	0.33	0.37	0.4	0.62	0.83	0.64	0.44	0.76	1.21	0.43	0.97	0.78	1.85	1.18	0.86	0.37
Inmt	0	0.04	0	0.03	0	0.02	0	0	0.08	0.02	0	0.07	0	0	0.03	0.04	0	0.04	0.05	0.04	0.04	0.15	0	0	0
Cyp4f18	0.06	0	0.01	0	0.07	0.04	0.06	0.02	0.04	0	0	0.11	0	0	0.02	0.1	0	0	0.04	0.09	0.04	0.37	0	0.84	0.22
Impdh1	223.48	236.99	233.26	247.37	225.16	266.94	255.43	252.96	247.73	243.64	236.66	211.3	190.65	232.12	207.45	231.94	232.81	254.49	195.58	226.39	251.7	39.86	271.05	286.26	59.21
Psg18	0	0	0	0.02	0	0	0	0	0	0	0	0	0	0	0	0.11	0	0.14	0	0	0	0	0	0	0
Dusp3	19.09	24.61	21.76	25.37	23.14	25.29	22.64	21.09	21.21	22.16	20.64	16.6	23.38	25.12	25.58	20.22	23.02	12.94	25.71	26.1	15.01	20.4	22.33	23.75	21.84
Prodh	6.77	5.44	7	5.51	6.05	4.98	5.61	3.49	7.3	7.08	7.12	12.12	5.77	6.53	7.72	7.7	7.9	7.44	7.6	7.73	8.28	30.2	8.44	2.66	28.44
Ess2	9.2	8.65	7.27	8.97	8.09	8.04	7.75	5.69	8.25	9.86	10.32	12.51	7.81	9.28	9.3	10.49	9.09	9.86	9.44	9.81	10.51	9.18	9.85	9.08	12.36
Slc25a1	6.95	5.25	6.65	6.64	5.8	5.7	5.41	5.25	6.51	6.68	6.53	5.58	5.44	5.4	6.23	6.47	6.57	6.68	7.47	7.5	6.37	19.27	4.6	6.42	13.14
Dgcr6	16	16.81	18.79	17.01	15.78	18.52	15.61	14.65	16.79	17.04	17.75	19.56	17.53	17.89	17.59	15.91	22.37	16.05	15.39	17.73	17.48	29.85	19.08	21.65	30.45
Ddr1	21.1	26.42	22.39	20.21	18.53	17.15	18.53	12.86	19.82	21.55	20.71	24.01	16.69	20.41	21.24	13.59	13.92	13.39	29.24	28.85	26.27	46.21	17	18.2	73.86
Ier3	28.27	18.85	25.89	24.57	24.48	27.77	29.68	25.16	28.78	26.91	27.46	32.88	33.33	35.09	34.9	36.19	39.56	43.68	29.58	26.71	36.54	23.15	29.61	23.53	59.07
Fosb	0.42	0.71	0.39	0.54	0.28	0.43	0.57	0.44	0.49	0.39	0.56	0.61	0.38	0.37	0.46	0.6	0.49	0.95	0.35	0.57	0.81	0.36	0.57	0.82	126.81
Klc4	24.26	16.04	24.03	18.87	19.76	20.57	23.43	23.74	23.03	22.45	22.38	23.06	20.92	21.67	20.73	17.94	20.74	20.86	17.82	18.59	21.91	14.46	22.32	17.19	16.71
Ercc1	15.63	11.91	15	12.94	14.58	12.57	11.11	8.81	14.32	15.1	15.6	15.52	12.62	16.19	11.32	12.2	14.29	9.92	13.37	15.05	14.07	15.08	19.58	17.86	21.98
Cyp17a1	0	0	0	0	0	0	0.01	0	0	0	0.01	0	0	0	0.02	0.09	0	0	0	0	0.01	0	0	0	0
As3mt	22.3	17.99	23.16	20.24	23.68	20.47	20.56	19.38	19.86	23.92	22.67	25.08	20.97	23.08	21.1	25.21	26.4	25.09	21.58	24.01	21.87	31.14	18.81	17.44	36.9
Homer3	11.11	10.84	10.18	8.23	8.2	10.09	10.43	9.62	10.36	9.9	10.89	10.65	9.82	9.68	9.25	9.5	9.36	8.8	9.97	10.09	10.59	10.16	12.67	9.54	10
Crtc1	3.43	10.53	3.49	3.59	2.92	3.58	2.99	2.21	3.2	4.45	4.52	3.94	2.99	3.67	4.12	4.3	3.44	3.37	5.71	5.72	4.32	3.64	3.78	4.53	3.46
Rnf215	10.79	8.62	11.03	9.68	11.35	8.77	8.28	5.54	10.31	12.18	11.69	16.79	8.87	9.67	11.11	16.11	12.76	15.57	12.05	10.98	15.21	16.84	9.19	8.93	22.58
Sec14l2	20.43	16.46	21.35	14.94	17.1	16.13	19.44	17.5	20.25	16.51	19.45	21.44	15.16	17.58	17.43	21.49	19.7	28.46	18.14	17.2	25.01	4.86	20.51	15.14	8.4
Aven	3.65	5.12	3.7	4.22	3.97	4.13	4.54	4.77	4.55	5.5	4.88	5.7	3.55	4.03	4.2	3.69	4.81	4.99	3.46	3.06	3.67	6.57	5.45	4.84	6
Cp	60.02	64.32	57.24	60.4	51.06	47.48	49.27	42.65	57.54	67.71	70.05	149.11	52.69	45.45	49.97	67.05	60.81	74.92	58.16	58.95	86.69	892.97	46.76	50.21	1444.41
Crot	16.81	14.34	16.2	18.3	16.78	15.26	14.57	11.35	14.55	17.4	17.04	21	17.36	16.76	16.65	20.38	20.3	21.17	22.57	20.8	17.39	31.36	15.45	16.28	69.21
Rps6ka1	2.37	4.03	2.52	2.17	2.12	2.44	1.58	1.55	1.82	2.64	2.54	1.98	1.3	1.56	1.9	1.42	1.6	1.59	2.19	2.53	2.02	8.4	3.36	1.42	7.61
Calb2	172	131.25	179.95	207.52	172.73	188.11	191.63	208.36	189.01	157.72	150.06	38.05	193.41	165.89	194.68	150	223.01	161.86	181.25	180.93	177.21	88.64	205.09	220.55	19.1
Snrnp200	39.03	49.28	37.68	44.73	45.03	41.6	43.14	38.48	40.9	53.89	51.59	56.38	42.38	42.22	43.63	45.21	40.92	45.76	45.03	41.93	42.96	50.57	42.91	58.74	50.3
Ciao1	25.76	20.69	27.81	20.86	19.05	18.47	24.4	24.42	25.29	23.9	27.18	25.05	23.55	25.09	21.79	27.4	23.51	26.07	22.03	23.55	20.27	20.33	24.01	17.82	24.8
Has1	0.08	0.07	0.04	0.07	0.02	0.07	0.1	0.07	0.11	0.04	0.11	0.05	0.07	0.1	0.08	0.19	0.07	0.29	0.1	0.13	0.02	0.02	0.2	0	0
Taf6l	11.63	10.76	11.49	8.78	10.75	9.5	9.71	7.47	11.82	10.07	11.58	13.76	9.64	10.16	11.08	10.83	9.36	9.84	11.34	11.43	15.99	9.8	11.32	9.28	11.53
Insig2	13.96	15.14	14.65	17.92	13.64	12.86	13.14	10.01	11.23	13.59	13.39	13.25	15.18	14.25	15.23	12.55	18.75	13.02	15.86	15.65	17.83	20.09	12.84	12.85	19.09
Kpna6	16.37	21.88	18	18.2	16.26	17.81	18.91	15.55	18.34	21.33	21.63	21.3	17.94	21.8	20.66	19.52	18.26	17.99	20.62	20.65	22	18.16	20.91	21.54	17.28
Man1a	2.78	4.73	3.13	3.39	3.21	3.17	2.57	1.85	2.58	3.37	3	3.17	3.45	3.25	3.73	3.81	3.6	2.56	4.2	4.29	2.57	10.74	2.6	3.53	32.73
Itpkc	4.56	4.62	4.45	3.86	3.47	3.75	3.97	3.11	3.86	4.12	3.98	4.84	3.43	4.08	4.88	3.43	4.21	3.46	4.47	5.39	5.32	5.73	4.78	2.97	3.76
Coq8b	6.16	6.63	6.76	5.4	5.52	5.01	5.21	3.66	6.2	5.98	6.08	7.67	5.2	6.75	6.24	6.68	7.07	7.44	7.88	6.18	9.12	14.08	6.49	5.71	14.38
Brd8	30.68	31.29	29.38	29.53	29.66	27.91	27.26	20.09	30.34	36.54	39.24	45.54	24.2	28.91	29.44	37.55	30.04	39.45	32.4	30.74	33.46	25.8	30.5	25.46	38.22
Kif20a	0.33	0.25	0.18	0.25	0.26	0.15	0.15	0.11	0.08	0.24	0.66	0.34	0.14	0.16	0.12	0.27	0.41	0.43	0.29	0.25	0.25	1.07	0.7	0.26	0.72
Farsa	22.94	17.81	22.43	20.82	21.2	20.82	21.83	17.59	24.56	24.59	25.95	28.31	19.12	22.52	24.4	25.72	25.69	27.82	24	23.15	28.86	18.09	22.16	19.61	24.15
Gcdh	8.02	8.74	8.62	6.92	7.02	5.91	6.77	5.29	8.31	9.11	8.86	12.29	7.63	7.48	7.85	9.96	8.97	10.99	8.78	8.8	10.76	13.9	9.03	5.02	20.64
Mast2	20.68	49.3	21.36	27.59	24.14	24.4	24.16	15.04	26.61	30.26	31.61	26.82	19.96	26.59	26.86	28.53	25.28	30.34	28.35	26.69	26.49	22.27	23.71	30.22	15.11
Dnase2a	1.81	2.28	2.1	2.52	1.3	2.03	1.08	0.74	0.97	1.87	1.09	2.44	1.14	0.68	1.34	0.84	0.95	1.02	0.91	1.07	1.52	5.77	1.21	1.45	4.83
Rad23a	36.17	32.2	34.75	33.19	31.62	35.17	34.17	33.69	35.57	37.65	38.88	33.53	33.7	33.96	36.07	32.08	32.99	31.36	32.43	34.27	29.48	24	36.6	39.52	29.99
Calr	175.81	130.78	172.98	166.92	156.21	153.26	212.29	211.93	201.63	224.52	247.75	218.96	137.15	153.27	135.22	211.87	179.52	216.38	185.71	175.29	176.15	332.1	162.77	148.52	254.72
Syce2	4.55	2.6	4.18	4.17	5	4.37	4.18	4.55	3.54	3.75	2.94	4.2	3.53	3.97	3.2	2.79	3.17	4.31	3.76	3.21	2.37	3.08	2.58	4.23	3.15
Nfat5	7.8	28.05	8.75	8.57	7.19	7.64	6.84	3.99	9.14	10.65	12.64	19.2	6.46	8.53	8.6	14.46	9.95	15.22	13.01	10.86	12.35	25.34	7.42	8.6	17.85
Nob1	7.15	7.3	5.91	6.22	6.21	6.9	6.47	5.24	6.98	7.67	8.09	8.4	6.33	7.16	7.27	7.79	8.02	7.39	7.16	7.6	7.83	8.61	9.49	7.15	6.66
Nqo1	2.16	1.47	1.57	1.98	1.67	1.55	1.51	1.28	1.53	1.35	1.34	1.7	1.62	1.49	2.02	1.15	2.14	2	1.88	1.68	2.29	6.51	1.2	1.85	7.2
Ppfia3	8.44	10.19	8.88	9.35	8.51	9.41	9.15	8.13	9.4	8.52	8.69	6.32	7.13	8.58	9.2	5.28	5.76	5.2	10.39	10.12	7.66	7.5	10.33	7.69	5.34
Gys1	2.83	3.25	3.29	2.64	3.41	2.84	2.71	2.17	3	3.27	3.67	4.14	2.54	3.22	3.8	2.65	2.59	3.9	4.03	3.19	3.39	4.77	3.23	3.36	4
Ruvbl2	19.34	14.21	17.4	14.82	16.35	17.04	16.98	16.54	16.51	17.69	15.02	16.32	14.6	15.47	15.79	16.02	16.2	15.48	14	16.2	13.33	13.35	15.45	15.09	22.78
Lin7b	7.19	6.34	6.18	5.84	5.54	5.87	5.84	5.05	5.96	4.89	6.07	7.13	5.59	5.38	5.3	6.71	6.26	6.85	5.03	8.19	5.86	6.75	4.36	7.97	11.44
Bax	15.35	11.94	16.92	14.2	14.3	12.92	13.85	11.85	15.79	15.89	15.17	16.05	18	19.79	19.3	15.43	17.64	16.19	17.83	17.49	17.93	19	16.5	13.85	24.86
Il7r	0	0	0	0.03	0	0.01	0	0	0.01	0.02	0.01	0.01	0	0.01	0.02	0.08	0.02	0.03	0	0	0.01	0.2	0.02	0	0
Tfam	14.51	10.23	13.11	10.63	13.06	11	11.98	11.99	10.43	15.19	11.71	15.08	11.94	11.19	9.47	15.49	13.14	19.11	13.23	14.96	12.09	17.7	13.37	18.57	18.83
Zfp81	10.63	12.94	10.51	12.01	11.47	11.06	9.07	7.92	9.7	12.45	12.89	13.35	9.5	10.69	10.41	16.59	13.49	17.31	10.55	10.5	10.44	8.6	12.19	10.07	9.85
Efnb3	3.45	3.74	3.58	3.54	3.81	3.42	2.73	2.09	3.48	3.81	3.66	3.68	3.18	3.58	3.44	2.7	2.81	2.68	4.22	4.23	3.74	7.43	2.7	1.82	6.03
Mmd	26.14	33.2	28.86	27.43	28.61	29.85	26.62	27.18	27.55	33.5	31.78	29.15	26.06	26.39	26.48	31.94	30.19	32.57	27.33	26.68	25.03	18.73	27.78	29.34	23.3
Hlf	17.85	49.09	21.01	22.44	18.55	21.04	17.13	13.26	18.04	24.61	27.85	19.98	17.11	20.31	20.09	19.44	18.08	14.66	29.51	29.26	17.34	48.17	19.26	22.38	37.68
Fam162a	26.93	23.39	28.92	33.53	32.74	33.72	30.96	36.15	34.25	32.35	29.12	40.27	38.24	34.44	32.75	36.12	33.5	36.99	26.03	27.49	29.49	25.72	30.48	23.37	34.26
Rpl8	316.35	213.51	317.51	284.57	283.82	358.6	330.91	368.27	336.94	291.68	286.87	256.87	301.4	278.96	273.27	253.73	297.64	271.23	229.92	242.39	241.97	309.48	285.55	269.33	268.37
Grm3	0.81	0.96	1.1	1.16	1.04	1.02	0.95	0.74	1.04	1.1	0.95	0.72	1.19	1.17	1.31	1.19	1.35	1.29	1.11	0.98	0.87	3.58	0.89	0.89	0.85
Ssbp2	46.58	53.46	51.64	41.95	42.47	41.24	43.89	40.73	46.16	53.95	57.18	54.97	39.19	40.87	38.43	52.16	46.7	54.75	40.54	40.1	38.7	55.04	40.63	43.61	59.41
Fancl	2.87	2.18	2.88	2.13	3.27	3.25	2.61	3.08	2.9	3.28	2.62	2.45	2.4	3.64	2.53	3.61	3.22	3.76	2.23	2.41	3.02	4.81	3.22	3.6	7.25
Brinp2	3.99	6	4.36	4.3	3.8	4.26	3.81	3.12	3.95	3.63	4.06	2.87	4.36	3.99	4.27	4.85	5	4.53	5.11	4.83	3.45	6.42	4.12	3.94	3.37
Gstm5	40.81	27.12	38.16	42.05	44.08	42	36.24	36.14	36.78	42.59	44.49	35.47	41.23	40.36	44.46	50.08	45.71	41.74	42.08	41.8	30.96	64.68	33.17	30.81	108.5
Gstm7	2.41	2.19	3.15	2.63	2.2	2.27	1.85	2.09	2.26	2.14	2.61	2.07	3.15	3.62	3.2	2.71	3.66	2.6	3.05	3.85	3.42	6.15	2.4	3.12	17.16
Gstm3	0	0.03	0	0.03	0.03	0	0.01	0.01	0	0.02	0	0.1	0.04	0.05	0	0.16	0.06	0.05	0.02	0	0.02	0.19	0.07	0	0.42
Stat3	15.59	19.96	16.26	16.24	17.17	14.57	13.61	11.35	16.39	15.34	17.05	26.37	16.04	15.74	15.73	19.88	15.63	30.21	15.39	18.63	23.68	57.95	15.19	10.61	58.46
Stat5a	0.96	1.1	0.96	0.97	0.84	1.31	0.73	0.54	0.74	1.09	0.81	0.78	1.46	1.07	1.07	1.13	0.93	0.68	1.28	1.35	0.84	2.38	0.72	1.06	0.52
Cavin1	1.93	1.93	2.17	1.61	1.93	2.14	1.32	1.61	1.65	1.44	1.51	1.9	1.65	1.73	1.59	1.7	1.72	1.66	1.94	1.8	2.66	10.1	1.52	1.42	7.76
Map3k11	6.55	4.85	6.45	5.66	5.73	5.86	4.88	4.59	4.6	7.44	6.16	6.24	4.08	5.43	5.42	4.45	4.56	5.22	5.33	5.93	5.43	7.81	7.08	9.6	8.44
Akt2	14.43	13.64	14.91	14.29	13.1	12.51	11.99	10.63	13.18	14.97	15.72	18.07	11.9	15.3	14.8	15.19	13.61	15.49	16.75	15.38	17.61	57.81	15.38	15.34	31.72
Dnaja3	20.23	18.72	19.35	19.55	18.97	18.02	20.02	19.84	20.01	20.25	20.41	21.38	14.79	16.64	16.75	19.15	18.42	17.91	18.93	18.44	19.29	19.79	19.04	15.03	21.75
Hmox2	21.96	18.79	22.48	22.34	21.92	22.64	20.57	20.33	20.7	24.24	24.58	20.1	19.08	21.56	21.75	25.41	24.63	24.99	22.09	21.45	19.47	31.35	19.24	17.76	30.16
Cdip1	42.27	43.38	41.45	38.32	38	34.62	38.15	34.92	36.61	37.92	38.72	34.11	35.34	38.41	38.42	38.55	44.89	36.64	46.56	44.43	37.88	47.2	41.02	38.27	41.4
Map3k20	0.94	1.69	1.01	0.98	0.96	0.84	1.08	0.87	0.88	0.95	1.34	0.56	0.72	0.97	0.92	1.22	0.81	1.21	1.41	0.94	0.88	4.44	0.8	1.01	2.49
Cwc15	50.55	36.21	49.83	55.4	53.79	54.5	47.68	48.32	48.62	58.21	58.03	60.84	48.59	45.3	47.1	60.45	55.71	62.59	43.47	45.36	45.1	57.13	42.51	50.98	71.67
Col5a3	0.45	0.37	0.44	0.29	0.29	0.25	0.25	0.17	0.25	0.21	0.28	0.38	0.49	0.61	0.48	0.5	0.6	1.12	0.7	0.89	1.12	0.14	0.78	0.49	0.4
Dnmt1	14.87	14.8	16.13	14.91	13.84	13.55	15.36	12.57	14.81	17.04	18.59	16.99	11.64	14.2	12.55	13.49	12.17	12.28	15.29	15.68	13.18	17.08	14.38	13.91	14.46
Ppan	7.23	6.57	7.18	7	7	7.68	6.33	4.86	8.23	7.99	8.3	8.65	6.1	8.35	7.73	7.31	6.67	7.46	7.44	6.44	7.88	7.49	6.51	6.32	9.1
Angptl2	0.36	0.38	0.35	0.26	0.36	0.33	0.27	0.99	0.34	0.33	0.47	1.06	0.39	0.34	0.61	0.59	0.75	0.65	0.53	0.74	3.08	16.75	0.57	0.23	1.18
Cacna1e	1.06	3.95	1.34	1.21	1.18	0.88	1.03	0.3	0.86	1.25	1.41	1.61	1.16	0.95	1.56	2.37	0.99	1.69	2.18	1.76	1.8	2.99	0.66	1.41	1.23
Cacna1b	4.87	8.92	4.52	4.08	4.37	4.75	4.08	2.89	4.64	4.47	5.12	3.57	4.92	5.41	4.22	4.57	5.05	4.04	6.43	6.39	5.1	6.27	4.56	4.05	2.66
Trmt10a	2.7	2.42	2.82	3.66	3.19	3.06	2.33	1.57	2.44	3.55	3.61	4.92	2.72	2.73	2.89	3.95	3.34	4.29	2.51	2.58	2.04	2.83	2.86	3.6	5.5
Etv1	1.8	3.8	1.59	1.64	1.85	1.5	1.86	1.94	1.9	2.32	2.54	2.9	1.91	1.34	2.39	3.85	2.32	2.2	2.06	1.53	1.15	3.38	2.11	3.75	3.31
Kifc2	11.08	13.6	13.52	12.81	11.24	11.81	9.6	7.38	10.98	13.47	13.65	9.96	11.48	13.74	14.7	14.22	13.72	14.17	14.93	14.5	13.87	10.8	11.75	13.1	10.46
Psap	203.54	167.18	208.59	209.66	201.08	199.88	192.71	180.59	177.32	190.62	182.37	156.63	172.14	185.58	197.97	136.93	182.02	133.4	188.96	199.59	176.19	515.62	181.45	185.71	357.14
Ikbkg	19.09	16.39	18.32	14.93	14.83	14.83	14.89	13.63	15.03	17.64	18.45	19.21	14.34	17.27	15.01	20.43	17.88	19.51	14.63	15.35	17.44	16.15	19.53	14.33	16.8
Pax2	0	0.22	0.02	0.01	0.05	0.02	0.01	0.01	0.04	0.01	0.05	0	0.04	0.02	0.04	0.39	0.05	0.25	0	0.01	0.01	0	0.16	0	0
Wars2	4	3.81	2.76	3.46	3.22	3.02	2.78	1.94	2.78	3.32	3.48	3.44	3.72	3.2	3.48	3.76	3.04	3.44	3.18	3.48	3.1	3.73	3.42	2.34	3.22
Atn1	1.66	28.84	2.19	1.2	1.23	1.61	1.77	1.54	1.31	2.45	2.79	3.12	1.35	1.31	1.79	2.1	2.3	3.28	2.53	2.28	1.7	3.81	1.41	1.94	3.91
Phb2	33.35	28.9	35.99	36.13	34.24	38.29	35.31	32.48	36.86	35.84	35.59	39.54	31.6	35.62	33.67	36.78	36.12	45.32	33.2	35.22	36.27	37.47	34.15	29.23	47.14
Ptpn6	0.37	0.22	0.3	0.25	0.66	0.33	0.18	0.32	0.51	0.28	0.18	0.71	0.72	0.33	0.28	0.7	0.39	0.93	0.42	0.97	0.75	4.81	0.28	0.23	5.35
Eno2	226.21	200.05	236.51	240.64	216.71	225.34	237.39	213.77	226.28	236.06	228.25	192.61	226.56	238.12	249.75	216.32	252.07	223.69	257.2	233.62	238.07	158.87	234.88	220.59	130.15
Emg1	36.65	25.48	35.52	32.85	32.33	31.27	33.24	31.49	35.03	34.92	31.24	37.61	32.21	34.88	35.09	27.61	38.27	32.09	34.41	33.27	32.3	37.6	34.46	26.07	46.1
Lpcat3	4.54	5.05	4.54	4.15	3.08	3.81	3.05	2.26	4.23	5.87	5.22	7.34	3.74	3.77	3.54	5.79	4.15	3.68	4.94	3.92	6.75	22.34	3.75	6.47	21.24
Atp6v1f	58.24	38.91	54.77	53.66	58.81	57.21	52.65	55.03	59.02	52.88	49.65	46.31	68.4	60.98	70.3	43.34	68.01	48.25	56.83	60.3	51.9	84.23	60.86	44.33	75.78
Il12b	0	0	0	0	0	0	0	0	0	0	0	0	0	0	0.02	0	0.05	0	0	0	0	0	0	0	0
Clcn5	3.2	3.85	2.94	2.56	3.17	3.07	2.58	1.8	2.96	2.98	2.83	3	2.72	3.03	3.31	4.21	3.97	4.38	3.83	3.19	3.11	5.66	2.62	4.21	4.51
Clcn3	65.2	67.28	66.69	64.1	63.7	60.11	62.2	47.21	61.34	69.34	72.2	86.69	53.29	58.31	58.37	82.51	75.03	94.55	68.24	62.59	69.05	66.67	57.92	62.88	72.12
Hif3a	0.15	1.6	0.51	0.31	0.19	0.32	0.54	0.23	0.59	0.35	0.9	1.08	0.51	0.28	0.39	0.41	0.3	0.33	0.87	0.55	1.01	1.72	0.2	1.49	3.25
Gpx6	0	0.03	0	0.05	0	0.02	0	0	0	0.02	0	0	0	0.03	0	0.03	0	0.03	0.03	0	0.02	0.06	0	0	0
Gpx5	0	0	0	0.02	0	0	0	0	0	0	0	0	0	0	0	0.21	0	0.14	0	0	0	0	0	0	0
Pde1c	9.8	15.9	10.62	11.98	10.16	9.58	10.2	8.75	10.98	13.14	14.28	14.69	9.85	10.03	9.89	12.03	11.04	7.29	13.09	12.68	8.27	46.6	9.04	10.54	43.06
Utp20	4.64	5.53	5.18	6.6	6.03	5.26	4.06	3.4	3.93	6.24	6.15	7.06	4.99	5.89	5.7	5.13	5.46	6.09	5.47	5.23	6.3	5.72	4.7	4.31	6.94
Spic	0	0	0	0	0	0	0.01	0	0	0	0	0.04	0	0.01	0	0.11	0	0.04	0	0	0	0.02	0	0	0
9330159F19Rik	5.03	8.7	5.36	5.98	5.31	5.34	4.8	3.4	4.87	5.71	6.2	5.19	4.03	4.65	5.34	6.02	5.49	4.6	6.81	5.96	4.73	9.1	5.04	4.15	9.37
Cul3	86.5	108.11	94.56	98.49	95.08	98.6	111.44	101.92	104.08	112.02	124.3	132.95	68.8	78.69	79.84	115.88	89.49	120.18	97.53	95.72	101.26	57.81	102.93	122.75	88.43
Sst	3.15	1.94	3.97	4.26	4.72	5.48	1.68	4.5	4.37	4.11	4.19	4.96	4.28	3.45	5.97	2.57	1.75	2.76	4.18	2.7	3.79	4.69	6.6	6.6	9.3
Il11	0.03	0.02	0.04	0.03	0.05	0.1	0.06	0.06	0.09	0.07	0.12	0.03	0.03	0	0.06	0.06	0.08	0.1	0.08	0.06	0.09	0.2	0.14	0.21	0.04
Large1	13.51	17.51	13.41	13.68	13.79	13.14	12.61	11.09	12.76	13.2	13.17	12.7	11.57	13.02	13.55	12.96	12.9	13.33	15.57	14.77	14.82	11.09	15.42	14.92	10.53
Ddx56	19.25	17.78	17.26	16.25	16.83	17.23	15.73	12.58	15.61	18.46	17.36	19.52	18.82	19.53	18.97	14.36	17.08	16.62	16.51	19.91	16.53	20.06	16.91	17.65	23.07
Tmed4	27.23	20.57	28.63	24.65	26.12	26.2	24.69	22.64	24.91	28.09	26.5	30.96	25.43	27.24	26.78	24.93	29.11	25.5	28.17	28.77	26.92	42.95	23.89	25.33	48.23
Col26a1	1.44	1.89	1.2	1.4	1.55	1.28	1.46	1.08	1.3	1.16	1.04	1.34	2.05	1.52	1.63	2.34	2.03	2.31	1.3	2.23	1.45	0.54	3.26	1.56	0.52
Bid	1.06	1.23	1.13	1.84	1.06	1.4	0.83	0.71	1.1	0.82	0.83	0.91	1.21	0.9	1.05	1.37	1.36	1.62	1.33	1.49	1.66	3.23	1.21	0.36	3.37
Ralb	6.44	4.89	6.28	6.49	6.16	6.59	5.05	5.2	5.12	5.3	5.45	4.34	5.4	4.88	5.66	5.82	5.55	5.33	5.89	5.56	5.37	11.27	4.51	4.45	9.16
Ppp1cc	140.76	116.3	137.13	121.62	117.27	110.77	138.07	132	146.27	133.76	138.25	152.37	105.95	114.39	111.97	133.58	115.56	125.11	129.22	123.62	120.78	89.37	126.49	124	110.01
Dnajb11	31.32	25.7	29.94	29.4	29.01	35.16	33.41	32.42	31.17	33.61	35.96	32.9	27.42	28.78	27.07	39.11	34.22	37.83	30.09	27.93	29.22	39.44	26.73	32.12	45.46
Tbccd1	6.85	7.25	6	6.36	7.7	5.53	5.41	4.17	5.24	7.82	7.28	8.59	5.49	6.16	7.06	7.83	7.65	7.77	5.78	7.62	5.88	10.8	7	4.53	12.54
Clec11a	1.29	1.31	1.16	1.36	1.28	1.43	1.06	0.91	1.4	1.42	1.09	1.39	1.37	1.56	1.4	1.57	1.72	1.54	1.44	1.52	0.83	1.14	1.86	0.65	0.73
Zfp324	5.18	5.63	4.87	4.5	4.85	4.38	4.81	3.63	5.2	5.68	5.79	7.15	4.45	5.52	5.12	5.38	5.32	5.52	5.51	4.81	5.58	6.83	5.71	4.88	6.08
Gab2	2.06	2.43	2.05	2.33	2	2.35	1.96	2.05	2.1	2.22	2.58	2.38	1.66	2.09	1.89	2.51	2.2	2.34	2.59	2.66	2.26	3.98	2.3	2.53	3.06
Coro1c	16.57	23.49	17.07	21.01	20.59	22.2	20.37	16.77	20.27	19.01	22.82	16.31	19.06	19.2	20.03	17.53	15.05	14.15	18.36	18.33	19.62	26.39	16.14	26.74	17.94
Tax1bp1	104.27	94.11	105.67	114.32	111.95	111.7	133.69	113.95	126.06	126.32	133.61	162.75	101.71	106.11	107.62	133.39	122.94	168.3	108.45	106.89	126.47	96.98	129.48	134.95	137.9
Psg17	0	0	0.01	0	0	0	0	0	0.01	0	0	0	0	0	0	0.05	0.03	0.08	0	0	0	0	0	0	0
Psg19	0	0	0.01	0	0	0	0	0	0	0	0	0	0	0	0	0.29	0.01	0.32	0	0	0	0	0	0	0
Ctse	0	0	0.02	0.02	0	0.01	0.01	0	0	0	0.01	0	0	0	0	0.04	0	0.17	0.01	0	0.01	1.09	0.12	0	0
Ndrg2	45.87	38.61	42.64	49.39	45.02	45.45	46.73	45.13	44.71	46.18	46.71	44.61	39.89	36.5	39.86	31.63	31.78	28.72	51.7	48.57	38.35	59.57	39.4	53.25	116.08
Mettl17	11.74	11.98	12.92	9.36	10.46	12.45	10.14	7.1	13.26	12.91	13	16.46	11.41	17.72	12.87	16.4	16.01	17.75	14.67	11.21	15.74	14.13	14.66	6.2	25.01
Arhgef40	5.99	7.28	7.21	5.46	5.07	5.05	4.25	3.69	4.89	5.61	5.93	8.31	5.06	5.66	5.85	6.16	5.92	8.14	7.89	9.23	8.54	28.45	5.39	4.31	29.93
Pnpla6	10.17	16.09	10.59	10.62	10.99	9.69	8.23	6.23	9.71	12.03	13.56	12.63	8.81	10.8	9.29	11.84	12.47	13.98	15.12	15.25	14.39	27.41	12.82	15.3	17.67
Mcoln1	12.97	21.28	14.56	17.16	14.98	14.36	15.21	13.46	18.28	20.38	22.23	19.65	18.23	19.5	18.95	19.56	16.35	19.67	22.56	24.9	20.89	15.72	21.55	25.05	15.61
Arhgef18	7.59	10.24	8.15	8.01	7.32	7.3	7.05	6.02	7.13	8.09	8.39	9.48	5.19	6.7	7.02	7.4	7.36	7.43	8.84	8.57	9.02	17.06	8.21	7.38	12.55
Pkn2	18.41	21.52	17.74	17.96	21.23	18.08	17.77	14.96	17.76	19.87	22.13	26.28	16.27	16.22	17.91	20.69	18.73	20.7	21.91	19.21	20.2	28.14	16.91	24.4	41.21
Cd33	0.1	0.14	0.09	0.13	0.04	0.16	0.13	0.08	0.08	0.17	0.13	0.37	0.12	0.11	0.07	0.15	0.09	0.18	0.12	0.29	0.25	1.44	0.21	0	1.36
Etfb	20.28	12.13	16.92	19.04	17.01	19.79	16.3	15.92	16.4	14.97	15.83	15.71	13.79	16.41	15.95	14.79	16.23	16.5	15.55	15.97	18.13	36.18	20.46	12.31	21.26
Nkg7	0.03	0	0.03	0	0	0	0.02	0.03	0	0.05	0	0.06	0	0	0	0	0.03	0	0	0	0	0	0	0	0
Stxbp2	10.54	12.89	9.49	10.94	10.41	9.75	5.54	3.99	9.4	14.66	15.07	19.22	10.42	11.09	12.17	14.98	11.29	11.42	10.55	11.54	10.61	20.02	13.61	8.1	24.86
Pcp2	113.29	65.19	143.37	137.05	143.52	141.61	100.06	100.56	102.37	136.45	116.02	85.17	146.73	148.62	160.8	105.72	80.05	0.17	124.38	109.35	0.41	0.23	83.21	75.25	31.63
Sgce	9.94	9.92	10.92	8.67	9	9.67	7.58	8	8.96	8.76	10.7	9.4	8.56	7.28	8.64	11.08	9.59	9.5	9.54	10.37	9.1	21.09	7.31	8.11	23.82
Chn2	8.28	8.59	9.18	7.82	8.71	7.75	7.28	5.45	7.28	8.94	9.4	8.45	7.74	7.5	8.3	8.83	7.68	9.17	9.91	10.08	7.04	23.11	6.64	5.74	15.85
Wwox	12.93	17.86	13.23	12.45	12.53	12.28	10.85	9.5	11.49	12.61	13.34	14.91	10.77	12.37	11.06	12.13	10.83	11.95	11.45	10.66	11.59	7.98	13.11	11.42	11.69
Slbp	14.92	12.39	14.35	13.57	15.03	15.31	13.09	10.62	13.1	13.35	13.58	14.94	13.65	15.72	15.23	18.74	15.61	16.76	14.1	12.57	13.23	18.3	14.08	13.33	23.37
Tyr	0.66	0.23	0.12	0.11	0.12	0.05	0.11	0.09	0.1	0.33	0.1	0.55	0.04	0.16	0.66	0.3	0.67	1.09	0.47	0.53	1.52	5.6	0.23	0	2.4
Ghrhr	0	0	0.01	0	0	0	0	0	0	0	0	0	0	0	0	0.07	0.01	0.05	0	0	0	0	0	0	0
Aqp1	41.32	33.06	39.98	38.79	42.72	36.98	45.4	44.18	42.61	40.4	40.25	53.9	32.72	37.73	36.25	35.85	39.65	46.5	41.07	39.42	51.41	13.07	46.79	38.68	14.8
Arid3b	6.25	14.5	5.89	5.65	5.28	4.77	6.79	4.73	7.26	7.56	8.94	9.13	5.15	6.76	6.01	7.94	6.29	8.96	7.59	7.7	8.06	3	7.23	8.3	5.91
Cnn2	0.8	0.77	0.65	0.44	0.57	0.51	0.5	0.76	0.72	0.62	0.59	1.2	0.6	0.64	0.98	0.91	0.82	1.29	0.63	0.59	1.42	6.78	0.76	0.32	7.17
Polr2e	24.47	24.97	31.22	24.55	23.71	24.71	22.07	22.64	23.4	25	25.65	23.58	21.51	22.52	22.43	23.36	25.17	24.88	22.3	21.84	24.94	27.33	23.89	20.93	21.56
Abca13	0.8	0.97	0.8	0.75	0.9	0.73	0.74	0.54	0.68	1.07	0.99	1.81	0.63	0.94	0.86	1.11	0.99	1.48	0.8	0.85	0.99	0.5	0.81	0.81	0.62
Myo9b	6.64	9.88	7.9	7.6	6.97	6.39	5.75	3.42	7.17	9.12	8.86	11.79	5.69	7.43	7.51	8.48	7.3	8.66	8.66	8.32	8.52	13.03	9.24	5.99	9.34
Hdac9	26.54	31.65	30.4	30.32	28.59	29.45	28	24.61	30.03	31.96	36.48	31.12	24.9	28.87	26.39	36.38	32.81	36.94	29.29	28.36	23.74	10.06	24.87	30.1	12.46
Ly9	0.03	0.02	0.04	0.05	0.12	0.01	0.04	0.05	0.05	0.01	0.01	0.15	0	0.02	0.07	0.04	0.05	0.14	0.06	0.01	0.09	0.32	0	0.26	1.31
Cd244a	0.02	0	0.04	0.03	0.01	0.02	0.01	0	0.01	0.01	0	0	0	0	0	0.07	0.03	0.1	0	0.01	0	0.06	0	0	0.28
Adgre1	0.16	0.18	0.14	0.29	0.12	0.26	0.24	0.27	0.16	0.14	0.09	0.57	0.13	0.17	0.12	0.2	0.27	0.29	0.3	0.21	0.55	4.94	0.56	0.25	6.57
Mtfp1	35.03	22.38	32.71	28.09	27.34	30.79	28.22	28.1	32.55	28.75	30.62	29.39	29.48	29.83	30.86	31.46	29.69	28.54	27.86	28.59	30.12	24.47	29.41	26.82	21.06
Rab23	4.57	11.01	5.45	5.25	5.98	5.55	4.26	3.33	4.31	6.66	6.1	7.26	3.92	6.44	5.09	5.4	5.53	5.91	6.24	5.38	6.12	8.11	5.53	7.98	4.61
Rab11a	50.79	49.31	57.22	49.2	55.86	52.65	53.08	54.42	53.34	57.28	70.35	50.33	47.72	47.11	52.9	65.97	56.14	62.54	54.31	48.26	44.86	66.99	44.48	43.82	66.09
Eif2b2	22.46	14.13	26.32	19.17	20.07	23.09	24.59	20.29	22.67	23.19	22.44	21.2	25.23	23.93	29.52	22.79	25.19	28.61	19.65	14.82	20.47	18.55	22.18	20.88	22.5
Dlst	30.72	38.16	32.26	33.36	32.3	29.27	26.8	21.59	32.09	35.84	39.66	41.36	26.06	31.47	31.18	40.16	35.58	39.09	37.3	35.65	36.54	42.37	35.34	24.92	34.97
Pgf	0.59	0.43	0.49	0.36	0.38	0.21	0.2	0.2	0.4	0.14	0.28	1.08	0.33	0.15	0.3	0.52	0.31	0.24	0.3	0.38	0.7	3.36	0.16	0.26	3.64
Ulk2	10.43	12.8	10.6	12.05	10.85	10.45	11.84	10.59	10.74	13.19	12.78	12.89	11.05	12.05	11.91	12.73	12.46	11.81	11.42	11.66	10.6	13.32	12.61	12.7	12.93
Ccl24	0	0	0	0	0	0	0	0	0	0.02	0	0.02	0	0	0	0	0	0.03	0	0.02	0.05	0.64	0	0	0.81
Dgkq	4.49	6.24	6.83	6.44	6.61	4.58	4.04	2.02	5.76	6.77	6.79	6.53	5.94	8.33	8.52	7.29	6.48	5.37	10.69	10.48	7.91	12.92	5.98	4.29	11.77
Tmed11	0	0	0	0	0	0	0	0	0	0	0	0	0	0	0	0	0.02	0	0	0	0	0	0	0	0
Grap	0.44	0.46	0.4	0.35	0.25	0.24	0.26	0.28	0.38	0.31	0.2	0.57	0.33	0.28	0.26	0.57	0.64	0.29	0.31	0.25	0.55	0.69	0.22	0.49	0.64
Pou1f1	0	0	0.01	0	0	0	0	0	0.01	0.02	0.02	0	0	0	0	0.44	0.04	0.4	0	0	0	0	0	0	0
Chmp2b	11.52	10.31	10.63	11.27	11.83	11.06	10.29	9.23	9.56	11.6	10.7	12.72	11.29	11.98	12.55	13.97	13.16	12.83	13.43	12.07	12.55	23.21	10.9	12.45	26.65
Plod3	3.25	6.02	3.68	3.74	3.01	3.3	3.66	2.26	4.02	5.14	6.03	5.84	3.41	5.08	4.57	5	4.34	4.7	5	5.21	5.1	10.05	4.77	4.71	7.22
Ap1s1	13.16	13.62	15.26	15.03	15.53	16.67	14.77	15.07	15.54	14.23	15.1	11.63	16.93	17.43	16.76	14.73	17.27	12.65	17.41	19.84	11.68	19.25	15.69	11.02	12
Mapk13	0.33	0.14	0.16	0.14	0.16	0.15	0.22	0.15	0.1	0.22	0.11	0.42	0.26	0.18	0.21	0.11	0.1	0.38	0.14	0.2	0.47	3.25	0.38	0	2.52
Srpk1	20.64	28.35	24.68	23.3	24.27	19.09	23.5	18.34	27.55	28.5	34.06	31.47	17.94	23.66	20.39	29.96	25.75	31.48	28.81	25.07	26.16	31.69	23.77	18.09	32.43
Pax3	0	0	0	0	0	0	0	0	0.01	0.01	0	0	0	0	0	0.18	0.04	0.11	0	0	0	0.01	0	0	0
Lbr	10.12	9.22	9.94	8.44	8.54	8.66	9.16	7.41	9.34	10.94	10.21	11.11	8.5	9.98	9.48	9.62	10.04	9.51	8.73	9.16	10.08	9.89	9.07	9.9	9.76
Crabp2	0.68	0.56	0.73	0.48	0.66	0.37	0.4	0.13	0.59	0.59	0.72	0.68	0.84	0.88	0.64	0.88	0.56	0.41	0.66	0.89	0.38	2	0.66	0	0.83
Nes	1.24	0.92	1.19	1.43	1.35	1.38	1.4	1.39	1.31	1.11	1.35	1.36	1.31	1.21	1.26	1.16	1.21	1.91	1.65	1.71	1.83	2.6	1.51	1.33	2.3
Bcan	0.99	2.3	1.51	1.41	1.42	1.07	0.93	0.84	0.95	1.33	1.32	0.74	0.98	1.42	0.93	1.4	0.84	1.38	1.55	2.03	1.4	1.44	1.71	3.18	2.65
Hapln2	0.1	0.06	0.1	0.12	0.08	0.02	0.03	0	0.04	0.02	0.05	0.08	0.04	0.08	0.06	0.21	0.05	0.13	0.06	0.03	0.06	0.08	0	1.03	0.15
Prcc	16.39	16.56	17.23	14.83	14.24	16.37	15.51	15.51	15.63	16.68	17.97	13.62	11.85	12.81	13.42	15.28	14.04	16.02	16.04	16.8	15.71	13.55	15.25	17.05	14.01
Rrnad1	7.39	10.63	8.23	7.89	7.31	6.82	6.85	4.39	9.71	10.09	11.13	13.74	7.32	9.6	8.57	12.23	9.28	11.66	9.56	9.34	11.23	12	10.41	8.1	12.34
Hdgf	35.6	32.82	35.69	39.4	35.45	39.69	42.14	38.95	41.86	44.77	48.79	44.22	32.91	35.03	37	44.55	41.51	46.71	40.11	42.66	38.08	59.49	37.74	35.06	56.15
Slc25a18	0.23	0.4	0.18	0.33	0.18	0.17	0.17	0.08	0.15	0.22	0.25	0.2	0.23	0.3	0.31	0.28	0.38	0.6	0.31	0.19	0.72	0.32	0.1	0.21	0.14
Thop1	8.18	7.99	8.19	6.83	6.44	7.28	8.67	7.24	8.85	7.26	8.6	8.62	7.68	8.96	8.61	9.33	7.91	9.81	9.41	7.72	11.4	8.24	8.26	8.38	9.13
Apba3	20.91	13.88	18.39	13.55	15.59	14.07	18.46	14.44	21.97	15.44	16.8	20.46	16.81	18.41	21.02	15.13	22.7	15.1	15.68	18.41	22.65	15.09	19.5	12.43	21.45
Matk	7	7.29	9.35	8.13	6.93	7.37	6.88	6.42	7.58	6.88	7.74	6.42	8.47	7.59	8.46	8.43	9.62	9.16	10.2	9.58	9.18	8.72	8.71	7.4	5.67
Pias4	9.02	8.15	8.7	7.8	7.83	8.21	8.18	7.19	9.23	9.26	10.11	9.5	7.69	12.08	8.67	7.88	8.79	7.57	9.07	9.28	11.16	8.11	10.53	7.94	6.26
Map2k1	40.1	32.73	39.72	41.81	42.17	38.4	38.91	38.43	38.52	36.35	33.62	31.7	36.34	35.79	36.54	34.88	37.01	35.7	35.23	37.1	33.18	40.88	30.99	29.19	41.54
Sgta	38.64	37.81	39.31	37.46	37.9	37.79	33.43	33.31	37.29	42.43	41.72	37.14	35.19	38.27	35.88	33.81	32.69	33.92	35.68	39.13	33.24	39.07	34.73	35.15	36.66
Nmrk2	0.11	0.16	0.12	0.14	0.16	0.2	0.07	0.08	0.15	0.15	0.09	0.09	0.19	0.14	0.17	0.21	0.2	0.2	0.15	0.12	0.21	0.24	0.35	0	0.05
Tmem242	24.57	16.75	22.32	24.81	24.06	26.88	19.67	21.59	21.25	23.02	21.7	22.76	23.91	20.9	23.79	23.51	27.75	24.21	22.48	22.94	19.91	37.27	24.38	18.99	37.55
Dtx2	2.67	2.99	3.03	2.51	2.14	2.34	2.56	1.84	2.55	3.01	2.91	2.62	2.15	2.88	3.14	2.47	2.42	2.52	2.44	3.06	3.58	4.19	2.44	5.6	3.69
Zp3	0.04	0	0	0	0	0.02	0	0.01	0	0.05	0.03	0	0	0.11	0	0	0.04	0	0.03	0	0	0.08	0	0	0
Hspb1	2.97	2.21	2.42	3.04	3.97	2.94	2.35	7.79	3.34	2.3	1.93	1.95	2.85	2.44	4.66	2.24	2.43	2.16	4	8.94	6.46	38.82	1.84	0.99	36.38
Rasa4	6.46	10.08	8.59	7.4	6.61	6.82	4.15	2.94	5.9	7.36	8.68	5.9	6.68	7.76	7.81	8.17	7.81	5.68	8.69	11.56	6.52	11.99	7.11	6.69	16
Syt5	8.01	5.69	8.81	9.09	7.03	10.23	9.1	9.78	8.78	9.57	10.23	7.05	10.44	8.78	9.65	7.47	9.43	6.42	8.64	9.89	6.35	10.64	6.76	18.28	6.77
Hnrnpa2b1	117.07	231.99	161.95	182.5	165.88	162.08	170.7	114.81	218.46	269.35	299.4	304.65	142.91	191.65	177.74	247.38	158.27	233.71	226.64	190.43	227.17	260.98	202.48	183.4	361.67
Fxyd4	0.02	0	0	0	0.09	0	0	0	0.02	0.1	0.02	0.02	0.04	0.09	0.11	0.1	0.08	0	0	0.08	0.3	0.06	0	0	0
Ccdc130	7.06	5.43	6.53	5.29	7.59	6.29	5.61	4.1	6.8	7.25	7.81	10.47	5.52	6.22	7.2	6.91	6.98	8.53	5.56	5.79	6.22	7.57	6.9	7.62	10.25
Mri1	5.23	6.21	5.25	4.91	5.23	4.86	4.35	3.21	5.3	4.91	4.94	6.53	4.48	5.59	5.39	6.03	6.24	5.94	5.56	6.78	5.8	2.79	5.84	3.74	7.58
Prkacb	45.07	48.36	44.18	50.95	48.8	49	43.67	36.82	43.05	51.39	52.91	46.09	47.45	47.06	50.8	56.14	54.8	51.79	55.41	50.53	43.94	66.63	40.13	48.9	88.41
Sgsh	3.27	2.74	2.34	2.5	2.22	2.77	1.53	1.4	1.6	2.16	2.16	3.39	1.8	1.84	1.68	1.87	1.67	2.71	1.94	1.86	2.11	3.86	1.84	1.96	5.57
Chd5	5.84	12.68	7.89	7.14	6.35	6.87	6.21	4.97	6.4	7.59	8.36	5.14	4.49	5.73	6.15	4.75	4.6	3.93	8.44	7.67	5.65	8.71	7.24	8.43	5.33
Cstb	23.71	12.45	24.77	22.35	24.01	28.5	18.68	19.76	23.89	24.49	22.7	22.49	27.27	25.22	28.03	21.08	29.48	20.55	23.64	24.74	21.59	37.84	17.32	20.12	35.83
Sh2b2	0.51	0.64	0.6	0.78	0.58	0.49	0.5	0.4	0.88	0.59	0.52	0.41	0.5	0.57	0.69	0.71	0.51	0.51	0.68	0.68	0.85	1.25	0.75	0.28	0.95
Pex5	11.61	12.63	10.72	10.84	9.4	9	9.77	7.99	10.84	10.29	10.2	10.51	10.3	10.9	11.45	7.81	9.6	7.99	13.95	13.26	13.56	17.7	12.09	9.54	16.26
Jkamp	30.97	24.13	30.46	31.86	35.02	33.37	30.36	28.53	30.23	31.08	30.15	30.05	30.78	31.98	32.89	33.91	37.06	38.39	30.9	32.54	32.14	31.77	29.88	38.35	34.25
Cd44	2.11	2.98	1.83	2.15	2.04	1.85	1.47	1.06	1.82	1.45	1.69	2.83	2.12	1.99	2.04	1.68	1.31	2.06	2.36	2.32	2.17	5.16	1.43	1.05	20.85
Slc1a2	51.9	95.55	51.6	50.96	48.2	42.93	57.23	47.12	50.32	57.6	59.93	68	47.7	54.18	48.93	54.15	49.9	53.67	60.11	62.77	58.43	29.04	56.34	60.98	46.29
Eif2ak4	4.81	7.56	5.44	5.36	4.83	4.18	3.74	3.14	4.2	4.97	5.58	5.31	4.26	5	4.48	5.43	4.67	4.81	5.56	5.28	4.81	8.09	4.75	4.02	6.73
Wdr1	68.44	60.82	70.73	67.64	61.99	61.61	57.48	49.74	54.87	63.26	63.34	66.68	57.03	55.87	61.28	68.53	59.93	64.83	71.74	67.95	60.8	116.49	52.27	57.72	116.16
Slc2a9	0.31	0.45	0.11	0.32	0.2	0.08	0.1	0.2	0.22	0.15	0.25	0.44	0.22	0.16	0.2	0.28	0.44	0.32	0.36	0.21	0.28	0.36	0.12	0.13	0.26
Ccn4	21.47	17.39	18.27	26.16	22.83	25.64	11.48	9.63	12.49	20.15	19.68	27.88	21.21	29.46	25.12	36.74	32.44	40.42	19.38	21.7	22.53	1.43	26.45	25.57	6.4
Ndrg1	55.69	55.28	59.03	49.63	50.12	48.21	52.27	49.21	48.35	57.53	63.31	77.19	51.78	60.83	68.26	64.38	60.61	77.11	64.26	65.06	86.59	134.12	55.72	49.9	65.94
4930550C14Rik	0.02	0.15	0.07	0.07	0.03	0.07	0.06	0.01	0.07	0.04	0.09	0.12	0.03	0.01	0.06	0.16	0.13	0.15	0.02	0.07	0.09	1.96	0	0.41	0.97
Man2b1	7.9	9.98	8.02	8.12	8.11	7.97	7.79	6.38	7.22	8.73	9.97	11.24	6.4	8.37	8.04	7.52	9.11	9.04	9.95	10.14	10.24	16.44	9.44	14.76	16.1
Klf5	0.06	0.07	0.03	0.02	0.01	0.05	0.02	0.05	0.07	0.02	0.02	0.07	0	0.02	0.01	0.21	0.08	0.14	0.03	0.06	0.1	0.06	0.08	0	0.02
Wdr83	10.19	7.4	10.25	9.41	8.56	10.06	8.15	7.66	10.86	10.5	10.49	11.06	9.26	10.51	9.6	9.81	10.55	10.21	9.17	10.99	10.12	13.76	8.52	3.97	12.21
Prdx2	144.91	102	135.57	141.19	138.27	137.47	133.16	136.36	133.6	133.16	130.05	132.72	128.23	127.65	127.86	120.13	146.48	133.77	142.05	142.69	139.51	222.02	125.29	124.22	191.94
Polr2a	7.57	52.76	6.18	4.31	5.4	4.82	6.65	4.68	6.18	6.76	7.34	10.9	4.22	5.91	4.87	8.01	8.04	8.38	6.07	5.76	5.32	6.11	6.11	7.2	6.91
Shbg	0.02	0.03	0	0	0	0.03	0	0.04	0.01	0	0	0.03	0.02	0.07	0	0	0	0	0	0	0.05	0.05	0	0	0
Senp3	20.14	29.37	23.24	22.14	33.89	22.48	21.24	15.05	26.01	33.25	34.52	34.08	23.66	26.52	26.22	36.2	29.57	51.87	38.61	34.32	49.31	56.9	31.52	34.26	74.31
Corin	0.04	0.01	0.01	0	0.01	0.04	0.02	0.01	0	0.01	0.02	0.16	0.01	0	0.01	0.01	0	0.03	0.03	0	0.04	0.02	0	0	0
Plekha8	16.52	17.17	17.06	17.51	17.22	17.07	19.77	16.85	18.86	19.48	19.5	21.74	15.41	17.6	16.5	19.56	17.89	24.54	16.4	17.34	20.35	9.85	19.19	19.66	11.83
G6pc2	0.07	0	0	0	0.02	0	0	0	0	0	0	0.07	0	0	0	0.02	0	0.02	0	0.07	0	0	0	0	0
Spc25	71.27	75.59	85.13	76.86	65.5	49.93	75.25	59.19	66.47	113.23	119.6	109.83	71.81	70.57	75	93.22	86.52	93.78	88.65	91.38	63.73	0.53	64.03	51.99	74.97
Dnah2	0.12	0.15	0.35	0.16	0.05	0.05	0.13	0.13	0.28	0.04	0.2	0.17	0.03	0.32	0.21	0.33	0.37	0.4	0.23	0.12	0.31	1.55	0.1	0.03	0.42
Ripk4	1.62	1.25	1.7	1.03	1.12	1.17	1.51	1.17	1.37	0.94	1.3	1.35	0.86	0.78	1.01	0.95	1.05	1.04	1.06	1.26	1.15	1.59	0.99	1.07	1.02
Ufd1	26.76	28.96	27.29	31.93	27.62	26.88	23.71	18.36	24.97	32.35	31.09	35.6	28.98	30.08	31.47	31.79	30.26	34.71	31.34	31.52	32.92	31.21	27.96	30.15	29.6
Zfp287	6.79	7.4	6.06	6.15	6.56	6.18	4.6	3.23	4.88	7.19	7.64	8.66	5.35	6.91	7.07	9.1	7.46	8.99	6.4	6.65	6.94	6.9	7.19	5.48	8.6
Prlr	0.08	0.25	0.35	0.22	0.24	0.43	0.18	0.15	0.17	0.24	0.36	0.06	0.42	0.11	0.26	0.4	0.8	0.51	0.39	0.25	0.36	0.09	0.62	0.12	0.11
Letm1	12.49	12.56	14.5	15.26	14.49	16.6	13.88	13.83	14.54	14.34	13.81	14.5	11.71	12.67	15.71	14.51	12.66	14.43	12.41	13.08	12.9	13.03	18.76	16.24	14.17
Ubqln1	31.26	31.55	31.82	31.61	29.89	30.3	30.48	29.48	29.2	33.47	34.86	31.62	25.93	28.5	29.28	32.16	27.53	32.45	33.3	31.65	29.89	35.47	29.08	29.8	34.52
Fgfr4	0.14	0.25	0.21	0.1	0.14	0.07	0.12	0.12	0.11	0.16	0.14	0.22	0.12	0.35	0.29	0.24	0.21	0.6	0.39	0.42	0.2	0.21	0.05	0	0.15
Cadm3	54.65	103.09	59.63	60.49	56.37	60.41	50.45	38.77	50.81	57	54.58	40.26	50.31	50.15	55.1	53.18	50.58	37.98	66.3	64.88	44.17	53.78	43.73	53.54	35.37
Fcer1a	0	0	0	0	0	0	0	0.02	0	0	0	0	0	0	0	0.13	0	0.04	0.03	0	0	0.03	0	0	0
Txn2	33.49	38.29	38.33	38.73	39.13	40.88	33.23	34.5	37.14	41.53	43.92	36.57	27.63	33.32	34.41	40.42	42.85	42.81	32.7	34.82	37.8	34.61	34.18	35.2	18.59
Casp14	0	0	0	0	0	0	0	0	0	0.01	0	0	0	0	0	0.02	0	0.02	0	0	0	0	0	0	0
Slc1a6	1.57	1.73	1.83	1.37	1.27	1.69	1.39	1.26	1.5	1.19	1.5	0.89	1.4	1.22	1.3	0.95	1.51	1.27	1.65	1.92	1.62	1.89	1.16	1.18	1.15
Slc1a3	52.07	45.39	51.54	47.04	44.84	39.85	37.21	22.77	36.95	48.28	49.68	50.71	47.19	47.33	44.34	51.3	47.01	54.43	55.82	50.18	39.86	81.38	33.42	27.95	112.88
Crbn	22.96	24.1	22.75	27.3	25.36	25.23	23.31	20.25	24.64	28.39	28.75	30.64	24.07	24.65	25.99	30.65	31.21	32.54	26.28	25.23	26.29	26.42	26.39	26.2	27.94
Il5ra	0.01	0	0.02	0.02	0.03	0	0	0	0.01	0	0	0	0	0	0.03	0.07	0.02	0.09	0.01	0.01	0.07	0.02	0	0	0
Msh6	8.37	6.91	8.51	8.41	8.41	7.92	8.43	6.47	7.5	9.34	9.76	10.14	7.5	7.72	7.52	8.49	7.8	8.58	8.32	8.07	8.07	12.77	7.83	6.99	12.9
Fbxo11	17.77	29.4	18.38	16.68	18.58	18.48	17.56	15.46	18.72	21.18	23.03	20.67	13.19	16.69	13.96	21.81	16.4	18.8	19.67	19.98	17.78	23.91	16.26	15.84	24.76
Mlxipl	0.09	0.06	0.03	0.06	0.16	0.04	0.07	0.03	0.16	0.05	0.06	0.05	0.18	0.37	0.05	0.24	0.1	0.28	0.16	0.02	0.18	0.77	0	0	0.69
Tbl2	5.87	8.08	5.97	5.49	5.53	5.68	6.91	5.98	7.33	6.8	5.9	6.38	7.38	7.09	6.11	7.26	7.25	5.93	6.78	6.63	6.15	5.66	6.46	4.45	5.18
Bud23	18.49	17.09	18.94	20.15	18.56	20.76	14.57	11.86	16.26	21.49	24.36	30.25	15.76	17.47	17.44	21.66	17.52	25.56	20.78	12.78	22.32	20.29	18.42	21.39	24.69
Nid1	0.26	0.41	0.14	0.37	0.83	0.43	0.17	0.57	0.2	0.2	0.26	0.28	0.19	0.21	0.4	1.01	0.44	0.49	0.7	1.18	0.82	0.21	0.28	1.14	0.17
Mcm5	1.49	0.77	1.22	1.41	1.13	1.3	0.88	0.98	1.07	1.42	1.2	1.47	1.17	1.39	1.45	1.54	1.38	1.08	1.11	1.34	1.38	2.31	1.19	1.25	3.1
Hmox1	1.78	0.8	1.19	1.35	1.8	1.45	1.29	2.42	1.43	1.19	1.29	2.52	1.36	0.85	1.67	1.19	1.2	1.86	1.69	4.44	2.87	4.95	1.1	1.04	7.02
Mprip	49.7	62.14	53.52	51.33	48.66	51.39	50.06	43.72	50.26	49.28	52.53	52.32	39.21	44.06	43.67	47.72	45.4	43.7	47.52	52.16	46.38	69.42	50.71	53.56	58.34
Cic	13.79	41.04	15.53	14.86	17.72	16.39	17.82	12.58	17.71	22.83	26.25	22.04	12.5	17.02	18.07	17.82	15.81	18.92	26.17	23.9	25.13	22.26	20.24	13.76	16.09
Pafah1b3	18.12	14.07	16.88	19.29	19.79	16.47	19.62	20.25	20.53	20.2	16.25	13.07	20.41	20.98	20.16	14.09	17.68	14.41	15.22	15.25	11.25	24.4	15.99	12.79	20.62
Il27ra	0	0.01	0.01	0	0.01	0	0	0.01	0.01	0	0.02	0.01	0	0.02	0	0.13	0.03	0.11	0	0	0.02	0.06	0	0	0.1
Prkaca	28.97	42.16	30.47	34.4	32.05	32.64	33.36	32.74	32.81	35.84	35.14	31.68	29.3	31.48	33.11	31.47	31.99	27.35	40.67	37.36	33.23	31.71	30.04	39.73	34.61
Asf1b	1.4	1.33	1.53	1.72	1.12	1.39	1.38	1.51	1.25	1.56	1.28	2.28	1.11	1.04	1.04	1.2	1.12	1.68	1.09	1.16	1.79	0.94	1.59	2.03	1.66
Myl10	0.03	0	0	0.07	0	0	0	0	0	0	0	0	0	0	0	0	0	0	0.04	0	0	0	0	0	0
Ddx39	10.03	8.23	9.77	9.91	11.03	8.98	9.43	9.17	10.79	10.32	10.42	12.17	8.66	9.26	9.51	7.25	9.68	8.87	9.88	9.55	9.31	8.01	11.31	14.15	12.88
Dnajb1	14.2	12.55	13.88	12.52	13.52	13.67	21.12	19.35	18.48	13.34	14.99	16.23	15.99	15.05	14.7	14.62	15.6	15.49	14.67	14.55	15.68	14.97	14.81	14.88	34.83
Msh4	0.07	0.2	0.08	0.05	0.09	0.06	0.06	0.03	0.08	0.1	0.05	0.08	0.14	0.13	0.07	0.28	0.09	0.16	0.18	0.09	0.06	0.06	0.27	0.18	0.05
Usp40	5.92	10.55	7.34	6.58	7.02	5.35	4.86	2.48	6.28	8.05	8.51	10.85	5.38	7.3	6.7	9.06	7.09	8.52	9.41	9.9	8.02	14.38	7.33	5.6	15.24
Evx1	0	0	0	0	0	0	0	0	0	0	0	0	0	0	0	0.08	0.01	0.01	0	0	0	0	0	0	0
Kbtbd4	13.81	11.89	13.26	12.96	12.48	11.52	13	11.47	13.18	15.1	13.11	16.34	11.53	12.06	12.19	13.76	13.78	16.11	13.76	13.3	14.77	13.98	13.95	13.36	17.94
Celf1	19.05	25.75	19.93	20.22	20.53	18.19	19.01	13.47	19.9	22.69	23.92	26.43	18.95	20.29	21.52	22.47	19.73	22.29	24.07	21.68	21.51	25.53	20.96	23.86	18.34
Ndufs3	46.16	38.06	43.14	45.32	50.84	45.55	44.2	40.62	50.34	47.72	45.52	51.98	48.19	44.24	44.56	47.13	47.67	49.73	48.23	47.3	46.8	41.34	45.01	50.12	44.96
Por	26.24	22.11	22.8	23.84	23.22	24.56	21.47	20.21	23.06	24.75	30.21	25.45	16.27	19.98	18.43	21.36	19.13	22.57	20.46	22.09	23.41	45.07	18.89	27.51	53.7
Igf1r	14.67	35.87	14.59	15.93	14.22	14.55	14.82	10.35	13.93	17	17.88	18.72	10.83	14.56	14.51	17.25	14.11	18.33	19.5	16.66	18.4	19.87	16.75	14.86	13.36
Insr	13.32	25.6	13.48	13.29	12.57	12.52	11.83	9.22	12.36	12.9	13.94	17.54	10.47	12.69	11.54	14.24	12.83	13.54	15.37	14.33	15.08	12.91	12.77	13.76	17.52
Fcer2a	0	0	0.02	0	0	0.01	0.01	0	0	0	0	0	0	0	0	0.03	0.02	0.01	0.02	0	0	0	0	0	0
Cyp2a5	0	0	0	0.02	0	0	0	0.01	0.1	0.15	0.1	0.57	0.02	0	0.07	0.14	0.06	0.02	0.08	0.83	0.07	0	0	0	0
Atp4a	0.09	0	0.01	0.16	0	0	0.03	0	0.09	0.01	0.04	0	0	0.03	0.05	0.02	0.05	0.05	0.02	0.04	0.04	0.01	0	0	0.2
Trim28	81.11	67.66	90.95	81.59	85.76	71.67	80.07	62.63	78.78	91.21	93.68	95.05	73.33	81.94	79.82	80.49	81.6	82.6	96.83	92.18	94.72	130.03	88.02	84.89	140.91
Ube2m	44.9	35.65	47.54	46.5	50.82	49.28	47.99	49.4	54.99	45.81	47.51	42.45	45.95	43.29	46.05	50.96	42.33	47.95	47.15	46.88	42.45	44.36	51.9	45.13	40.74
Adcy9	4.53	5.56	4.59	4.7	4.16	4.18	4.19	3.15	4.13	4.73	4.72	4.22	4.08	4.3	4.57	3.86	3.9	3.68	4.89	4.61	4.78	8.52	4.23	3.67	4.93
Mef2c	43.78	34.55	44.63	46.19	44.81	46.17	42.3	37.3	45.18	56.65	58.27	57.43	32.09	37.25	34.3	37.92	27.48	33.12	29.36	29.57	31.77	4.79	41.34	39.87	17.56
Ctr9	32.37	27.03	33.65	32.36	33	30.57	35.49	28.3	34.19	36.37	36.86	43.53	30.64	33.62	34.52	39.94	34.56	42.42	34.72	34.27	38.68	32.65	34.98	33.35	36.73
Eif4g2	159.3	307.25	170.76	204.17	194.79	178.59	211.46	188	207.54	221.96	234.04	241.8	172.53	168.43	172.32	239.26	212.51	259.38	194.2	200.74	197.56	224.66	207.53	217.26	225.18
Mrvi1	0.08	0.36	0.16	0.17	0.16	0.25	0.14	0.14	0.34	0.34	0.24	0.19	0.16	0.08	0.19	0.19	0.27	0.1	0.29	0.29	0.24	0.06	0.31	0.22	0.31
Pcyt1a	12.41	14.35	13.05	12.45	12.17	10.71	12.76	11.04	12.81	14.43	14.87	16.13	13.17	13.85	14.57	15.47	13.4	14	15.9	14.32	14.5	18.86	14.01	14.78	18.13
Zfp592	5.58	8.98	5.57	6.34	7.5	5.11	7.12	6.55	6.14	7.21	8.36	7.22	3.63	5.59	6.81	6.44	5.44	6.24	6.56	8.49	6.72	6.91	6.1	11.94	5.54
Psmd4	67.11	44.58	68	68.67	64.1	69.4	69.82	70.13	72.07	63.55	68.2	61.2	71.08	66.15	70.64	71.12	72.12	73.71	61.78	63.53	59.58	51.82	69.87	58.78	63.09
Tmod4	0.13	0.23	0.07	0.04	0.15	0.11	0.08	0.03	0.1	0.15	0.14	0.27	0.09	0.6	0.06	0.45	0.05	0.18	0.14	0.2	0.37	0.68	0	0.61	0.32
Insrr	0.14	0.36	0.21	0.2	0.2	0.18	0.12	0.13	0.21	0.22	0.27	0.48	0.27	0.24	0.2	0.45	0.23	0.29	0.36	0.55	0.31	0.47	0.15	0.43	0.21
Cabp5	31.75	25.92	33.1	33.81	32.91	32.35	29.25	25.67	31.34	39.23	36.63	36.61	31.36	36.59	32.03	46.61	33.05	2.91	42.46	34.83	1.89	15.78	20.96	22.74	36.74
Snx6	16.94	16.05	16.41	15.25	15.92	16.49	15.51	12.64	16.16	17.29	18.14	17.8	14.42	17.08	15.55	17.63	19.87	21.7	17.62	15.04	16.52	41.88	16.65	13.76	42.67
Mthfd2	4.86	4.38	4.4	4.44	5	4.83	4.43	3.86	4.32	5.84	5.64	9.55	2.96	5.36	5.11	4.41	4.13	3.95	3.75	4.42	4.61	5.2	6.33	3.5	5.78
Kit	1.2	2.32	1.56	1.07	0.82	1.17	0.88	0.33	0.75	0.9	1.43	1.2	0.81	1.2	0.96	1.59	1.05	1.02	1.3	1.24	0.99	3.13	1.4	1.17	1.35
Tomm40l	20.29	16.05	19.84	19.3	18.06	18.58	20.47	20.76	19.36	19.08	15.91	17.86	18.85	18.6	18.42	16.26	19.65	13	19.54	18.48	18.52	18.1	30.64	18.57	18.08
Nr1i3	0.01	0.01	0.04	0	0.06	0.01	0.01	0.03	0	0.01	0.04	0.01	0.03	0.02	0.01	0.07	0.02	0.1	0.04	0.05	0.05	0.01	0	0.13	0
Apoa2	0.83	1.28	1.32	1.47	1.33	1.97	0.64	0.8	1.26	1.53	0.84	1.12	2.49	1.41	0.99	0.64	1.47	0.69	2.11	2.71	1.04	0	2.1	0	0.26
Pan2	7.78	11.26	8.09	8.15	8.11	7.2	7.75	4.94	9.26	12.74	13.39	15.27	7.26	9.92	9.21	12.21	10.85	13.38	12.77	11.21	14.27	7.83	12.01	9.55	10.62
Cs	39.82	39.79	38.88	42.21	39.22	39.37	41.98	38.42	39.24	44.07	44.45	38.21	36.08	38.45	38.3	40.9	42.78	39.64	44.98	44.46	43.07	43.04	40.78	42.29	47.25
Ampd3	2.08	4.66	2.27	3.29	2.28	2.27	1.62	1.34	1.95	2.44	2.3	1.68	1.84	2.35	2.66	2.3	2.03	1.74	4.28	2.87	1.5	3.58	2.22	3.77	1.41
Bcas2	30.24	22.86	29.76	31.43	31.66	34.13	30.64	28.33	30.45	33.33	32.54	36.4	33.16	32.46	34.43	33.49	31.76	30.99	30.71	28.89	28.73	29.19	29.48	39.61	37.56
Sh2d1a	15.19	12.28	13.38	15.74	13.67	12.85	13.62	12.79	13.93	13.35	12.91	14.72	9.52	11.26	11.66	8.52	10.12	8.88	8.3	9.78	12.8	0.55	12.6	15.51	3.23
Ctcf	33.06	37.66	40.51	33.15	33.96	38.25	34.7	26.91	35.21	41.2	38.73	45.05	24.48	28.92	28.68	38.68	28.6	39.71	31.44	30.66	34.17	29.69	35.18	39.59	33.29
Pard6a	12.83	10.12	12.31	11.76	10.77	11.51	12.7	11.66	13.2	11.72	12.99	15.15	15.2	12.19	14.34	14.19	15.59	12.1	14.25	12.91	13.23	11.45	9.62	11.46	13.87
Agrp	0.05	0	0	0	0	0.04	0.04	0	0.04	0.04	0.04	0.14	0	0.06	0.06	0.07	0.14	0	0.04	0	0	0	0.52	0	0
Pvalb	17.75	13.43	17.92	18.78	15.61	19.59	17.89	21.44	20.78	16.88	15.4	0.65	19.76	15.28	17.21	15.35	22.25	15.55	17.11	16.59	16.12	4.33	18.31	24.38	0.6
Tfap4	0.88	1.8	1.45	1.49	1.14	0.98	1.12	0.93	1.37	1.19	1.29	0.99	1.05	0.89	1.12	1.1	0.72	1	1.62	1.04	1.12	1.77	0.84	0.7	0.53
Ranbp1	27.51	21.32	27.27	33.1	32.98	38.87	30.71	31.88	32.78	32.91	34.16	28.54	29.61	27.11	27.16	30.59	26.37	27.99	25.97	24.94	24.86	27.83	30.66	32.27	35.91
Cd247	0.03	0.01	0.06	0	0.1	0.01	0	0.04	0.02	0	0.08	0.04	0.04	0.05	0.02	0.12	0.14	0.15	0.06	0.06	0.05	0.24	0	0.49	0
Rfx5	6.23	8.66	7.04	6.76	6.32	5.47	5.96	3.98	6.88	9.08	9.83	9.5	7.73	7.81	8.28	10.24	8.86	6.33	8.84	9.28	6.31	10.89	6.86	10.44	12.34
Psmb4	112.22	74.7	103.09	107.16	94.51	103.22	118.56	115.31	98.91	93.26	95.35	110.4	132.5	122.3	120	72.88	121.3	85.51	115.29	107.45	108.21	109.35	109.37	105.83	143.58
Mmp8	0	0	0	0	0	0	0	0	0	0	0.02	0	0.01	0	0	0.03	0.01	0.03	0	0	0	0.01	0	0	0
Slc30a4	15.69	13.06	14.88	17.46	15.72	15.71	15.08	13.82	14.66	17.35	16.9	18.55	14.44	15.91	15.1	17.44	18.48	17.36	16.25	15.42	15.32	13.71	15.87	16.6	18.56
Sqor	0.59	0.29	0.43	0.53	0.7	0.57	0.41	0.6	0.38	0.54	0.59	0.75	0.53	0.7	0.45	1.36	0.38	0.54	0.63	0.58	0.85	6.1	0.83	1.22	5.56
Bloc1s6	10.1	8.39	9.03	9.52	9.02	11.15	7.24	7.85	8.87	8.67	8.22	10.22	9	10.42	8.41	7.93	9.55	7.88	9.39	9.01	8.39	9.39	11.21	9.76	18.53
Metap1	12.33	15.95	14.12	12.7	13.57	12.14	11.49	7.79	13.15	15.22	16.75	20.82	11.1	12.19	13.11	17.55	14	15.5	15.32	14.17	15.58	21.57	15	12.97	20.32
Gpr108	13.45	13.25	13.64	14.55	14.08	13.47	15.1	14.28	13.89	16.72	16.24	16.12	12.97	13	14.4	14.56	13.66	15.9	13.24	14.74	15.21	16.18	14.51	14.22	14.92
Tnfsf14	0	0	0	0	0	0	0	0	0.01	0	0	0	0	0	0	0.11	0.04	0.16	0	0	0.06	0.12	0	0	0.05
Gata6	0	0	0	0	0	0.07	0	0.01	0	0.01	0.01	0	0.01	0	0	0.24	0.01	0.13	0	0	0	0.1	0	0	0
Rsl1d1	36.68	30.03	32.97	40.09	36.36	40.04	36.29	30.48	37.89	42.09	43.16	50.42	31.24	33.08	32.1	46.11	42.48	49.34	37.28	34.38	39.93	30.84	38.07	39.05	47.19
Cnga2	0.11	0.14	0.05	0.01	0.04	0.1	0.02	0.02	0.02	0.07	0.08	0.1	0.04	0.03	0.04	0.12	0.03	0.07	0.08	0.11	0.06	0.12	0	0	0.08
Apc	45.52	78.66	47.42	49.91	48.28	44.39	51.74	41.53	46.66	52.73	57.63	60.95	42.81	43.06	40.21	70.81	58.3	73.01	56.2	53.23	49.43	55.33	40.75	48.65	34.1
Reep5	28.44	30.43	31.84	34.15	31.42	34.91	31.06	31.74	29.97	32.65	32.08	21.41	28.35	29.67	31.8	31.86	33.23	29.42	32.22	31.87	27.61	60.78	30.7	37.48	31.83
Ergic3	80.18	67.32	81.99	83.78	90.4	87.76	83.23	86.73	85.73	93.39	90.36	83.22	82.22	84.65	80.68	75.49	78.35	78.76	75.69	76.75	77.57	97.48	91.87	99.85	99.56
Uqcc1	35.98	33.41	39.83	38.81	40	39.07	37.57	31.68	34.27	36.35	35.62	32.82	33.4	34.12	34.54	38.85	35.03	38.36	31.09	30.59	29.1	30.46	29.54	30.42	34.47
Spo11	0	0	0	0.01	0.02	0	0	0.02	0.01	0.01	0.01	0.01	0	0	0	0	0.03	0.03	0	0	0.01	0.02	0	0	0
Ncoa2	40.41	53.32	33.18	36.62	38.83	42.46	34.51	38.69	40.68	41.93	42.32	38.56	33.46	33.17	31.75	44.1	34.75	47.54	29.7	29.95	31.65	22.35	37.12	45.06	21.84
Prl4a1	0.1	0.23	0.27	0.04	0	0.19	0.14	0.12	0.21	0.25	0.2	0.09	0.1	0	0.08	0.05	0.03	0	0	0.06	0	0	0	0	0.22
Trh	0	0	0.01	0	0	0.03	0	0	0	0	0	0	0	0	0	0.2	0.04	0.15	0	0	0	0	0	0	0
Nr2c2	19.57	28.14	19.95	22.18	21.76	19.95	20.15	16.77	21.24	23.78	23.46	25.58	17.19	20.08	19.38	21.75	19.94	22.18	24.29	22.3	22.38	23.67	20.73	20.63	25.6
Nr2c1	3.4	5.03	3.1	3.45	2.96	3.03	2.81	1.92	3	3.96	3.93	4.73	3	3.56	3.29	4.38	3.89	4.09	3.68	3.58	3.59	5.94	3.69	4.29	5.55
Smpd4	8.26	7.18	7.57	8.72	7.16	7.11	5.31	3.57	5.64	10.17	7.87	10.78	7.12	9.61	7.58	10.4	7.66	8.68	9.98	9.63	8.72	11.97	7.54	8.36	11.64
Pex1	9.87	12.9	8.9	9.3	9.55	9.51	7.79	3.97	10	12.22	12.26	17.57	8.88	10.32	9.45	13.4	9.63	13.1	12.99	11.79	13.74	13.18	11.27	7.14	9.78
Otx1	0.04	0.12	0	0.03	0.06	0.01	0.01	0.11	0.03	0.03	0.06	0.18	0.03	0.05	0.02	0.21	0.08	0.16	0.03	0.07	0.45	6.51	0.03	0.14	1.03
Kctd20	16.32	22.37	18.26	16.85	17.04	16.67	16.94	13.87	16.89	18.07	20.78	22.14	16.99	18.85	18.51	24.39	20.67	21.31	21.69	22.06	20.24	21.17	19.78	18.05	23.66
Itgae	0.15	0.09	0.15	0.13	0.1	0.11	0.1	0.1	0.1	0.12	0.08	0.17	0.07	0.07	0.17	0.07	0.11	0.12	0.09	0.1	0.18	0.17	0.05	0.1	0.22
Ctns	3.6	4.78	3.32	3.77	2.96	2.89	2.67	1.76	3.47	5.08	5.09	5.75	3.45	4.38	3.76	5.2	4.78	4.45	4.99	4.38	4.48	9.35	5.37	3.41	7.16
P2rx5	0.42	0.41	0.47	0.68	0.43	0.42	0.39	0.17	0.49	0.49	0.36	0.25	0.54	0.69	0.58	0.51	0.29	0.08	0.63	0.48	0.11	0.34	0.52	0.66	0.67
Shpk	2.11	1.44	1.86	2.02	1.83	1.9	1.39	1.19	1.31	1.86	1.62	2.06	1.62	2.23	1.99	2.06	2.11	2.24	2.12	2	1.76	1.87	2.14	1.52	2.25
Trpv1	0.07	0.09	0.09	0.03	0.07	0.09	0.02	0.04	0.08	0.04	0.07	0.05	0.04	0.06	0.09	0.16	0.06	0.15	0.06	0.07	0.03	0.36	0.06	0	0.44
Ephb3	2.7	3.38	3.52	2.66	2.19	2.07	2.14	1.26	2.36	2.21	2.77	1.68	1.93	2.14	2.59	2.15	1.43	1.79	3.09	2.97	2.85	8.54	3.39	2.53	10.14
Tuft1	5.38	4.3	5.63	4.05	4.37	3.91	6.06	5.06	6.28	5.14	4.87	4.5	3.64	3.8	3.67	4.66	4.71	5.35	3.99	4.44	4.86	16.38	6.04	2.3	13.87
Rcn1	15.48	11.4	15.39	14.5	14.78	14.09	13.43	12.31	14.99	14.52	15.32	13.62	14.13	14.79	14.83	16.42	15.44	17.94	16.8	15.25	16.01	52.47	12.72	11.77	48.63
Dnase1	0	0	0.03	0	0	0	0	0	0	0	0	0	0.01	0	0	0.05	0.02	0.01	0	0	0.02	0	0	0	0
Trap1	15.93	17.69	17.02	15.33	16.22	15.23	16.05	14.93	16.71	17.57	17.85	19.47	14.88	16.59	16.66	19.99	19.35	21.4	15.71	15.66	16.59	20.64	17.54	20.56	24.78
Naa60	20.27	28.57	21.39	21.22	21.26	20.07	18.5	16.22	21.05	25.75	26.85	26.46	20.51	25.22	23.35	23.35	21.75	22.38	22.96	22.55	20	29.94	21.47	23.72	25.21
1700037C18Rik	3.52	2.14	3.39	2.34	2.8	3.01	2.38	1.99	2.66	2.38	2.21	3.52	2.76	2.55	2.42	2.21	3.34	3.2	2.05	3.29	2.95	2.97	1.71	1.65	4.16
Ankrd13d	3.6	3.92	4.17	4.63	3.94	4.22	3.31	2.73	3.54	3.35	3.86	2.32	3.86	3.79	3.88	4	4.8	3.48	5.32	4.08	4.4	7.15	4.89	3.34	5.67
Tyrp1	1.21	0.39	0.44	0.68	0.33	0.1	0.31	0.47	0.42	0.49	0.46	3.38	0.4	0.46	1.16	1.13	1.49	3.79	1.63	2.8	7.85	256.76	0.36	0.15	15.84
Tpr	31.77	35.01	39.18	46.72	42.68	36.91	37.29	29.84	36.46	45.86	48.9	56.43	32.86	37.98	38.16	40.89	32.15	40.76	42.4	40.94	38.4	54.75	35.7	51.82	50.13
Pdc	1945.44	1242.79	2115.13	2008.23	1938.28	2342.36	2471.02	2427.19	2406.61	2247.56	2204.59	1570.66	1771.14	1815.66	1817.4	3643.84	2670.43	4408.93	1435.78	1521.05	1678.92	145.8	1771.31	2162.92	586.75
Odr4	23.71	19.85	22.48	30.8	26.8	24.98	23.31	19.03	22.28	26.89	27.67	28.16	17.54	19.47	23.13	29.88	26.97	28.58	24.28	21.12	18.98	34.02	18.26	21.1	35.28
Prg4	0	0	0	0	0	0	0.01	0	0.02	0	0.01	0	0	0.07	0	0.05	0	0.07	0.05	0.03	0.02	0.01	0	0	0
Dhx34	3.99	4.22	3.94	3.93	3.69	3.66	3.15	2.48	3.18	3.68	3.54	3.85	3.51	4.16	3.8	2.97	3.52	2.92	4.4	4.24	4.3	5.63	4.84	4.26	4.8
Kptn	12.61	11.54	12.72	12.38	11.54	11.99	11.01	8.15	12.39	12.11	11.48	14.61	12.13	13.43	13.09	13.23	13.68	12.2	15.56	14.76	15.51	15.57	11.95	14.01	18.75
Napa	84.38	78.6	85.86	75.93	79.92	71.67	76.55	73.66	83.41	88.53	92.03	78.75	75.87	78.79	77.6	86.02	83.52	88.66	75.25	80.62	69.63	58.28	71.39	79.8	71.88
Sra1	21.37	16.56	21.54	22.16	21.31	21.37	21.21	21.19	21.85	22.21	21.83	25.07	21.97	22.45	25.95	21.87	24.79	23.45	21.38	24.79	20.8	30.49	14.2	20.95	32.34
Calcoco2	0	0	0	0	0	0	0	0	0	0	0	0	0	0	0	0.02	0	0.04	0	0	0	0	0	0	0
Atp5g1	93.49	70.2	86.31	98.8	108.97	98.54	90.85	100.13	97.03	89.13	76.85	69.15	122.79	116.28	118.05	82.32	112.79	85.72	86.59	104.4	92.07	83.09	93.9	93.99	74.76
Snf8	16.69	17.61	18.07	18.42	18.67	20.85	17.78	16.8	18.25	18.89	20.17	19.07	15.66	18.06	17.45	17.24	20.5	18.26	16.97	17.62	15.74	19.34	19.66	15.27	15.72
Tbcb	40.76	29.02	39.83	39.23	37.43	45.69	36.88	39.57	38.42	35.31	33.33	29.58	36.13	31.37	34.07	25.23	35.72	26.69	36.26	34.06	33.26	43.87	36.36	43.09	39.36
Inpp5k	17.4	18.87	18.21	18.71	17.72	16.04	15.23	13	15.43	20.53	20.26	24.09	15.53	18.82	18.85	19.19	21.33	24.74	19.61	19.19	23.86	15.59	20.34	15.77	20.07
Crkl	11.11	12.04	11.24	11.01	10.56	10.46	10.64	8.33	10.19	11.51	13.56	13.55	8.79	10.05	10.53	9.89	10.68	9.83	11.94	11.78	12.35	13.45	10.44	14.77	10.79
Upk3bl	0.82	0.26	0.7	0.52	0.35	0.88	0.26	0.57	0.49	0.52	0.21	0.65	0.19	0.21	0.4	0.29	0.29	0.33	2.04	0.9	0.87	1.85	0.84	0	1.41
Eps8l1	1.42	10.59	9.85	11.6	23.62	4.7	9.28	6.88	6.47	9.38	20.44	23.71	5.26	13.78	8	9.6	14.01	1.79	2.76	7.63	16.1	0.14	19.61	1.25	6.88
Clint1	8.44	9.84	9.27	9.65	9.41	9.34	9.44	8.5	9.3	10.37	10.26	10.45	8.77	9.34	9.08	8.92	7.66	8.05	10.51	9.57	9.54	13.02	10.48	11.46	14.45
Prss16	0	0	0	0	0	0	0	0	0	0.01	0.01	0	0	0	0	0.08	0.01	0.09	0	0.07	0	0	0	0	0
Cdkal1	9.7	15.98	9.7	11.58	11.1	11.56	11.17	9.34	11.53	12.38	14.17	15.55	11.01	10.24	9.1	13.31	10.76	12.01	12	10.92	11.07	11.58	7.99	14.29	13.14
Rhox6	0	0	0	0	0	0	0	0	0	0	0	0	0	0	0	0.04	0	0	0	0	0	0	0	0	0
5430419D17Rik	2.62	8.78	2.98	5.73	7.92	4.87	7.43	4.8	9.65	14.06	11.63	25.85	3.56	6.46	5.36	10.26	8.18	10.87	5.18	5.4	8.75	0.39	10.46	6.66	3.96
Htra1	36.85	33.7	36.63	29.38	30.84	27.56	33.81	25.79	34.43	32.14	40.69	45.55	26.45	28.06	31	40.94	37.87	70.46	33.36	32.42	50.21	178.54	27.56	26.33	184.11
Zbtb17	9.32	6.96	8.57	8.6	7.22	8.15	7.69	7.24	8.31	8.66	7.44	6.79	7.67	8.19	9.36	7.54	7.33	7.49	8.01	7.44	7.73	7.53	8.44	6.9	9.08
Clcnkb	0	0	0	0	0	0	0	0	0	0	0	0	0.25	0	0.13	0	0.01	0	0	0	0	0	0	0	0.83
Fam131c	0.41	0.41	0.5	0.34	0.19	0.43	0.22	0.37	0.24	0.48	0.25	0.16	0.21	0.36	0.18	0.11	0.18	0.32	0.37	0.22	0.56	0.52	0.13	0	0.75
Fblim1	0.36	0.16	0.07	0.32	0.31	0.11	0.13	0.12	0.08	0.13	0.1	0.22	0.05	0.08	0.05	0.29	0.19	0.16	0.1	0.14	0.25	0.96	0.23	0	1.57
Hspb7	0.01	0	0	0	0.04	0.01	0	0.01	0.03	0.01	0	0.02	0	0	0	0.11	0.03	0.04	0.04	0.02	0	0.04	0	0	0
Epor	0.18	0.21	0.31	0.24	0.13	0.27	0.3	0.2	0.34	0.28	0.36	0.2	0.3	0.33	0.25	0.11	0.19	0.29	0.23	0.45	0.2	1.37	0.17	0.23	0.45
Ccdc159	2.05	3.06	2.12	2.33	2.38	2.36	1.55	1.08	1.95	2.53	2.47	2.79	1.94	2.42	2.4	2.68	3.07	2.86	3.58	3.06	2.83	5.15	1.39	1.78	5.18
Mob1b	6.7	12.41	6.14	7.79	6.59	6.85	6.6	5.2	6.8	8.07	8.13	9.54	5.79	7.11	7.01	8.56	6.73	8.31	8.2	7.14	7.99	7.6	7.34	6.96	10.96
Atp6v1b1	0.08	0.07	0.11	0.12	0.05	0	0.08	0.05	0.1	0.06	0.05	0.14	0.06	0.06	0.07	0.07	0.18	0.1	0.31	0.12	0.06	0.04	0	0	0.13
Vax1	0	0	0.04	0.04	0.03	0.06	0.02	0.1	0.4	0	0	0	0.03	0.04	0	0.97	0.05	0.04	0.06	0	0.02	0	0	0	0
Atp6v1b2	100.17	129.69	102.08	117.86	107.66	103.61	116.24	107.81	112.31	121.08	115.1	107.85	113.11	117.91	122.61	101.64	123.37	91.66	139.64	142.77	113.03	93.99	123.57	131.45	81.87
Eps15l1	13.87	20.06	14.24	13.75	14.75	13.35	13.83	10.25	14.76	17.89	19.26	19.51	12.35	15.03	14.89	17.49	13.59	17.21	18.97	18.55	17.95	18.66	16.69	14.08	17.3
Tep1	1.97	3.09	2.02	2.26	1.82	1.61	1.65	1.19	1.65	1.95	2.12	2.71	1.01	1.86	1.51	1.59	1.5	1.59	2.2	2.4	1.86	4.95	4.29	2.64	2.65
Ttc5	21.13	19.4	21.78	21.53	22.35	19.8	18.39	13.82	20.13	22.93	22.26	28.2	21.01	24.29	24.97	29.18	28.51	29.5	24.26	25.24	27.7	19.86	25.89	17.18	30.36
Osgep	39.14	31.33	39.08	40.11	36.47	38.02	43.74	41.85	43.83	34.58	41.83	37.97	41.14	37.02	38.54	63.75	56.86	72.39	35.37	36.41	42.97	21.48	39.88	33.78	25.33
Aamp	58.61	40.08	62.03	52.08	52.83	56.26	59.01	56.94	57.57	58.16	56.26	54.21	53.88	56.53	54.44	39.81	44.11	39.27	50.39	53.16	50.98	66.12	51.4	51.75	77.25
Tmbim1	5.35	2.48	5.78	3.25	3.09	3.14	2.47	3.1	3.45	3.65	3.66	6.81	3.81	4.12	3.24	2.27	2.74	2.66	3.9	3.48	3.4	19.1	2.56	0.83	20.3
Arpc2	27.75	30.08	28.74	28.18	27.95	30.05	29.35	30.37	29.46	32.14	31.56	30.65	31.71	30.03	32.59	38.99	34.01	39.64	32.26	31.9	30.89	42.05	27.57	34.88	43.01
Kmt2b	6.02	17.2	5.31	5.66	6.26	5.46	5.4	3.51	6.77	8.06	10.57	9.04	5.1	6.24	6.57	7.04	5.9	8.23	10.37	9.54	9.65	7.11	7.03	5.64	5.45
Zbtb32	0	0.1	0	0	0	0	0.02	0	0.01	0.02	0	0.03	0	0	0	0.11	0.01	0.14	0.19	0.12	0	0.07	0.05	0	0
Etv2	0	0	0	0	0	0	0	0	0	0	0	0	0	0	0	0.04	0.03	0.07	0	0	0	0.05	0	0	0
Upk1a	0.04	0.03	0.1	0.02	0.09	0.12	0.11	0.05	0.07	0.1	0.11	0.12	0.09	0.15	0.2	0.06	0.11	0.17	0.12	0.03	0.08	0.12	0.07	0	0.13
Tmem147	33.9	23.61	34.12	36.19	35.2	31.85	31.94	30.38	30.78	28.59	26.17	28.32	42.73	41.34	44.73	27.23	41.61	25.12	35.58	38.9	31.44	41.98	28.67	30.29	43.32
Rps9	194.38	147.12	185.62	208.25	194.79	246.64	239.09	264.73	241.82	198.67	195.91	196.02	205.93	192.53	194.03	193.13	209.83	181.87	179.4	181.53	190.29	286.44	215.26	199.71	261.31
Tfpt	14.98	8.47	15.9	14.17	14.63	13.75	13.2	10.75	13.11	15.01	14.86	16.82	14.12	14.93	12.96	15.79	12.68	14.84	13.25	11.99	12.08	12.96	16.52	18.25	14.17
Susd2	1.5	2.19	1.82	1.86	1.79	1.83	1.48	1.3	1.41	1.67	1.87	0.88	1.59	1.54	1.93	2.32	2.3	1.68	2.18	2.15	2.35	4.22	1.94	1.59	4.24
Ggt5	0.27	0.06	0.2	0.46	0.21	0.08	0.15	0.07	0.06	0.19	0.24	0.1	0.15	0.28	0.15	0.21	0.19	0.21	0.15	0.32	0.17	0.55	0.13	0.19	0.68
Ggt1	0.87	0.61	0.64	0.72	0.99	0.36	0.29	0.49	0.44	0.76	0.81	1.87	0.39	0.4	0.57	0.43	0.81	1.06	0.7	1.07	1.76	17.73	0.17	1.47	11.44
Crip2	10.51	8.27	10.99	10.33	8.72	9.7	8.19	7.78	9.39	10.73	11.24	10.22	11.88	11.14	12.81	10.12	10.93	8.33	12.26	12.5	12.22	26.16	7.03	6.33	37.62
Crip1	6.03	3.78	5.62	6.92	5.09	6.62	4.39	4.63	5.21	5.45	5.46	6.7	7.22	5.78	6.29	4.06	6.18	4.23	5.33	5.83	4.81	11.55	8.66	7.4	8.92
Cbfa2t3	0.55	2.18	0.66	1.02	0.41	0.68	0.81	0.33	0.49	0.66	0.88	0.34	0.27	0.44	0.65	0.75	0.42	0.57	0.94	0.97	0.45	0.34	0.33	0.37	0.84
Fbln1	0.67	0.79	0.57	0.9	0.63	0.69	0.46	13.38	0.94	0.43	0.5	13.5	0.45	0.34	0.55	0.43	1.18	1.82	1.08	0.79	36.66	236.38	1.18	1.56	66.72
Pgrmc1	108.14	81.24	105.54	104.92	103.53	102.12	92.63	88.6	93.84	92.97	89.85	87.17	87.18	85.77	87.46	100.43	104.56	87.25	105.19	95.42	81.76	157.05	80.01	88.33	119.29
Gcat	5.25	3.33	4.7	3.43	3.85	4.35	3.88	4.23	2.68	3.95	3.9	3.3	3.31	2.61	4.59	2.59	3.64	3.19	3.16	3.57	3.67	3.28	3.81	5.71	2.95
Tek	1.13	1.16	1.12	0.7	0.95	0.89	0.6	0.46	0.64	0.89	1.12	0.81	1.02	0.96	1.09	1.73	1.48	1.09	1	0.74	0.75	0.07	1.09	0.84	0.11
Mpl	0	0	0	0	0	0	0	0	0	0	0	0	0	0	0	0.02	0	0.14	0	0	0	0	0	0	0
Elovl1	2	2.55	2.2	1.97	2.63	1.64	1.51	0.9	2.26	3.87	2.93	4.36	1.98	2.97	3.68	4.08	3.65	4.95	3.42	4.54	4.53	8.4	2.9	2.89	10.83
Med8	12.11	12.95	13.21	14.65	13.46	11.94	12.66	10.09	14.03	16.62	16.32	19.53	12.21	13.65	14.47	18.75	15.04	19.2	15.17	14.28	16.84	12.83	15.23	9.14	20.37
Hyi	3.57	3.44	3.43	4.47	3.74	4.09	3.27	3.4	3.28	3.04	4.04	2.73	3.44	3.15	3.73	2.96	3.24	2.75	3.21	3.98	2.84	10.21	1.14	2.7	7.41
Cdc20	0.26	0.16	0.18	0.22	0.31	0.35	0.17	0.14	0.21	0.2	0.22	0.22	0.19	0.39	0.57	0.33	0.26	0.21	0.19	0.5	0.12	0.69	0.26	0.23	0.79
Adamts4	0.53	0.35	0.51	0.43	0.3	0.3	0.32	0.2	0.34	0.37	0.33	0.3	0.41	0.35	0.4	0.46	0.4	0.38	0.55	0.4	0.57	0.37	0.37	0.1	0.38
Nectin4	1.24	0.95	1.27	0.89	1.16	0.84	0.99	0.8	1.05	1.36	1.23	1.44	1.06	0.79	0.99	1.14	0.76	0.52	1.33	1.39	0.48	1.38	0.75	0.6	1.85
Pfdn2	11.28	18.76	16.82	13.03	14.41	15.94	15.22	14.99	15.56	19.3	21.78	12.21	14.06	13.12	12.32	18.83	13.59	17.13	13.11	13.59	13.03	12.78	13.54	12.37	8.84
Rnf114	18.8	14.16	19.56	18.81	17.62	17.96	17.55	17.32	18.62	18.49	18.67	19.58	18.25	19.49	20.51	16.83	19.52	19.28	21.08	19.79	19.34	27.83	20.08	19.21	34.86
C330007P06Rik	16.2	14.63	16.4	16.08	15.25	16.06	15.86	15.45	15.99	18.7	19.26	18.6	15.34	15.51	15.08	17.9	18.65	19.31	16.5	15.04	16.17	17.36	15.7	15.45	21.09
Neurl1a	15.08	20.32	13.84	14.54	11.56	12.87	13.11	11.37	13.07	12.25	13.18	15.62	11.93	14.17	13.23	11	11.49	11.45	20.64	18.41	15.19	12.63	12.83	15.83	14.86
Srm	7.39	8	7.8	7.64	7.89	8.51	6.77	6.03	5.76	7.92	7.06	7.33	7.95	8.53	8.19	5.37	6.93	5.87	7.19	8.31	6.89	10.15	7.81	6.88	8.75
Epha2	0.89	0.64	1.01	0.62	0.42	0.45	0.51	0.37	0.58	0.58	0.69	0.86	0.33	0.47	0.43	0.46	0.34	0.42	0.87	0.77	0.74	1.96	0.42	3.22	2.56
Rbm14	7.78	12.61	9.31	8.27	7.76	7.89	7.85	6.04	9.39	9.4	10	10.31	6.9	9.46	8.58	7.51	6.62	6.9	9.52	9.08	9.02	12.92	8.76	9.84	11.04
Actn3	0.11	0.12	0.21	0.19	0.11	0.14	0.11	0.1	0.18	0.18	0.13	0.11	0.28	0.19	0.09	0.22	0.25	0.04	0.18	0.15	0.07	0.06	0.21	0.13	0.06
A530013C23Rik	0	0.07	0.04	0.06	0.02	0.04	0.02	0.01	0.02	0.01	0.03	0.08	0.01	0.06	0.04	0.06	0.03	0.17	0.04	0.07	0.01	0.36	0.07	0	0.69
Zdhhc24	6	5.29	5.8	5.66	6.46	5.25	4.3	3.28	4.5	6.78	5.6	7.06	5.93	6.84	6.62	5.98	6.55	6.89	7.05	7.13	7.24	9.24	5.36	5.18	10.48
Bbs1	20.23	19.82	18.09	18.93	19.05	19.39	17.49	16.16	18.58	21.88	20.54	23.15	13.98	19.98	19.13	23.99	22.08	28.63	23.09	23.13	27.32	13.96	25.45	25.15	12.53
Slc34a3	0	0	0	0	0	0	0	0	0	0	0	0	0	0	0	0	0	0	0	0	0	0	0	0	0
Ndor1	6.37	8.64	6.69	5.62	7.59	6.51	5.33	2.77	7.28	8.53	8.73	11.52	6.38	10.44	9.43	8.89	6.01	6.32	8.94	9.55	10.38	8.99	7.14	7.35	11.34
Nsmf	22.41	25.27	23.23	23.37	22.82	22.97	19.53	17.12	21.26	22.97	21.21	20.01	25.68	22.16	26.09	24.89	23.84	21.92	30.25	28.13	24.48	42.17	17.27	17.34	39.56
Prl7a1	0	0	0	0	0	0	0	0	0	0	0	0	0	0	0	0.06	0	0.04	0	0	0.02	0	0	0	0
Prl8a9	0	0	0	0	0	0	0	0	0	0	0	0	0	0	0	0	0	0.04	0	0	0	0	0	0	0
Pdk1	11.34	11.41	11.04	12.31	12.84	11.79	12.83	10.8	11.98	14.11	13.92	14.45	13.32	14.07	13.88	17.74	15.82	16.7	12.74	12.44	9.88	12.58	15.05	13.74	13.56
Ptbp1	17.96	18.07	19.62	17.17	18.45	15.25	16.06	11.06	18.96	21.56	22.47	24.46	17.05	19.79	20.96	22.12	17.77	21.33	21.24	19.06	24.36	49.68	14.77	20.15	55.07
Mvd	7.87	5.43	7.03	6.15	6.53	5.61	5.75	5.23	5.41	7.4	8.01	6.5	6.03	7.11	6.94	6.78	6.83	6.37	6.36	5.78	7.27	5.45	5.14	5.3	6.58
Cyba	3.62	2.26	2.81	2.64	1.65	2.48	2.63	2.56	2.14	1.96	2.38	2.71	3.05	1.79	2.74	2.57	2.47	2.21	2.89	2.45	3.78	20.77	2.21	2.53	14.96
Itih3	0	0	0	0.03	0.04	0.12	0.02	0	0.02	0	0.05	0	0.02	0	0	0.02	0.01	0.09	0.08	0.12	0.1	0	0	0	0
Stimate	6.01	5.36	5.84	5.16	4.52	4.85	4.37	4.06	4.4	7.02	5.67	6.49	4.08	5.33	5.62	4.54	6.24	4.64	6.2	6.45	5.61	6.03	4.95	4.17	4.91
Sfmbt1	7.54	12.14	8.14	6.77	7.38	7.88	7.36	6.19	7.01	7.87	8.75	9.29	6.5	6.39	5.97	7.86	7.32	6.9	6.99	6.7	7.16	7.39	7.68	8.38	8.1
Itih1	0	0	0	0	0	0	0	0	0	0	0.01	0	0	0	0	0.01	0.01	0	0.01	0.03	0.01	0	0	0	0
Ihh	0.04	0	0.02	0.04	0.01	0.01	0	0.01	0.01	0.01	0.03	0.01	0.01	0.01	0.01	0.33	0.02	0.1	0.02	0	0.02	0.01	0.04	0	0
Prkag3	0.27	0.35	0.43	0.36	0.25	0.29	0.36	0.13	0.26	0.28	0.42	0.45	0.25	0.31	0.27	0.63	0.35	0.79	0.23	0.19	0.26	1.13	0.5	0.41	0.63
Cryba2	28.61	4.53	1.83	23.65	147.81	64.23	0.24	379.53	18.73	0.39	4.71	0.08	4.48	2.43	87.47	1.25	3.34	0.06	72.36	180.39	73.86	7.16	0.31	0.48	0
Atp7b	2.78	3.78	2.86	2.47	2.62	2.28	2.2	1.41	2.43	2.82	2.68	4.04	2.56	3.56	3.17	4.19	3.86	5.3	3.6	3.29	5.2	1.08	4.13	4.06	1.82
Defb2	0	0	0	0	0	0	0	0.23	0	0	0	0.69	0	0	0.23	0	0	0	0.15	0	0.33	11.95	0	0	0.56
Slc4a1	0.01	0.01	0.09	0.01	0.01	0	0.01	0	0.02	0.01	0	0	0.12	0.05	0.01	0.1	0.05	0.07	0.17	0.02	0.01	0.11	0	0	0
Rundc3a	77.75	63.9	82.64	64.15	63.67	70.05	67.94	63.99	67.38	57.67	56.33	49.73	68.04	74.81	74.11	70.35	68.54	63.18	67.61	76.94	54.74	55.41	66.06	68.25	50.27
Slc4a3	24.43	29	30.61	30.88	27.58	29.18	25.81	23.94	23.43	29.47	31.83	26.87	25.87	28.61	28.76	28.35	29.25	22.59	41.51	42.21	27.85	50.15	26.23	16.46	29.47
Cdt1	1.52	1.2	1.38	0.92	0.81	0.79	0.82	0.79	1.51	0.54	1.04	1.03	0.68	1.18	1.09	0.76	0.81	0.61	0.95	0.9	1.42	1.52	0.51	1.99	1.98
Runx1t1	7.27	14.61	8.63	8.2	9.09	8.33	7.7	6.11	8.92	9.75	10.74	7.8	7.28	8.2	8.17	8.6	6.67	6.04	11.1	10.07	6.51	8.79	8.34	7.15	4.21
Snai3	0.22	0.09	0.12	0.02	0.06	0.08	0.04	0.03	0.05	0.09	0.03	0.09	0.09	0.08	0.06	0.1	0.12	0.15	0.13	0.07	0.06	0.03	0.17	0	0.05
Aprt	16.2	11.15	16.05	14.82	13.42	13.33	12.26	10.75	14.03	14.05	14.58	15.62	17.02	15	16.68	12.79	17.73	15.34	16.69	14.81	14.98	26.72	14.12	10.49	25.34
Gtf2h1	20.25	18.21	18.39	21.65	20.16	21.07	19.11	20.05	20.41	21.22	24.59	24.42	18.64	17.99	19.17	32.06	23.64	31.88	19.12	16.94	20.94	17.96	22.4	19.04	25.57
Hfe	4.39	4.12	3.81	4.09	4.12	4.07	3.66	3.06	3.51	3.85	3.37	3.64	3.05	2.98	2.82	3.09	3.56	3.48	1.92	2.62	3.96	11.21	3	2.34	12.51
Abhd1	0.49	1.05	1.13	0.85	0.82	0.55	0.64	0.68	0.63	1.06	0.93	1.01	0.84	0.62	0.84	0.99	0.71	0.52	0.99	0.87	0.51	2.93	0.95	0.64	1.32
Slc5a6	6.95	6.22	7.03	6.24	6.48	6.05	5.42	3.63	5.62	7.76	7.49	8.31	5.42	6.42	6.17	5.89	5.81	4.54	7.52	6.77	6.78	7.64	5.95	6.54	5.99
Tcf23	0	0	0	0	0	0	0	0	0	0.01	0.02	0	0.01	0	0	0.04	0	0.05	0	0	0	0.01	0	0	0
Nphs1	0.68	1.08	0.46	0.55	0.77	0.84	0.55	0.25	0.62	0.63	0.9	1.09	0.54	0.6	0.48	1.19	0.52	0.3	1.04	0.9	0.51	0.13	0.46	0.75	0.35
Aplp1	28.76	60.63	30.94	31.34	30.42	29.09	31.12	27.88	29.12	34.75	34.42	25.71	34.96	36.53	35.78	29.43	36.41	22.57	41.6	43.39	26.89	33.51	33.22	31.39	25.7
Qrich1	52.88	51.81	48.92	54.44	53.55	55.98	54.17	50.69	54.4	57.59	56.17	59.04	45.97	49.39	46.47	52.13	47	55.92	51.95	54.02	53.62	48.32	52.94	58.36	52.01
P4htm	32.15	27.85	34.65	29.63	31.02	30.92	30.04	27.06	32.46	30.57	30.13	26.04	24.99	28.37	27.19	22.77	23.78	22.56	28.7	28.27	26.06	21.9	31.81	21.36	20.77
Usp19	35.22	47.69	40.9	36.09	35.95	33.89	37.31	27.23	40.83	43.18	43.08	47.49	29.04	39.82	34.69	37.15	35.37	38.32	48.52	47.76	51.88	41.84	46.63	41.28	47.98
Pola1	10.95	9.62	10.42	11.65	8.57	11.84	12.73	16.21	12.58	10.15	12.88	10.44	7.31	6.96	7.3	9.54	7.8	10.61	7.48	6.95	8.67	5.65	9.32	8.06	6.14
Cdc42	83.46	64.68	83.94	94.26	89.92	86.37	80.45	74.68	78.85	85.69	81.79	78.75	86.07	85.62	85.85	95.96	104.64	90.66	97.53	96.51	79.84	137.19	75.46	78.89	136.85
Pknox1	12.57	11.04	12.98	11.65	10.98	11.62	10.91	9.8	8.76	10.4	11.8	12.38	11.99	11.69	13.31	11.86	13.46	13.3	12.08	12.79	12.78	14.17	13.69	11.63	15.76
D130043K22Rik	0.43	0.79	0.67	0.55	0.56	0.72	0.58	0.64	0.41	0.46	0.49	0.1	0.5	0.49	0.5	0.73	0.8	0.58	0.85	0.57	0.6	0.32	0.48	0.69	0.03
Gmnn	2.3	1.52	2.6	2.61	2.37	2.52	1.9	2.33	2.74	2.22	2.55	1.83	2.13	2.16	2.36	2.55	2.34	2.44	1.55	2.06	2.54	1.84	3.91	4.46	2.01
Acot13	28.71	21.24	28.8	29.96	31.85	36.65	26.79	28.91	27.54	33.85	32.42	25.94	30.23	28.14	35.35	30.27	45.38	42.04	23.6	24.05	22.36	28.15	27.76	37.61	22.03
Zfp184	2.55	2.29	2.87	2.39	2.01	2.18	2.32	1.78	2.18	2.63	2.8	3.58	1.82	2.6	2.4	3.39	3.15	4	2.35	2.02	2.2	2.17	2.56	1.44	3.74
Cyp27b1	0.04	0.03	0.01	0.03	0.03	0.02	0.03	0.02	0	0.02	0.03	0.02	0.02	0.01	0.08	0	0.01	0.03	0.02	0.05	0.03	0.05	0	0	0.04
Cdk4	24.64	20.48	24.84	20.07	23.07	25.93	19.93	17.31	21.55	27.41	26.8	27.28	25.47	26.01	23.85	27.39	25.25	25.21	23.74	23.66	27.3	50.43	21.72	18.21	55.45
B4galnt1	4.25	5.22	4.72	4.61	4.17	3.96	3.76	3.87	4.32	4.25	4.65	2.27	3.75	3.99	4.36	3.59	4.38	3.98	4.86	4.77	4.53	5.95	4.28	4.83	2.71
Mettl1	3.22	2.6	2.82	3.38	3.65	2.98	2.49	2.3	3.03	3.28	3.2	3.76	2.88	3.64	3.03	3.01	3.1	2.48	2.94	3.18	3.57	4.63	2.76	2.66	4.35
Tspan31	39.15	33.75	38.49	34.63	37.33	33.75	39.72	34.75	40.39	42.56	41.08	45.54	35.23	39.2	34.58	41.73	41.66	42.15	37.57	39.46	36.48	46.27	33.18	33.71	64.95
Kif5b	44.35	45.42	48.83	54.96	55.39	51.03	57.91	51.94	56.13	58.26	62.22	64.51	44.59	44.47	45.46	63.44	53.17	65.24	56.98	54.69	50.6	79.95	56.03	65.92	65.47
Saal1	4.03	5.19	3.48	3.79	3.86	3.27	2.91	2.22	3.09	4.46	4.54	5.8	3.28	3.86	3.96	5.04	4.82	4.7	4.57	4.24	4.39	5.63	3.64	2.41	5.6
Tph2	1.25	1.03	1.69	1.41	1.27	1.51	1.22	1.07	1.23	1.22	1.13	0.85	1.29	1.24	1.31	1.14	1.21	1.14	1.51	1.24	0.75	0.04	1.05	0.89	0.23
Krt23	0.1	0.09	0.01	0.11	0.1	0.03	0.01	0.04	0.14	0	0	0.02	0.02	0.11	0.12	0.03	0.09	0.26	0.08	0.07	0.38	0.16	0.06	0	0.4
Cnp	7.18	5.5	6.79	6.08	5.7	5.99	4.29	3.69	4.27	5.39	5.24	5.35	5.75	5.78	6.31	4.44	4.78	5.03	8.49	8.96	6.85	14.77	3.82	3.34	15.67
Ttc25	3.81	3.64	2.85	3.31	4.37	3.19	3.22	1.84	2.86	3.54	3.83	4.67	2.89	4.52	3.24	4.58	4.49	7.11	3.96	3.07	4.98	2.21	2.76	4.33	1.6
Sulf2	7.55	11.82	8.7	8.04	7.99	7.54	6.68	4.33	7.01	10.36	11.35	6.74	6.87	8.09	9.41	10.35	8.57	6.61	12.19	11.93	7.51	19.69	6.99	7.04	16.27
Sod2	63.71	66.41	59.65	62.69	58.7	72.2	67.11	65.09	68.74	57.25	59.56	58.72	66.91	63.54	68.29	64.76	68.41	65.81	57.61	55.68	53.96	66.69	57.95	67.43	63.58
Tmco6	4.39	5.01	5.03	4.67	5.6	5.02	4.14	2.97	5.47	4.67	5.59	6.07	5.91	6.24	6.32	4.95	6.13	5.64	6.09	6.48	5.99	7.78	4.33	5	7.63
Stambp	1.78	8.34	1.97	1.83	1.88	2.18	1.37	1.15	1.62	2.46	2.96	2.46	1.49	1.99	1.16	3.95	2.96	3.77	2.45	2.17	1.96	3.14	2.93	1.87	1.41
Ezh1	20.06	21.38	20.07	19.27	19.26	17.42	17.63	14.46	17.92	20.18	22.06	23.97	18.89	19.99	20.39	23.05	21.72	27	20.09	19.68	23.04	20.28	23.08	22.66	17.01
Hap1	18.74	21.69	21.52	21.76	20.86	21.36	17.05	12.61	18.21	20.77	22.19	14.52	19.01	20.66	21.81	23.71	20.3	17.22	29.59	27.53	17.44	22.52	16.52	14.38	31.55
P3h4	2.86	2.12	2.79	2.92	2.22	2.61	1.79	2.61	2.22	1.8	1.86	3.38	2.13	2.02	2.6	2.16	2.39	2.19	2.21	1.74	2.34	9.04	2.9	2.18	11.74
Ctnnb1	151.5	130.09	156	160.84	158.83	129.61	170.04	146.01	152.41	175.02	171.47	187.3	155.43	162.89	162.77	158.65	183.07	168.22	165.41	167.2	165.48	379.15	173.72	159.07	296.3
Eif1b	48.1	47.88	51.51	49.77	52.97	56.53	61.18	59.03	64.27	55.94	66.59	64	59.47	56.93	60.05	62.26	54.59	55.48	58.84	53.74	41.88	48.99	45.94	50.99	55.11
Klk4	0	0	0	0	0	0	0	0	0	0	0	0	0	0	0	0	0	0	0	0	0	0	0	0	0
Chrd	0.7	0.94	0.96	0.62	0.53	0.53	0.54	0.13	0.58	0.58	0.58	0.65	0.75	0.91	0.68	0.96	0.88	0.72	1.17	1.27	0.63	1.27	0.69	0.59	1.36
Psmd2	58.97	51.23	59.2	57.83	58.04	58.38	62.43	56.31	59.36	60.43	58.63	52.92	51.81	55.93	56.73	58.58	62.94	60.37	59.04	63.18	56.15	67.82	63.41	66.09	59.73
Syngr3	15.19	13.17	16.46	16.08	14.94	15.16	14.5	14.5	15.31	14.23	14.53	10.9	15.15	16.23	16.76	11.58	15.21	11.54	19.47	20.02	14.8	19.37	13.01	14.65	17.08
Vars	10.06	12.2	12.64	11.24	9.67	9.87	9.37	8.13	10.62	9.76	11.59	9.48	6.71	8.4	9.4	8.28	6.86	5.4	9.91	11.53	12.11	13.31	8.48	24.56	18.52
Vwa7	0.29	0.44	0.26	0.23	0.25	0.38	0.27	0.25	0.34	0.26	0.29	0.21	0.29	0.33	0.28	0.21	0.28	0.33	0.37	0.48	0.54	0.82	0.38	0.29	0.86
Hspa1l	1.61	1.47	1.64	1.01	1.28	1.49	1.95	2.01	1.6	1.45	1.76	1.3	0.77	0.77	0.94	1.19	0.78	1.02	0.87	0.94	0.85	0.5	1.19	0.95	1.03
Slc44a4	0	0.02	0.02	0.06	0	0.03	0	0	0.03	0.01	0.01	0.03	0	0	0.01	0.04	0.02	0.03	0.04	0.02	0.05	0	0.08	0	0
Msh5	0.76	1.4	0.61	0.8	1.08	0.63	0.49	0.19	0.73	0.63	0.43	0.72	0.49	0.67	0.91	0.65	0.66	0.81	0.76	0.56	0.86	1.48	0.44	0.82	1.65
Abhd16a	26.75	25.54	25.63	26.32	27.84	28.86	22.68	22.16	23.46	23.95	22.46	23.48	27.02	30.69	30.12	28.27	25.88	24.21	27.22	29.4	25.77	29.49	28.92	27.18	40.67
Neu1	15.19	11.33	15.56	13.05	12.12	12.21	13.45	12.21	14.35	14.16	13.83	12.89	14.38	13.08	14.39	15.57	13.93	15.4	13.31	13.53	13.39	14.03	14.05	18.77	17.36
Ddah2	14.04	10	11.8	10.61	11.42	12.72	10.66	9.89	10.96	10.33	8.96	9.72	13.09	11.15	12.73	12.05	15.64	15.3	13.87	16.98	18.87	37.58	9.59	7.19	77.14
Clic1	6.14	4.75	6.72	5.84	5.82	6.6	6.07	7.08	6.5	6.11	5.78	6.65	6.73	6.13	5.78	6.44	7.36	7.7	6.87	7.58	8.12	26.11	5.71	5.58	33.26
Lsm2	5.69	6.12	6.32	7.44	6.41	8	6.14	6.01	7.49	9.28	7.48	9.32	6.8	7.86	7.66	6.16	7.43	7.7	6.27	7.64	9.31	6.3	9.42	8.35	7.7
Pole	0.37	0.64	0.44	0.43	0.31	0.37	0.41	0.22	0.28	0.5	0.34	0.43	0.54	0.39	0.72	1.63	0.57	0.86	0.61	0.83	0.49	0.88	0.31	0.61	0.62
Atp1a2	3.02	4.75	3.21	3.51	4.59	3.77	2.52	12.02	3.86	2.51	3.41	13.67	3.44	3.8	3.45	3.55	4.45	4.14	5.74	5.71	27.42	143.55	3.35	3.75	77.56
Atp1a4	0	0.01	0.02	0	0.01	0	0	0.03	0.01	0	0.01	0.01	0	0.01	0	0.02	0.01	0.23	0.01	0.01	0.02	0.55	0	0	0.1
Casq1	0.65	0.16	0.43	0.3	0.29	0.49	0.19	1.25	0.26	0.38	0.52	0.4	0.48	0.2	0.84	0.3	0.6	0.79	0.82	1.16	0.86	1.87	0.51	0.89	4.59
Stx1a	3.38	2.55	3.53	3.87	3.19	3.7	3.06	2.44	2.94	3.39	3.5	2.16	3.66	3.42	4.04	4.01	5.2	5.52	5.42	4.02	4.64	6.65	3.59	5.55	4.49
Ceacam9	0.02	0	0	0.02	0	0	0	0	0	0	0	0	0	0.02	0	0	0.02	0	0	0	0	0	0	0	0
Zfp775	5.88	4.94	5.94	4.56	5.9	5.72	4.04	3.26	4.65	4.59	4.85	4.28	3.96	3.71	3.75	4.63	4.46	3.71	3.45	3.14	3.32	3.12	4.74	2.3	4.25
Scube2	0.77	1.6	0.74	0.96	0.82	0.73	0.72	0.7	0.7	0.92	1.15	0.69	0.58	0.44	0.66	0.61	0.43	0.56	0.65	0.64	0.75	0.12	0.8	1.1	0.37
Mrpl49	45.76	35.89	45.59	45.44	44.45	42.24	50.41	51.87	51.54	51.19	49.18	55.63	43.93	45.05	42.31	47.13	45.84	48.89	44.5	41.88	48.24	26.37	50.33	48.41	37.49
Dennd2c	0.34	0.38	0.29	0.13	0.19	0.22	0.18	0.15	0.17	0.22	0.23	0.29	0.16	0.15	0.21	0.4	0.21	0.24	0.21	0.15	0.26	0.34	0.14	0.16	0.21
Mark3	29.04	40.03	30.2	31.01	30.14	29.64	30.61	27.25	31.65	32.21	32.31	39.18	27.86	28.35	28.1	35.53	29.64	34.18	34.29	31.11	32.67	40.29	32.7	32.04	40.48
Gatad1	31.48	25.68	30.86	35.07	33.66	31.45	33.63	32.62	31.46	36.59	38.84	35.83	27.95	28.8	30.07	40.89	31.01	37.38	29.98	29.39	26.99	39.33	27.52	28.21	37.76
Pcdha11	0.75	2.12	1.06	0.66	1.02	0.93	0.79	0.68	0.8	1.55	1.07	1.07	0.8	1.11	1.16	0.93	0.84	0.85	1.3	1.39	0.82	0.96	1.03	1.33	0.82
2310003L06Rik	0	0	0	0	0	0	0	0	0	0	0.01	0	0	0	0	0.02	0.02	0.04	0	0	0	0	0	0	0
M6pr	39.31	26.44	37.09	40.28	39.74	39.27	39.16	39.16	38.28	39.73	39.83	40.87	34.13	35.62	35.23	33.43	36.62	35.03	32.69	35.17	32.14	44.54	32.22	30.43	49.09
Lrrc8a	7.45	10.59	8.74	7.6	7.7	7.64	9.24	7.86	8.7	8.44	8.7	7.22	6.77	8.31	8.73	7.13	7.86	6.26	10.16	9.94	9.72	10.19	9.59	11.52	9.77
Mc5r	0.02	0.06	0.02	0.02	0.01	0.03	0	0.01	0.03	0.01	0.02	0.02	0.02	0.06	0.01	0.07	0.01	0.06	0.03	0.03	0.04	0.04	0	0	0
Ppp2r1a	97.64	93.91	100.4	114.18	104.2	108.12	100.74	96.33	97.17	106.72	104.75	86.9	103.81	107.79	119.02	88.06	101.66	80.08	123.07	116.12	106.46	125.85	93.89	98.34	127.11
Fance	32.64	25.06	31.14	28.13	25	28.36	28.52	23.5	30.65	31.26	30.56	37.57	22.23	27.26	28.36	31.07	33.12	32.74	25.97	27.27	36.71	9.36	32.42	34.73	17.65
Tinf2	13.18	13.54	13.13	12.84	11.97	12.84	11.13	8.94	12.42	14.28	12.66	14.5	13.01	13.65	12.6	15.49	14.7	16.46	11.12	12.28	12.84	9.9	15.91	12.59	16.88
Tssk4	0.1	0.11	0.08	0.08	0.06	0.04	0.06	0.02	0.06	0.13	0.05	0.16	0.13	0.1	0.21	0.17	0.12	0.22	0.15	0.15	0.21	0.39	0.23	0.35	0.3
Hapln4	1.48	2.83	2.1	1.97	1.53	2.02	1.98	2.05	1.65	1.8	1.5	0.42	1.38	1.53	1.23	0.83	0.96	0.78	1.5	1.37	1.37	0.94	2.38	2.77	0.18
Dus3l	13.65	12.16	14.85	13.12	13.62	14.15	12.27	9.1	16.1	16.17	16.18	17.49	12.37	16.33	15.84	12.42	12.41	13.28	14.54	14.55	16.06	11.74	16.98	13.72	15.75
Gtpbp3	7.29	6.8	7.63	5.5	5.79	6.68	6.46	4.88	7.52	6.18	6.58	7.63	7.12	7.6	8.32	6.41	6.4	6.44	7.31	6.48	7.83	7.35	5.69	6.14	7.32
Tgfbr1	8.58	9.19	8.85	8.46	8.01	7.46	7.22	6.8	8.01	8.9	9.67	10.99	8.04	8.31	7.89	8.85	8.45	8.7	9.42	8.64	8.24	21.62	7.92	8.26	26.16
Homer1	12.22	15.17	12.31	12.19	11.8	12.63	13.06	11.98	13.85	14.34	14.32	17.29	10.59	10.99	12.1	13.56	12.32	13.53	12.9	12.84	11.61	12	11.78	12.56	16.91
Rad51c	4.25	4.11	3.97	2.96	3.44	3	4.07	3.85	4.49	4.37	4.46	4.58	2.98	3.82	3.2	4.43	4.08	5.73	3.52	3.37	4.24	2.78	4.16	2.7	3.01
Gabrb2	8.97	11.98	9.73	11.05	9.56	9.46	9.77	7.06	8.72	10.28	11.16	7.1	10.6	10.7	10.09	11.65	11.43	7.89	14.33	13.14	6.61	6.09	9.05	10.14	3.56
Cav1	36.98	26.97	41.08	40.69	35.5	33.25	26.91	21.22	28.27	36.8	36.54	38.96	38.81	37.37	38.87	37.56	39.46	37.98	37.85	34.17	26.07	1.39	17.12	36.15	55.15
Arpp19	30.8	20.54	34.58	31.17	31.55	35.82	34.45	32.13	35.99	37.14	32.64	33.57	36.61	31.4	30.14	32.63	36.63	36.49	28.44	29.19	28.54	34.17	35.31	30.48	40.55
Bcl2l1	19.33	25.97	21.38	22.42	18.13	21.82	18.55	18.77	19.21	22.72	23.75	18.55	17.05	19.42	19.19	21.62	23.85	22.14	22.72	22.51	22.24	35.34	23.97	28.58	30.5
Khsrp	14.94	30.09	16.29	15.33	14.58	15.82	16.76	15.85	18.47	20.18	21.67	19.32	12.96	16.87	15.27	12.16	12.9	13.22	20.14	20.05	20.55	12.68	16.6	18.47	17.41
Dio2	5.2	7.53	6.24	5.12	6.05	4.84	13.92	9.89	11.73	10.13	13.45	17.14	7.61	6.08	6.12	7.61	9.62	4.99	6.99	6.97	3.56	3.13	6.36	6.74	9.44
Ccdc124	22.52	15.27	26.97	20.55	21.14	26.14	22.81	25.25	24.32	19.81	20.96	14.98	21.64	19.52	19.99	19.16	18.68	20.26	16.69	16.91	15.16	15.9	20.48	20.61	18.69
Cct4	74.69	63.2	74.05	68.3	68.52	80.05	77.82	72.45	78.22	66.76	67.36	77.27	66.19	71.4	67.47	72.93	73.44	75.86	68.84	65.77	73.5	71	75.66	67.32	80.81
0610009B22Rik	33.31	27.84	31.12	35.89	34.69	33.65	29.83	26.97	31.54	40.63	38.76	49.22	31.95	31.73	35.3	35.79	43.81	44.15	29.72	31.84	35.12	24.02	34.88	45.55	31.4
Cpt1c	6.72	8.15	7.87	6.62	7.48	5.48	5.16	3.73	6.37	6.94	7.35	5.45	6.61	9.33	8.16	6.79	7.3	5.28	10.26	11.34	8	14.09	7.12	6.29	15.05
Twist2	0	0.01	0	0	0	0.01	0	0	0	0	0	0	0	0	0	0.12	0.02	0.11	0.03	0	0	0.04	0	0	0
Zfp655	13.69	15.79	13.39	13.4	12.69	12.09	12.36	10.14	12.73	14.42	14.83	16.98	9.9	11.6	12.83	15.93	15.39	16.58	14.12	13.14	14.11	12.98	14.36	11.69	10.83
Rhoa	29.36	39.51	31.55	30.38	32.96	32.07	31.92	30.51	32.84	33.5	36	33.3	31.08	32.67	30.31	37.52	33.96	35.21	35.4	34.37	33.87	70.09	28.28	30.56	61.4
Zmiz1	4.36	23.55	4.25	3.16	3.27	3.38	3.18	2.09	4.23	4.5	5.34	4.38	3.25	3.64	3.94	4.09	3.31	2.55	6.42	5.9	3.88	10.32	5	6.13	7.36
Ankrd26	4.67	6.36	6.06	6.48	5.16	5.27	4.82	3.58	6.03	7.79	7.67	9.47	4.31	5.66	5.16	6.02	5.18	6	5.67	5.9	5.16	6.87	4.4	5.59	4.99
Aldh16a1	9.13	6.93	7.73	7.77	6.89	6.15	7.68	9.16	6.76	7.23	9.52	8.51	5.8	8.23	8.19	6.76	6.78	5.39	7.17	10.08	8.39	8.85	6.25	7.34	8.15
Hnrnpa0	26.93	28.79	27.84	34.7	31.46	37.29	26.88	30.58	30.73	24.74	24.56	21.9	26.58	30.67	29.09	18.34	20.19	15.72	34.5	30.74	32.83	33.43	24.74	31.19	38.83
Prrg2	2.86	2.8	3.66	3.64	2.81	3.16	2.75	2.47	3.5	3.49	3.13	4.11	2.89	3.24	4.79	3.54	3.61	3.89	3.14	3.41	3.41	2.98	3.58	3.86	2.93
Hnrnph1	217.03	170.8	250.95	205.02	214.56	191.68	196.13	132.4	243.11	302.53	345.89	362.74	196.76	218.77	220.26	312.56	241.11	246.98	242.08	212.52	204.63	306.89	189.42	193.9	338.58
Ift43	27.14	19.62	24.55	23.25	26.05	28.5	20.36	21.36	22.6	25.14	22.66	23.52	23.07	23.6	23.28	32.32	28.73	35.64	21.48	28.6	28.24	19.49	22.57	31.72	25.82
Id3	8.93	5.32	6.56	9.35	9.31	8.74	4.78	3.98	5.2	6.27	3.82	5.7	11.5	10.55	11.13	6.98	11.71	9.25	10.71	11.06	14.21	15.98	6.69	7.67	142.88
Tcap	0.58	0.25	0.36	0.63	0.26	0.55	0.14	0.36	0.58	0.25	0.26	0.25	0.38	0.24	0.73	0.32	0.38	0.16	0.55	0.67	0.21	0.48	0.65	0.47	0.3
Arid1a	5.56	24.68	6.31	5.92	6.08	5.81	5.3	4.45	6.66	7.12	8.64	7.68	4.21	6.28	5.55	6.71	5.21	6.52	8.91	7.96	8.51	8.96	7.36	7.19	6.39
Crlf1	0.27	0.07	0.46	0.22	0.5	0.21	0.1	0.16	0.09	0.27	0.22	0.29	0.26	0.35	0.07	0.2	0.43	0.1	0.3	0.16	0.48	0.12	0	0.25	0.93
Ctsd	144.46	94.37	135.06	125.33	126.03	121.5	134.8	141.13	121.99	125.77	124.69	149.66	131.23	131.17	129.34	101.96	142.5	117.63	127.84	132.1	152.07	296.83	126.07	125.97	282.02
Rplp1	525.43	381.74	530.49	524.43	558.96	592.95	550.04	629.28	577.79	408.37	363.65	305.73	713.88	627.71	645.45	400.29	631.29	474.59	408.23	451.77	475.51	744.38	548.31	487.24	469.4
Cabs1	0	0	0	0	0	0	0	0	0	0	0.01	0	0	0	0	0.05	0.02	0	0	0	0	0	0	0	0
Hmgcll1	5.62	7.39	5.32	5.34	4.42	4.33	4.26	3.94	4.67	4.38	5.05	4.15	4.3	4.4	4.92	5.05	4.83	3.39	5.86	5.91	3.54	6.96	5.4	5.78	6.01
Ttc9b	1.54	1.41	2	1.84	1.56	1.96	1.67	1.48	1.66	1.56	1.14	0.61	2.46	2.43	2.37	2.5	2.66	1.77	2.46	2.3	2.14	1.97	2.03	1.55	1.51
Phox2a	0	0	0	0	0	0	0.01	0	0	0.01	0	0	0	0	0.02	0.1	0	0.04	0	0	0	0.08	0	0	0
Abhd8	93.14	73.46	93.29	87.93	82.66	101	95.92	104.05	96.19	62.07	59.37	54.43	92.9	90.63	90.54	64.67	86.13	63.42	80.62	82.3	72.65	66.07	72.84	86.29	64.86
Ift22	14.14	16.81	12.63	14.85	12.8	14.93	13.12	14.63	13.98	13.78	13.98	16.56	14.62	13.62	17.28	16.55	19.12	20.42	15.21	13.9	20.76	15.95	13.43	10.21	17.83
Fzd3	5.51	7.96	5.91	6.16	6.03	5.62	4.7	3.31	4.46	6.28	6.59	7.37	5.47	5.31	6.01	5.76	5.46	4.42	6.99	6.13	4.74	13.02	4.27	5.31	9.04
1700008O03Rik	0.5	0.34	0.21	0.47	0.31	0.3	0.37	0.27	0.27	0.13	0.1	0.1	0.42	0.37	0.32	0.59	0.63	0.64	0.27	0.3	0.27	0.57	0.34	1.47	0.64
Mid1ip1	25.98	21.57	24.35	24.91	22.38	27.92	20.34	19.28	22.28	20.84	22.28	17.76	19.66	20.29	18.9	22.3	20.65	23.56	17.01	18.1	18.52	30.56	23.62	21.95	20.46
Ap2s1	67.29	45.62	66.35	59.36	57.89	64.19	59.47	61.54	62.43	44.24	43.98	38.33	75.96	66.04	72.24	60.38	74.34	55.25	62.95	62.16	54.96	63.16	57.23	59.03	64.64
Fgfrl1	2.17	2.48	2.43	1.97	1.78	1.42	1.42	1.12	1.56	1.92	1.56	1.36	2.09	2.34	1.71	1.65	1.67	1.11	2.64	2.86	2.48	6.47	1.39	2.2	7.15
4930432K21Rik	0.69	0.72	0.64	0.88	0.49	0.63	0.48	0.41	0.73	0.75	0.91	0.79	0.67	0.93	0.61	0.99	0.74	0.65	0.56	0.79	0.5	1.05	0.42	0.33	0.34
Fhl2	0.23	0.45	0.39	0.24	0.23	0.21	0.17	0.22	0.19	0.18	0.14	0.16	0.19	0.44	0.34	0.28	0.46	0.49	0.33	0.24	0.35	0.49	0.24	0	0.23
Emc10	28.98	26.43	30.73	28.55	25.96	27.83	26.52	25.98	27.31	22.91	21.5	16.25	28.31	31.39	31.82	17.67	25.31	17.71	29.79	28.67	29.36	31.29	29.93	33.04	34.16
Clstn3	22.77	27.37	25.53	21.83	22.12	20.66	22.04	19.73	21.02	24.29	23.35	16.36	19.52	21.5	20.33	16.45	19.63	10.94	28.21	24.38	13.75	9.86	20.27	21.6	11.98
Fbxw9	9.35	8.62	7.46	8.59	7.3	7.8	5.93	4.79	7.79	8.23	8.16	11.08	9.75	11.78	11.65	10.96	10.7	13.64	9.05	10.27	15.53	7.74	10.17	7.07	9.23
Spib	0.01	0	0.01	0.05	0.18	0.01	0.02	0.01	0.01	0.03	0.04	0.03	0.02	0.01	0.03	0	0	0.05	0.03	0.06	0.04	0.03	0	0	0.09
Fnbp4	30.65	41.74	33.12	33.35	30.29	28	25.29	12.51	34.62	42.62	46.58	63.24	26.42	35	36.87	53.76	35.17	54.32	40.79	35.86	39.51	34.11	36.23	33.24	43.24
Cers4	34.65	34.3	32.96	30.62	31.41	26.84	23.71	15.09	30.25	35.49	33.92	51.69	36.53	40.5	38.21	38.17	38.7	39.75	39.41	40.05	44.68	47.49	42.58	29.47	47.04
Scrn3	13.48	11.13	13.44	15.04	15.58	13.92	12.38	11.96	12.09	15.28	16.26	16.92	11.09	12.29	11.03	17.81	15.76	18.31	12.45	12.74	11.29	9.5	12.68	16.47	11.16
Phax	34.66	26.37	36.92	31.96	31.74	33.76	36.07	32.32	38.73	35.15	41.55	43.27	25.53	29.27	26.71	45.69	35.25	46.93	29.94	25.1	32.41	24.34	36.54	37.53	31.53
Tle1	9.85	12.11	10.93	10.25	9.45	9.14	8.7	6.97	10.11	9.78	11.13	10.76	8.71	8.47	10.67	10.52	8.48	7.32	13.26	12.19	8.85	15.11	10.1	8.64	34.65
1700109H08Rik	3.22	6.32	3.65	3.24	3.66	3.42	2.15	1.04	2.85	4.37	4.91	6.34	2.57	3.57	4.5	5.07	3.76	5.95	5.12	4.76	5.03	4.41	3.82	3.56	3.59
Relt	2.36	2.06	2.49	2.14	2.12	2.06	2.24	2.17	2.16	1.97	2.04	2.45	2.41	2.21	3.24	2.12	1.8	1.08	2.48	2.96	1.38	2.62	1.67	1.09	0.91
Snrpb2	12.53	10.85	11.87	15.44	13.99	13.47	10.71	9.51	14.63	15.75	16.06	19.38	11.8	13.55	13.66	23.49	19.94	26.2	12.76	11.71	13.09	21.22	14.07	15.1	29.55
Ubc	139.2	110.07	125.7	99.11	112.75	111.96	97.34	122.56	110.78	115.78	104.75	112.78	82.79	104.87	108.99	73.88	73.85	67.39	87.79	101.72	79.11	147.35	108.17	118.2	288.42
Prpf31	24.91	18.22	24.18	25.21	25.23	27.13	23.55	22.46	26.18	26.49	28.79	31.41	21.56	21.2	24.65	28.08	23.29	30.11	23.75	23.55	23.9	22.72	25.62	23.11	32.48
Sertad1	5.2	3.2	5	3.71	4.29	3.9	3.67	2.78	3.5	2.8	3.18	2.84	4.97	4.22	4.74	3.34	3.66	3.84	3.59	4.06	4.02	8.27	2.59	3.43	10.66
Carhsp1	3.97	2.94	3.75	4.5	4.97	4.32	4.04	5.85	4.03	3.78	3.31	4.97	4.08	4	4.38	2.8	3.52	3	5.26	5.63	5.2	33.6	3.76	4.62	26.35
Elk3	0.99	1.04	0.98	1.06	0.92	0.95	0.77	0.67	1.15	1.09	0.93	1.9	0.63	0.74	1.53	0.9	1.01	0.96	1.06	1.21	1.23	4.6	1.39	0.93	5.51
Herpud2	8.44	13.67	8.95	9.84	9	8.78	8.15	6.77	8.3	9.76	10.91	9.64	6.46	7.61	7.62	8.87	8.1	8.32	9.94	9.54	8.63	12.12	8.01	10.13	12.63
Rdh13	9.48	9.05	10.43	10.25	10.65	10.55	10.36	8.94	10.15	9.89	9.69	10.41	11.24	11.41	10.44	10.12	10.5	9.72	12.16	10.39	10.43	11.12	11.01	9.59	9.15
Adam21	0.11	0.49	0.18	0.4	0.2	0.27	0.13	0.06	0.13	0.22	0.18	0.35	0.14	0.15	0.22	0.36	0.33	0.23	0.29	0.2	0.31	0.32	0.03	0.13	0.14
Nutf2	22.2	22.32	25.16	22.92	24.98	27.63	23.32	22.7	27.5	26.36	27.65	25.55	24.03	21.9	24.38	25.57	22.1	23.4	22.37	20.89	22.16	33.18	26.41	24.67	26.43
Fut1	0.01	0	0	0.01	0.01	0	0	0.01	0.02	0.02	0.01	0	0	0	0	0.03	0	0.03	0	0	0	0.01	0	0	0
Arpc5	13.82	12.45	13.71	14.34	14.05	16.49	13.39	13.12	14.52	14.55	14.98	15.49	15.74	15.77	15.16	17.57	17.61	17.34	16.91	16.27	17.66	33.15	11.52	14.87	29.63
Rnf151	0	0.06	0	0	0	0.04	0.04	0.03	0.03	0.03	0	0	0.04	0	0.11	0.35	0.21	0.07	0.07	0.08	0.14	0.04	0.16	0	0
Elavl2	6.36	10.92	7.24	9.89	7.65	8.38	9.26	9.31	7.94	6.39	8	3.44	6.52	6.44	7.98	9.52	9.34	7.93	8.53	7.55	7.48	6.61	9.5	10.49	1.79
Pou2f2	0.19	1.41	0.54	0.35	0.35	0.38	0.34	0.15	0.29	0.49	0.36	0.3	0.73	0.51	0.59	1.17	0.24	0.26	0.65	0.48	0.23	0.61	0.13	0.56	0.15
Mgst1	3.81	2.65	5.49	5.01	4.87	4.32	3.05	5.48	3.99	3.1	3.21	13.83	3.62	3.07	3.3	5.26	3.81	5.92	4.49	3.79	12.42	178.5	1.47	3.64	58.35
Nfib	4.65	10.79	5.13	5.23	4.81	4.65	4.24	2.69	5.22	6.67	7.05	7.18	5.77	5.39	5.24	6.86	4.94	4.02	7.86	6.76	4.79	30.35	3.43	4.31	24.3
Htr3b	0	0	0.01	0.03	0	0	0	0	0	0.01	0.01	0.01	0	0	0	0.03	0	0.03	0	0.02	0	0	0.04	0	0
Rab25	0	0.14	0	0.03	0.08	0.1	0.03	0.07	0.12	0.04	0	0.12	0.03	0.12	0.12	0.19	0.06	0.1	1.08	0.23	0.19	0.05	0	0.5	0
Ubqln4	14.8	16.05	15	14.58	14.27	13.2	16.11	14.55	16.14	17.01	18.05	15.79	13.06	15.02	15.44	14.74	14.67	14.48	17.6	17.14	16.52	21.3	17.85	17.51	14.15
Rbfox1	11.13	14.43	12.79	15.67	11.87	15.72	12.4	11.77	12.69	13.58	14.22	6.9	10.85	11.55	13.36	12.17	13.23	13.25	12.16	12.74	10.63	11.95	12.96	16.76	4.89
Rps18	340.79	226.38	318.04	343.84	351.1	369.36	335.41	373.13	353.9	276.73	254.06	266.75	308.9	291.08	301.41	226.23	359.3	253.31	290.67	305.36	314.99	372.76	326.9	272.58	299.8
Rpl10	157.66	106.57	144.68	152.48	153.62	157.43	136.67	146.1	154.62	145.6	137.66	155.56	149.34	148.72	151.94	122.38	160.04	127.4	148.5	136.5	142.53	366.28	119.99	118.32	265.5
Rps15a	170.64	110.47	166.95	174.45	201.42	188.41	176.62	165.16	186.73	188.96	169.56	171.77	221.38	201.97	219.84	169.34	264.24	191.1	173.03	177.5	186.45	214.75	170.76	168.86	206.59
Ncaph2	36.77	32.63	34.53	31.16	31.45	31.27	34.1	33.35	32.22	32.04	30.41	33.93	33.26	34.27	32.57	27.53	30.63	30.19	35.3	33.14	33.65	33.88	33.19	37.8	30.73
Hipk1	22.13	37.17	23.4	26.06	25.01	24.95	26.91	23.29	25.34	30.13	32.49	29.43	23.49	24.16	25.09	24.54	22.58	22.54	27.16	26.04	24.81	44.85	26.49	34.63	31.99
Gprc5b	8.9	10	10.4	10.37	10.57	9.4	10.78	9.98	9.58	10.05	9.37	9.12	10.97	10.95	12.83	12.29	12.7	11.82	13.47	12.47	14.12	57.8	12.56	10.86	24.44
Man1a2	22.94	13.44	26.03	24.83	23.57	25.49	26.39	31.48	29.5	25.91	29.49	25.29	16.37	15.27	18.04	20.81	14.46	18.86	16.17	17.11	14.82	23.22	21.9	22.72	27.05
Ceacam5	0	0	0	0	0	0	0	0	0	0	0	0	0	0	0	0.01	0	0.02	0	0	0	0.02	0	0	0
Tppp2	0	0.07	0	0	0	0	0	0	0	0	0	0	0	0	0	0	0	0.07	0	0	0	0	0	0	0.17
Acyp1	29.29	19.07	27.33	28.57	27.57	33.35	18.17	19.04	21.68	23.83	21.69	21.87	22.8	23.47	30.13	32.18	36.14	31.23	21.39	18.8	20.89	14.34	19.66	22.04	16.69
Cldn13	0	0	0	0	0	0	0	0	0	0	0	0	0	0	0	0.04	0	0	0	0	0	0	0	0	0
Cd163	0.01	0.01	0.01	0	0.01	0.02	0.01	0.11	0.03	0	0	0.47	0	0	0.01	0.16	0.03	0.06	0.07	0.04	0.2	1.08	0.02	0	3.9
Hdac5	55.45	72.7	55.41	55.97	50.89	46.97	50.6	42.52	54.53	42.74	42.48	43.98	54.88	58.81	58.37	41.77	49.1	37.54	63.98	70.75	59.67	43.69	60.14	53.26	35.38
Rala	14.5	12.94	15.27	16.38	15.89	15.74	13.94	13.46	14.18	16	17.05	15.09	12.04	12.69	13.68	18.1	16.59	18.25	14.36	13.63	13.49	17.07	13.08	15.97	18.19
Clec3a	0	0	0	0	0	0	0	0	0	0	0	0	0	0	0	0	0	0	0.05	0	0.1	0	0	0	0
Vdac3	58.2	46.2	60.11	61.23	66.92	68.38	61.35	64.55	59.34	60.21	64.19	54.68	63.03	62.8	62.49	59.7	64.74	67.46	61	58.61	54.37	85.22	59.46	56.36	80.22
Slc1a7	34.11	31.82	31.84	27.56	29.83	28.73	29.2	24.29	29.52	32.85	31.64	33.65	25.46	32.4	30.84	34.87	33.24	38.52	34.05	33.75	31.87	17.26	33.12	31.34	22.34
Vps72	15.78	17.62	16.18	15.82	14.55	15.59	13.91	11.76	16.41	18.84	17.8	20.32	15.85	19.03	14.93	19.83	17.37	20.35	15.57	16.05	17.96	17.49	19.24	16.98	21.56
Gabpa	12.14	13.1	13.63	13.03	13.37	12.28	12.26	9.43	13.33	16.15	17.16	18.92	10.36	11.88	11.86	17.2	14.16	18.46	13.14	11.9	13.52	19.92	11.7	13.45	21.11
Bmp7	2.31	2.16	1.86	1.79	1.81	1.86	1.6	2.31	1.69	2.08	2.23	2.37	1.56	2.09	1.66	1.44	1.41	0.83	2.18	1.87	2.87	18.06	1.59	1.15	9.17
Dynll1	117.54	91.31	119.77	101.89	120.31	110.08	161.35	164.52	169.18	113.02	116.74	112.9	143.36	127.46	121.6	131.33	142.89	174.27	117.56	119.88	158.1	123.99	122.13	168.99	115.69
Pdcl	37.42	24.18	34.95	33.47	33.76	33.09	33.48	29.69	32.56	38.87	40.03	39.32	33.5	33.12	31.94	45.49	41.08	54.57	30.08	27.82	30.75	20.07	31.47	27.17	33.84
Tmem184b	4.81	7.65	4.57	4.43	3.99	5.68	3.68	3.93	5.36	4.82	5.18	3.93	4.04	5.25	4.62	4.46	4.1	4.25	6.63	5.91	5.8	14.33	3.31	3.14	6.86
Gm5965	0	0	0	0	0	0	0	0	0	0	0	0	0	0	0	0	0	0	0	0	0	0	0	0	0
Rsph14	0	0.07	0.03	0.03	0	0	0.03	0	0	0.03	0	0	0.06	0.08	0	0.14	0	0.06	0.07	0.03	0.1	0	0	0	0.13
Nf2	17.43	22.45	20.03	19.91	20.01	20.96	19.47	18.74	21.87	23.47	22.28	21.76	16.3	20.37	17.74	20.08	19.81	19.65	20.74	19.24	16.96	23.5	19.65	19.37	15.46
Cabp7	0.29	0.27	0.25	0.33	0.18	0.28	0.29	0.29	0.27	0.32	0.19	0.18	0.23	0.25	0.38	0.44	0.3	0.41	0.37	0.35	0.47	1.03	0.24	0.3	0.45
Zmat5	14.41	11.56	15.98	13.9	13.96	14.85	12.08	12.64	13.17	14.44	12.23	14.17	14.44	13.43	14.86	12.07	15.11	12.33	15.37	14.46	12.48	14.07	16.66	12.87	17.18
Ewsr1	147.77	125.12	161.82	146.7	147.58	192.42	135.02	119.51	174.59	193.53	246.73	206.73	126.76	147.4	147.69	174.96	132.02	180.37	154.54	150.36	146.3	184.16	146.21	146.76	181.66
Ap1b1	70.45	73.45	69.13	66.23	63.59	63.24	73.73	60.12	67.75	72.81	76.96	79.48	52.8	63.59	55.7	68.01	53.74	79.06	68.49	68.07	67.94	52.95	77.58	83.95	64.02
Derl3	0.35	0.4	0.37	0.58	0.74	0.51	0.29	0.29	0.35	0.5	0.47	0.15	0.51	0.46	0.62	0.73	0.73	0.77	0.49	0.5	0.74	1.33	0.85	1.86	1.47
Gstt4	0	0.04	0.04	0.04	0	0	0.01	0.02	0.07	0.02	0.03	0	0	0.12	0.04	0	0.06	0.04	0.02	0.05	0	0.17	0	0	0
Tbx1	0.13	0.18	0.24	0.07	0.08	0.09	0.05	0.02	0.07	0.05	0.05	0.21	0.27	0.04	0.14	0.3	0.2	0.27	0.09	0.05	0.13	0.01	0.09	0	0
Gnat2	77.39	67.85	69.44	94.12	90.74	86.84	86.83	69.18	78.99	90.78	86.41	130.3	80.11	94.21	90.55	101.95	109.51	108.71	82.95	87.12	89.51	73.36	102.58	91.24	84.06
Bcl2l13	13.98	16.7	12.19	10.47	12.99	11.14	11.74	9.7	11.56	10.1	8.54	9.31	12.19	12.35	9.62	9.06	7.68	6.79	9.16	9.58	10.11	11.38	9.42	11.4	10.37
2610028H24Rik	0	0	0	0	0	0	0	0.01	0	0	0	0	0	0	0	0.08	0	0.05	0	0	0	0	0	0	0
Spatc1l	0.15	0.54	0.29	0.24	0.23	0.17	0.22	0.1	0.3	0.31	0.32	0.36	0.26	0.21	0.21	0.18	0.53	0.21	0.34	0.31	0.41	0.1	0.14	0.82	0.38
Dqx1	0.58	1.44	0.84	0.66	0.45	0.69	0.3	0.08	0.6	0.99	0.79	0.94	0.46	0.45	0.59	0.65	0.53	0.49	1.01	0.73	0.83	1.06	0.62	0.24	1.66
Ccl8	0	0	0	0	0	0	0	0	0	0	0	0.27	0	0	0	0	0	0	0	0	0	4.48	0	0	0.23
Lnpk	17.19	22.81	16.33	18.05	16.59	14.96	14.94	11.55	16.22	21.34	21.25	22	15.11	16.71	16.23	24.73	20.15	24.59	19.28	16.87	15.75	15.65	18.94	17.15	17.12
Prr29	0.02	0.07	0.04	0.03	0.06	0.03	0	0	0.03	0	0	0	0.02	0.03	0	0.25	0.02	0	0.09	0.08	0	0	0	0	0.19
Mymk	0.02	0	0.01	0	0.03	0.07	0	0.02	0	0.03	0	0.17	0.02	0.06	0.07	0	0.09	0	0	0	0.04	0.47	0	0	0.61
Fam163b	0.17	2.03	0.18	0.04	0.05	0.11	0.11	0.06	0.05	0.1	0.11	0.17	0.11	0.11	0.15	0.31	0.11	0.13	0.18	0.13	0.04	0.33	0	0.13	0.14
Trpm5	0.05	0	0	0.07	0	0	0.01	0.04	0.07	0.1	0.04	0.06	0.03	0.07	0	0.27	0.03	0.32	0.01	0.02	0.2	1.17	0	0	1.06
Ascl2	0.02	0	0	0	0	0.03	0.02	0.01	0.03	0.03	0.06	0	0	0.05	0	0.17	0.02	0.02	0.04	0	0.01	0.18	0	0	0
Rarres2	4.16	2.15	3.1	3.06	3.86	3.66	2.54	8.76	3.88	2.52	3.06	8.26	3.52	3.21	3.87	1.61	3.39	5.77	2.39	2.79	14.58	50.38	3.54	2.13	56.45
Pttg1ip	20.59	20.92	19.21	15.48	14.48	13.4	14.58	10.05	18.94	18.85	19.33	25.27	18.21	20.88	19.81	20.33	22.48	22.09	22.83	21.89	27.86	33.9	20.13	16.68	46.52
Trpm2	1.75	2.78	3.02	2.96	2	1.77	1.88	1.38	2.16	2.73	2.23	1.99	1.75	1.93	2.67	2.79	2.99	2.98	2.73	3.08	2.39	3.75	2.98	5.38	4.42
Ube2g2	9.99	10.09	11.12	11.37	10.09	11.12	11.99	11.63	11.31	11.35	12.33	11.98	10.76	11.4	10.63	9.45	10.2	9.56	11.09	10.9	11.94	12.64	9.38	11.39	9.74
Mpo	0	0	0.04	0	0	0	0	0	0	0	0	0.01	0	0.01	0.05	0.1	0.01	0.03	0	0	0	0	0	0	0
Lpo	0.02	0	0.01	0.01	0.03	0.03	0	0.01	0.01	0.01	0	0.02	0	0	0.02	0.01	0.29	0.03	0.01	0.04	0.03	0	0	0	0.52
Met	1.15	0.73	1.02	1.55	0.88	0.66	0.8	0.56	0.55	1.14	1.05	1.91	0.83	0.84	1.22	1.12	1.63	2.55	1.65	1.62	2.14	20.99	0.77	0.39	8.54
Slc16a12	0.08	0.17	0.12	0.19	0.12	0.13	0.09	0.79	0.15	0.15	0.16	1.46	0.21	0.15	0.2	0.25	0.34	0.35	0.3	0.25	2.11	7.86	0.17	1.84	9.24
Syn2	8.75	12.71	10.37	11.67	9.59	9.84	9.03	8.25	8.7	8.65	8.89	4.94	8.77	9.32	10.39	8.16	9.97	8.6	13.89	11.83	11.79	10.36	9.41	10.13	5.54
Elk1	4.84	7.66	5.28	5	4.66	4.79	4.19	3.38	4.87	6.34	6.81	7.23	4.79	6.09	5.28	6.68	5.5	6.15	7.59	6.91	6.69	8.62	5.54	6.04	6.93
Nav1	3.09	14.81	3.24	4.06	3.58	3.67	2.78	1.6	3.52	4.94	5.41	7.26	3.06	3.88	4	5.6	4.12	5.3	8.03	6.46	6.15	14.27	4.37	4.71	16.27
Tnpo1	85.37	91.57	82.8	82.96	83.88	73.81	95.11	74.87	86.42	93.49	99.42	124.28	72.2	87.02	82.42	95.04	92.22	125.26	87.34	83.56	99.87	50.73	90.44	88.24	76.03
Myod1	0.01	0	0	0	0	0	0	0	0	0	0	0	0	0.02	0	0.13	0.01	0	0	0	0	0.03	0	0	0
Otog	0.01	0	0	0	0	0	0	0	0	0	0	0.01	0	0	0.02	0.07	0.01	0.04	0	0.01	0.01	0.01	0	0	0
Rnmt	18.33	16.01	19.64	19.8	19.29	19.57	17.99	16.97	18.88	21.38	19.13	20.06	19.83	17.89	19.34	19.64	17.67	18.85	16.38	17.85	15.56	18.22	16.37	21.11	24.67
Kcnq1	0.02	0.07	0.21	0.07	0.04	0.03	0.01	0.01	0.04	0.03	0.01	0.05	0.02	0.02	0.03	0.46	0.04	0.06	0.21	0.04	0	0.31	0.06	0.13	0.06
Srp14	49.83	38.89	48.87	50.61	50.3	51.8	51.2	49.94	51.5	47.56	46.05	51.19	55.63	52.77	58.62	52.19	58.66	52.16	50.12	47.76	52.04	73.48	51.83	54.64	77.05
6330409D20Rik	0.12	0.28	0.18	0.13	0.09	0.18	0.13	0.07	0.13	0.2	0.25	0.16	0.17	0.16	0.24	0.23	0.31	0.29	0.19	0.33	0.49	0.39	0	0.38	0.54
Cdk9	13.6	16.78	15.25	11.46	12.98	13.37	13.27	11.82	13.3	16.08	15.65	16.54	13.41	14.84	13.88	13.9	11.93	13.84	16.59	16.35	15.26	24.04	14.78	14.12	28.3
Tor2a	11.9	9.13	10.24	9.14	8.27	9.59	8.9	7.1	8.81	8.76	7.72	10.95	10.25	11.03	10.02	7.76	12.04	9.27	11.17	11.16	10.44	11.89	9.22	10.33	15.61
Fpgs	2.6	2.8	2.68	2.71	2.26	2.19	1.67	1.1	1.82	2.55	2.01	3.22	2.48	2.85	3.07	2.4	2.02	2.77	3.04	3.03	3.02	4.05	2.05	2.32	4.03
Mrtfb	2.05	5.2	2.15	1.98	1.94	1.6	1.79	1.13	2.01	2.18	2.27	2.73	1.77	2.37	2.24	2.42	2.08	1.97	3.18	2.77	2.77	7.04	2.42	3.96	6.89
Cbx5	24.95	28.44	27.33	27.93	29	27.24	26.18	23.06	26.15	32.11	33.89	31.52	24.48	25.6	26.79	36.48	29.13	30.93	31.95	31.2	28.81	76.25	23.72	22.62	48.48
Odam	0	0	0	0	0	0	0	0	0.03	0	0	0	0.03	0.03	0	0	0	0	0.03	0	0	0	0	0	0
Apobec3	0.38	0.55	0.4	0.54	0.25	0.54	0.23	0.14	0.32	0.44	0.4	1.54	0.52	0.54	0.72	0.86	0.38	1.04	0.57	0.48	1.07	5.44	0.44	0.18	7.52
St6galnac1	0.02	0.03	0.06	0.03	0.08	0.06	0.01	0.02	0.09	0.07	0.12	0.13	0.08	0.03	0.04	0.02	0	0.07	0.14	0.04	0.03	0.29	0	0	0.04
Taf7l	0	0	0	0	0.03	0.01	0	0.02	0.01	0	0	0	0	0	0	0.04	0.05	0.13	0.01	0	0	0.02	0	0	0
Sardh	1.66	1.04	2.11	1.32	1.91	1.83	1.05	1.13	1.29	2.06	1.77	1.84	1.2	2.19	1.23	1.78	1.49	2.13	1.6	2.71	2.7	11.79	2.39	1.75	10.74
Vav2	1.43	2.49	1.8	1.8	1.79	1.19	1.5	0.71	1.23	1.57	1.88	2.28	1.54	1.23	1.89	2.25	1.62	2.02	2.48	2.6	1.89	8	2.11	2.84	4.81
Tex15	0.79	1.87	1.5	1.15	1.34	0.92	0.8	0.6	0.92	1.3	0.97	2.01	0.78	0.82	0.81	1.14	1.13	1.68	0.88	0.89	1.5	1.07	0.79	0.4	1.59
Ppp2cb	29.73	22.04	30.04	32.12	31.44	32.3	33.2	31.13	29.49	29.91	28.92	25.68	29	28.36	28.83	23.4	26.79	24.49	29.88	31.37	26.6	37.27	30.94	25.85	37.58
G0s2	1.77	1.16	1.92	2.33	1.72	2.07	1.51	0.99	2.12	1.34	1.47	1.45	1.73	1.01	2.29	1.95	2.32	2.15	1.79	1.65	1.55	2.75	2.04	2.6	5.51
Dmap1	16.29	12.39	15.25	15.32	16.22	15.27	12.59	9.62	14.18	15.58	14.55	17.44	14.5	17.39	16.35	15.18	15.23	17.91	14.63	15.17	16.64	15.73	14.93	12.79	18.2
Pla2g12b	0.05	0.2	0.07	0.05	0.14	0.06	0.1	0	0.06	0.35	0.09	0.1	0.04	0.05	0.09	0.06	0.07	0.15	0.3	0.16	0.02	0	0	0.57	0
Mcu	9.81	16.34	9.34	12.14	10.36	11.24	10.3	8.03	10.34	12.83	12.65	11.24	10.13	10.47	10.68	13.6	9.88	11.2	12.06	11.88	8.98	13.67	9.61	9.81	11.53
Oit3	0.23	0.53	0.33	0.17	0.35	0.27	0.14	0.13	0.18	0.39	0.32	0.29	0.55	0.18	0.5	0.32	0.16	0.23	0.27	0.16	0.13	0.22	0.07	0.43	0.16
Tex11	0.25	0.27	0.19	0.26	0.3	0.28	0.16	0.06	0.21	0.24	0.28	0.26	0.2	0.19	0.17	0.2	0.16	0.15	0.25	0.11	0.21	0.93	0.19	0.36	0.87
Bcr	11.07	21.44	10.51	10.76	9.68	9.61	10.05	7.55	9.92	11.45	12.94	10.25	6.26	7.78	7.38	9.13	7.91	6.51	13.18	11.6	9.21	15.05	8.31	11.17	10.46
Fxyd5	0.38	0.8	1.07	0.63	1.15	1.11	0.56	0.33	0.43	0.99	1.32	1.71	0.54	0.53	0.59	1.39	1.46	0.63	1.08	1.64	1.25	4.36	0.59	0.37	1.72
Kcnd1	0.32	1.16	0.36	0.44	0.56	0.35	0.41	0.21	0.35	0.76	0.5	0.71	0.32	0.74	0.69	0.77	0.64	0.88	0.81	1.01	0.73	0.69	0.44	0.57	0.51
Tfcp2	9.97	13.86	11.01	11.44	9.77	11.61	9.33	7.12	9.13	10.91	12.53	12.38	9.74	12.12	12.96	14.14	12.6	14.61	12.45	11.03	11.71	12.95	11.09	11.79	15.89
Pou6f2	1.12	4.29	1.41	1.04	1.74	1.35	0.84	0.48	0.85	2.15	1.29	0.54	0.71	1.89	0.96	1.09	1.11	1.39	1.32	2.2	1.39	1.91	1.21	1.75	0.46
Pou6f1	16.46	25.36	16.39	15.85	13.02	15.01	13.91	10.79	13.46	15.99	15.33	18.08	12.32	13.72	14.56	16.79	16	16.41	15.11	15.45	12.82	5.1	15.8	13.89	7.95
Ubp1	15.83	17.8	17.04	15.25	16.77	15.49	16.69	13.21	20.19	24.28	26.39	28.45	15.28	19.34	19.34	26	16.94	22.79	22.58	20.7	21.18	20.1	20.57	19.43	25.37
Nuak2	2.55	3.21	2.29	1.86	1.86	2.07	1.52	1.35	1.65	2.3	2.54	2.02	1.6	2.07	2.1	1.77	1.26	0.92	2.58	1.79	1.44	5.66	1.23	2.15	5.04
Ick	9.88	13.19	9.42	11.04	10.21	11.81	8.67	8.17	9.28	12.38	12.19	12.77	7.93	9.73	10.27	11.09	8.27	11.32	10.88	9.28	10.87	8.14	10.88	11.46	7.49
Sdhb	40.35	30.5	36.92	40.26	38.63	41.49	36.55	37.42	40.62	37.7	36.04	34.03	37.87	37.17	38.47	34.9	44.69	38.72	35.7	37.27	37.31	54.43	41.47	45.75	46.45
Cox4i2	23.36	15.07	22.62	15.42	19.3	19.83	17.24	15.04	17.42	17.46	18.29	31.06	17.23	16.81	18.63	18.19	18.02	17.51	18.95	23.04	15.35	9.18	15.04	13.67	35.64
Snap47	53.85	53.07	52.63	53.15	53.31	49.76	49.97	46.27	50.55	52.87	50.2	41.27	55.92	51.46	57.32	54.31	65.88	52.55	58.63	61.48	50.1	79.08	47.46	44.5	72.59
Wnt3a	0	0	0.01	0	0	0	0	0	0	0	0	0	0	0.01	0.01	0	0.02	0.05	0	0	0.02	0	0	0	0
Kdsr	11.6	13.03	11.39	10.92	11.25	10.53	10.98	8.42	11.57	11.79	12.91	14.11	9.73	10.24	11.09	11.35	10.32	10.86	11.61	10.48	11.4	12.39	10.59	11.53	10.78
Vps4b	17.21	18.84	17.42	18.96	19.39	17.22	16	15.17	18.17	20.04	21.87	23.23	14.25	15.28	15.71	21.87	20.77	22.54	19.08	18.35	18.07	24.26	16.46	24.53	25.67
Rps25	391.52	270.24	375.27	420.53	425.9	451.34	415.46	467.19	451.09	388.25	363.62	388.11	408.67	388.27	391.99	314.95	405.47	370.92	345.18	358.95	372.82	402.24	397.89	332.34	324.73
Nxf2	0	0	0.02	0.01	0	0	0.01	0	0.03	0.02	0.02	0.02	0	0	0.03	0.04	0.01	0.03	0.03	0	0	0.07	0	0	0.1
Taz	24.17	24.63	28.66	24.65	23.87	22.21	19.77	12.23	26.35	29.17	29.24	39.98	23.59	34.6	31.43	33.1	32.56	32.01	34.26	34.1	34	40.2	29.74	29.83	49.2
Kif19a	2.29	1.35	2.42	1.82	0.98	1.3	0.96	0.6	1.06	1.05	1.02	0.85	0.86	1.52	1.46	3.02	2.69	4.46	2.15	2.28	3	0.56	1.41	2.96	0.99
Aldh3a2	17.17	15.84	17.52	17.53	15.82	15.84	14.75	11.71	14.57	19.92	18.71	19	15.83	15.55	14.33	17.58	17.23	16.41	16.64	16.34	16.64	20.36	10.71	15.09	31.57
Zmynd10	0.15	0	0.46	0.16	0.39	0.14	0.08	0.23	0.32	0.24	0.27	0.22	0.32	0.23	0.36	0.7	0.29	0.23	0.22	0.09	0.17	1.87	0.32	0	1.35
Tmem115	14.08	9.87	13.51	11.25	10.91	11.41	12.62	10.73	11.82	11.41	10.43	11.04	11.41	11.82	12.18	8.86	11.03	9.57	12.08	11.41	11.8	14.91	12.15	11.37	18.08
Hyal2	3.47	3.28	4.55	3.27	4.1	2.78	2.54	2.55	3.29	4.65	2.91	3.15	4.02	3.77	2.93	2.65	3.12	3.7	3.83	2.9	3.5	10.36	3.79	1.27	9.79
Ifrd2	4.58	3.97	5.11	3.92	4.23	3.52	3.91	2.69	4.73	4.26	4.23	6.21	4.36	4.84	5.83	4.66	4.19	4.39	5.21	4.34	6.46	5.01	5.64	4.05	5.71
Hyal1	1.52	1.51	1.85	1.44	1.54	1.73	1.15	0.8	1.63	1.74	2.44	2.57	1.21	1.66	1.56	2.67	1.72	2.78	1.91	2.14	2.8	9.13	1.17	2.25	7.35
Tusc2	33.02	24.96	34.62	31.8	35.26	34.62	36.69	36.37	36.5	33.93	36.15	30.13	31.66	29.4	31.39	31.76	32.56	32.2	30.91	32.63	30.26	22.09	34.97	32.48	31.17
Nprl2	11.96	7.75	11.79	11.19	11.02	10.8	11.6	10.29	11.76	12.97	12.48	14.22	12.33	14.18	12.81	9.33	12.68	13.48	12.48	14.16	13.3	17.9	9.87	10.82	20.4
Slc38a3	114.45	146.87	113.47	105.31	110.99	102.6	103.69	73.43	109.61	148.62	147.36	172.51	108.63	136.91	124.22	126.18	123.88	127.94	141.93	147.02	136.46	51.28	119.93	101.37	163.59
Cacna2d2	5.55	13.03	6.23	6.3	7.22	5.97	6.07	4.17	5.44	6.72	6.83	5.02	4.65	6.11	5.99	5.17	5.15	5	7.96	9.1	5.84	11.41	6.79	5.66	6.09
Rassf1	12.54	11.57	12.96	11.02	10.79	10.13	10.64	7.95	12.02	12.52	11.76	15.14	10.02	12.66	12.15	14.21	12.09	16.68	11.34	10.58	11.58	14.34	9.75	10.1	22.85
Epn3	0.44	1.01	0.83	0.73	0.47	1.2	0.4	0.64	0.61	0.52	0.5	0.23	0.83	0.59	0.42	0.59	0.39	0.35	1	1.31	1.3	3.55	0.86	0.39	1.2
Rnf112	3.48	4.07	4.87	4.6	4.15	4.29	3.01	2.49	4.13	3.92	4.06	1.62	4.3	4.77	4.62	4.92	5.01	3.31	6.56	7.18	4.83	4.6	3.76	3.98	1.96
Slc3a2	36.37	35.89	39.98	39.74	36.06	40.84	37.58	35.26	40.48	42.55	42.42	49.69	31.4	35.84	33.66	31.66	30.61	34.19	34.85	36.01	35.26	93.1	33.85	37.51	112.15
Nxf1	24.13	27.32	24.83	21.97	24.72	20.44	25.16	16.81	26.42	31.6	35.53	51.01	25.12	27.35	27.03	29.89	33.98	37.41	36.84	35.13	40.62	41.06	27.37	25.44	42.43
Stx5a	27.27	30.13	29.73	30.82	31.11	27.15	25.4	16.81	34.28	37.21	40.93	55.09	29.74	35.36	37.06	41.85	39.58	50.43	42.29	41.03	46.48	47.69	34.28	29.68	53.52
Slc47a1	0.17	0.28	0.19	0.51	0.44	0.2	0.17	0.08	0.21	0.22	0.4	0.41	0.25	0.41	0.55	0.42	0.32	0.4	0.44	0.51	0.48	2.1	0.34	0.15	1.07
Pifo	0.83	0.54	0.53	0.76	1.28	0.74	0.57	0.3	0.6	0.79	0.97	0.88	0.6	0.59	0.82	0.35	0.42	1.07	0.92	0.9	1.07	0.14	0.58	1	0.32
Tnfrsf13b	0.09	0	0.18	0.1	0.11	0.07	0.04	0.07	0.03	0.01	0.03	0.06	0.08	0.01	0.06	0.13	0.14	0.11	0.1	0.13	0.13	0.62	0.03	0	0.79
Spire2	7.01	5.47	7.31	6.16	6.94	6.73	7.14	6.98	7.96	6.15	6.3	4.9	7.23	7.88	8.57	7.63	6.99	7.87	7.27	7.08	8.03	6.4	8.14	7.72	4.53
Prox1	26.9	38.63	31.49	27.99	25.63	25.17	24.52	23.12	22.9	34.19	35.86	25.95	17.9	22.34	20.1	23.1	16.06	7.02	28.69	25.91	6.91	10.66	17.11	16	15.18
Raver1	2.01	5.9	2.03	2.36	2.99	2.97	2.68	1.82	2.71	4.05	4.06	3.88	2.68	3.9	4.1	3.05	2.39	3.39	4.35	4.26	3.96	4.86	3.36	3.72	3.6
2610507B11Rik	26.05	34.73	29.39	31.21	28.1	25.29	30.06	22.94	28.76	29.92	31.63	34.89	28.71	33.57	29.88	30.03	29.9	29.43	38.57	36.37	37.42	56.47	32.99	28.83	43.7
AI597479	16.62	12.78	14.52	16.51	15.3	15.18	15.61	13.87	14.65	16.81	16.68	17.56	14.84	15.11	16.13	16.95	17.9	16.44	15.74	15.77	14.7	15.86	17.03	17.01	19.24
Tmem86a	3.92	3.12	4.66	3.59	3.77	4.33	3.04	2.68	2.98	3.41	3.24	3.48	5.44	6.13	4.95	4.37	4.91	4.62	4.55	4.61	4.26	4.9	2.85	3.45	5.52
Optc	0.57	0.45	0.52	1.16	0.62	0.47	0.5	12.06	0.86	0.65	0.6	8	0.93	1.01	1.15	2.4	3.78	3.88	1.95	2.69	30.41	104.58	1.55	1.01	56.77
Tex14	0.72	0.64	0.98	0.91	0.97	0.93	0.81	0.83	0.73	0.89	0.84	0.5	0.63	0.78	0.68	0.68	0.81	0.7	0.68	0.8	0.65	1.04	0.7	1.2	0.91
Ifi35	2.94	1.68	2.35	2.28	1.77	1.85	1.85	1.25	2.02	2.37	2.61	3.59	2.28	2.14	2.33	2.48	3.27	4.77	2.56	2.74	2.9	16.79	2.07	1.43	28.73
Rdm1	9.35	8.22	10.85	7.43	9.55	7.85	8.84	8.94	8.93	8.46	7.54	11.56	10.79	12.05	8.66	7.79	14.02	14.42	9.3	10.88	13.17	5.65	10.97	11.8	12.45
Nedd8	121.67	65.11	102.2	109.32	121.27	136.01	111.27	116.61	118.26	117.18	114.83	109.59	118.66	115.1	115.01	103.55	132.9	115.53	125.28	117.59	109.97	134.26	119.78	121.66	130.71
Gosr1	9.59	11.53	10.58	9.47	12.09	9.59	9.79	9.52	9.25	16.79	16.92	15.61	9.89	10.17	11.05	14.92	11.2	14.91	10.15	9.78	11.08	11.09	8.98	11.36	14.22
Mrpl52	36.7	23.22	30.88	28.77	42.19	35.76	34.38	42.35	29.25	23.36	23.48	26.54	43.64	32.48	48	35.78	33.78	20.98	25.64	28.88	27.22	52.39	29.79	85.89	65.85
Spaca7	0	0	0	0	0	0	0	0	0	0	0	0	0	0	0	0	0	0	0	0	0	0	0	0	0
Kansl3	19.74	26.86	19.96	22.3	19.97	21.51	24.05	18.24	23.98	25.97	24.86	26.74	21.04	23.15	21.37	20.71	18.52	18.75	23.23	23.9	21.35	25.9	22.18	24.55	19.64
Eya4	0.09	0.17	0.12	0.07	0.07	0.16	0.11	0.08	0.16	0.12	0.05	0.06	0.15	0.15	0.12	0.67	0.36	0.31	0.26	0.14	0.1	0.83	0.24	0	0.85
Ebf3	4.46	8.63	5	5.47	3.89	4.72	4.46	3.78	5.12	6.33	7.38	3.23	4.54	4.77	4.83	5.9	4.64	5.47	6.1	5.72	5.39	3.67	4.98	6.68	4.34
Uckl1os	47.54	48.02	46.53	45.04	45.09	48.16	48.81	40.14	48.4	59.67	68.13	74.68	48.18	62.21	59.63	98.6	80.41	114.15	60.29	57.23	84.61	4.08	63.25	63.73	15.38
Myt1	20.39	30.38	21.78	23.45	21.17	18.09	19.69	12.52	22.55	21.25	20.72	23.06	19.97	24.24	23.49	22.91	21.17	24	25.11	23.69	22.69	16.62	24.81	25.75	13.21
Faf1	15.93	16.31	15.54	15.64	15.45	14.59	14.43	13.07	14.15	18.03	17.36	20.13	12.79	13.78	13.74	20.86	19.41	25.87	16.23	14.73	16.98	14.51	14.54	18.16	19.33
Gm266	0.04	0.03	0.02	0.09	0.03	0.05	0.03	0.11	0.03	0.03	0.02	0.02	0.09	0.03	0.16	0.27	0.06	0.09	0.07	0.08	0.08	0.06	0	0.7	0.08
Tsacc	1.63	1.84	1.41	1.12	1.21	1.02	0.94	1.18	1.06	0.78	1.72	2.36	1.91	2.97	2.3	2.28	3.37	2.15	1.44	2.14	2.49	2.72	1.49	1.16	1.89
Mettl16	11.96	11.56	12.07	11.03	12.13	11.26	12.76	11.5	11.7	13.56	13.47	13.83	9.88	11.27	12.7	13.62	11.55	11.62	11.85	9.8	10.55	15.72	13.57	9.43	16.93
Dazl	0.28	0.18	0.22	0.08	0.17	0.1	0.23	0.15	0.18	0.13	0.13	0.08	0.36	0.11	0.16	0.56	0.18	0.22	0.13	0.35	0.16	0.16	0.28	0.14	0.12
Apol7a	0	0	0	0.01	0	0.01	0	0.02	0.03	0.01	0.02	0.01	0	0	0	0	0	0.1	0.05	0.02	0.13	0	0.07	0	0
Pigyl	13.55	8.64	12.14	11.14	10.54	14.07	11.37	10.1	10.87	10.31	9.7	7.72	13.49	14.74	15.31	10.82	16.57	12.95	13.24	11.3	11.96	12.86	9.52	6.23	10.66
Rbm25	45.21	67.33	54.41	59.64	61.64	49	42.38	24.12	61.18	71.49	78.03	106.31	50.88	65.43	68.33	76.75	55.67	82.78	77.32	70.03	76.55	77.69	68.32	53.52	81.61
Psen2	10.04	7.5	8.72	8.19	8.38	8.47	6.9	6.2	8.17	9.07	9.68	8.59	8.29	8.84	9.16	9.3	8.82	7.72	9.84	9.61	9.11	11.78	8.02	7.9	18.79
Acaa1b	2.13	1.62	1.87	1.6	1.67	1.26	1.43	1.43	1.64	1.24	1.38	1.79	1.26	1.22	1.54	1.67	2.01	2.16	1.9	1.75	2	1.54	1.26	1.92	2.18
Plcd1	2.73	3.1	3.19	3.14	2.07	2.92	1.99	1.11	2.14	2.84	3.13	2.46	3.38	3.36	3.48	3.24	2.66	1.15	3.38	3.44	1.03	2.44	2.06	1.62	3.94
Fads1	13.58	18.17	14.3	16.45	15.5	14.81	12.54	11.01	13.59	16.1	17.03	14.51	12.57	13.28	15.44	14.39	14.12	14.84	19.11	19.12	17.45	66.54	13.81	13.45	46.29
Lmbr1	8.33	8.5	8.32	9.88	9.26	8.35	8.24	8.47	8.08	8.22	8.34	6.78	7.86	8.59	8.54	7.77	8.76	9.19	8.17	7.95	7.32	7.74	8.67	9.57	9.75
Tnfrsf22	0.3	0.53	0.06	0.14	0.05	0.3	0.16	0.14	0.08	0.16	0.13	0.17	0.43	0.33	0.31	0.56	0.34	0.23	0.11	0.06	0.1	0.34	0.1	0	0.42
Cars	14.71	20.62	15.12	19.35	18.32	20.06	13.24	10.83	15.32	20.46	23.28	32.6	13.29	13.7	16.92	14.73	15.49	17.86	16.54	18.5	16.2	13.9	17.72	22.3	15.47
Phlda2	0	0	0	0	0	0	0.05	0	0	0	0	0	0	0	0.15	0.2	0	0	0	0	0	0.34	0	0	0.54
Asz1	0	0	0	0	0	0	0	0	0.14	0.15	0	0	0	0	0	0	0	0	0	0.03	0	0	0	0	0
Wnt2	0.02	0.05	0.01	0	0	0.01	0	0.02	0.02	0.01	0.01	0.01	0	0	0	0.1	0.04	0.04	0.02	0	0.03	0.02	0.04	0	0
Gabra1	40.13	43.08	41.54	37.88	38.15	38.18	32.05	28.03	34.44	38.88	40.58	29.99	41.7	36.83	36	43.04	41.23	15.24	40.33	33.9	9.87	9.64	20.75	37.23	15.78
Grid2ip	0.23	1.3	0.22	0.39	0.47	0.34	0.14	0.12	0.16	0.35	0.37	0.1	0.39	0.29	0.24	0.31	0.28	0.14	0.65	0.36	0.19	0.48	0.14	0.66	0.14
Kdelr3	0.63	0.18	0.46	0.2	0.54	0.39	0.25	0.3	0.36	0.3	0.31	0.76	0.6	0.37	0.86	0.51	0.34	1.39	0.64	0.67	2.56	1.46	0.13	0.88	1.08
Cfap97d1	0	0	0	0	0	0	0	0	0	0.04	0	0	0	0	0	0	0	0	0	0	0	0	0	0	0
Apip	10.87	9.41	11.15	11.36	12.26	9.29	8.77	6.94	8.59	9.21	10.78	11.22	9.1	8.67	7.75	12.55	12.02	12.29	8.05	9.56	10.62	17.09	8.67	7.11	27.62
Pdhx	15.28	12.16	13.52	14.24	14.04	12.85	13.15	11.07	13.63	15.58	14.65	16.6	13.24	13.67	13.76	19.1	16.45	19.2	14.57	14.12	13.89	18.68	15.08	14.64	21.15
Vac14	5.33	6.83	5.31	6.31	5.42	5.51	5.06	4.44	4.87	5.65	5.55	4.58	4.74	5.4	5.3	4.85	5.02	4.77	6.32	6.26	6.03	6.32	6.41	5.86	5.26
Mcoln2	0.01	0	0	0	0	0	0	0	0.01	0.01	0	0.01	0	0	0	0.26	0	0.11	0	0	0	0.26	0	0	0.16
Slc5a1	0.1	0.08	0.09	0.18	0.21	0.23	0.16	0.19	0.18	0.19	0.16	0.29	0.2	0.1	0.24	0.21	0.2	0.42	0.29	0.35	0.46	0.39	0.23	0.28	0.42
Akt1s1	9.72	8.38	8.23	9.48	10.49	10.81	7.69	7.91	8.88	7.9	7.44	6.33	9.07	9.31	12.37	7.78	8.63	7.66	10.38	10.16	11.25	17.32	8.72	5.9	19.26
Tbrg1	12.2	8.36	11.33	13.15	12.44	11.39	9.74	8.51	9.72	12.16	11.74	11.94	10.36	12.59	12.86	11.31	11.32	10.47	10.99	11.26	9.52	20.08	11.89	12.65	23.28
Panx3	0.01	0.03	0.01	0.03	0	0	0	0	0.06	0.02	0.03	0.05	0	0	0.04	0.1	0.01	0.15	0.01	0	0.01	0.01	0	0	0.03
Adssl1	6.14	6.65	7.27	6.4	5.14	6.52	4.88	5.29	5.14	6.05	5.6	6.94	5.1	5.96	5.19	4.69	4.74	4.83	4.93	6.44	4.92	4.67	4.11	5.41	5.28
Cfap161	0.06	0.08	0.06	0.04	0.08	0.1	0.05	0.03	0.09	0.07	0.03	0.11	0.12	0.08	0.11	0.05	0	0.08	0.01	0	0.08	0.06	0	0	0.2
Brf1	19.85	30.63	21.32	19.99	20.2	20.31	20.51	16.18	22.91	23.2	26.1	30.33	19.08	23.32	23.56	25.43	22.32	25.46	28.42	25.81	27.86	20.07	24.49	23.88	24.17
Vipr2	6.69	12.65	8.27	8.92	7.26	7.32	6.67	4.5	7.17	8.03	10.18	7.62	8.42	9.07	8.64	12.49	9.15	8.31	11.07	10.29	6.34	6.87	7.09	8.42	9.29
Odc1	63.38	54.73	60.88	80.22	73.72	80.49	66.18	71.45	64.07	71.64	69.92	84.91	51.58	57.56	57.09	61.23	59.02	72.73	52.6	57.73	63.27	57.05	75.34	78.66	92.46
Thg1l	4.59	4.17	4.43	4.37	5.1	4.47	3.96	3.32	3.53	5.64	4.89	8.07	4.37	5.67	4.61	7.07	4.59	9.75	4.72	3.62	5.36	3.86	4.58	6.54	5.94
Adam19	0.28	0.76	0.27	0.48	0.4	0.31	0.38	0.21	0.35	0.37	0.45	0.39	0.26	0.57	0.34	0.68	0.55	0.66	0.55	0.71	0.43	0.81	0.41	1.15	0.22
Pabpc4	6.92	7.15	6.34	6.3	6.37	6.98	6.33	5.18	6.69	7.33	6.83	7.98	5.61	8.15	6.89	7.62	6.81	7.15	7	7.5	8.68	9.16	7.17	6.76	9.15
Exoc3l2	0.04	0.02	0.03	0.07	0.02	0.07	0.02	0.01	0.05	0.03	0.05	0.05	0.11	0.02	0.06	0.14	0.08	0.03	0.09	0.05	0.01	0.04	0.08	0	0.04
Zfp296	0.35	0.26	0.33	0.22	0.15	0.3	0.24	0.22	0.29	0.27	0.28	0.34	0.3	0.34	0.33	0.47	0.34	0.2	0.28	0.12	0.46	0.09	0.37	0.54	0.35
Plin5	0.01	0.02	0.02	0.03	0	0.03	0.03	0.04	0.03	0.01	0.02	0.02	0.02	0.02	0.05	0.08	0.06	0	0.04	0.03	0.03	0.4	0	0	0.39
Sugp1	10.04	13.02	11.6	11.89	10.82	11.05	7.93	6.45	10.15	12.62	13.89	13.35	7.49	10.85	10.79	16.72	13.5	17.29	12.05	12.08	13.78	14.19	12.17	9.89	8.64
Dmrtc2	0	0.02	0.07	0.02	0	0.03	0.01	0	0.01	0	0.03	0	0	0.02	0.02	0	0	0	0.04	0.03	0	0.03	0	0	0.11
Gm5893	0	0	0	0	0.11	0	0	0	0	0	0.01	0	0	0	0	0.13	0	0.04	0	0	0	0.03	0	0	0
Dhdh	4.45	5.53	4.78	6.7	5.54	5.94	4.79	4.47	4.84	5.52	5.86	6.66	5.8	6.58	7.05	8.79	7.13	8.45	5.61	5.58	5.96	6.02	6.55	7.32	5.95
Zfp790	10.52	9.72	10.69	8.11	9.05	7.63	10.01	8.48	9.35	10.34	11.24	13.31	8.68	9.5	8.76	11.38	11.62	11.67	10.56	9.72	9.32	9.26	8.78	10.99	9.01
Cpb1	0	0	0	0	0	0	0	0	0	0	0	0	0	0	0	0.17	0.08	0.11	0	0	0	0	0	0	0.03
Slc25a41	0.13	0.19	0.23	0.09	0.17	0.12	0.08	0.19	0.17	0.15	0.13	0.21	0.26	0.03	0.35	0.2	0.19	0.15	0.14	0.23	0.17	0.77	0	0	0.15
Fsd1	7.29	5.92	7.52	5.83	6.56	9.33	7.47	8.74	7.08	9.26	12.43	6.33	9.37	8.59	8.37	7.71	12.99	6.76	8.11	11.75	5.75	10.78	8.2	8.8	6.58
Pinlyp	0.03	0.14	0.08	0.09	0	0.06	0.04	0	0	0.16	0.15	0.07	0.03	0.05	0.04	0.16	0.03	0.14	0.06	0.06	0.12	0.03	0	0.54	0
Fuz	16.42	11.07	15.21	12.51	15.11	12.4	8.47	7.48	11.6	12.29	13.24	19.04	10.49	12.32	12.96	14.54	13.3	15.96	15.57	11.79	17.11	20.33	15.19	19.9	30.87
Sptbn4	6.41	9.68	7.9	8.75	7.62	9.41	8.36	8.35	8.02	5.76	7.12	2.99	6.49	6.65	7.43	5.35	5.42	3.91	8.36	7.79	5.88	5.13	8.56	9.26	2.93
Pgam1	221.96	196.03	213.05	210.71	230.97	180.43	282.92	268.7	223.37	195.57	166.23	174.16	244.05	234.38	217.26	140.95	181.29	129.22	248.66	245.71	190.92	101.67	244.15	244.32	115.33
Evi5	21.85	26.1	23.18	24.65	23.24	20.98	23.21	22.71	23.5	23.53	25.57	25.01	19.25	19.61	19.59	20.14	19.85	21.87	21.87	24.81	22.51	29.62	24.09	19.16	37.68
Evi5l	20.2	28.45	22.74	22.25	20.8	21	20.43	16.79	21.27	21.55	24.32	22.79	20.59	23.02	22.81	23.98	20.74	22.78	25.07	23.39	22.72	24.44	20.54	23.06	17.13
Snapc2	10.11	8.64	9.97	9.23	9.07	8.92	8.43	7.58	8.14	8.38	8.22	9.32	8.26	9.71	9.4	6.1	9.99	6.98	8.69	9.15	10.86	13.55	8.6	7.01	15.32
Git1	9.07	17.46	8.96	9.28	8.21	9.01	10.37	8.52	10.4	10.75	11.56	8.68	8.05	8.88	9.44	7.03	7.38	7.38	10.17	10.75	9.66	12.65	9.69	8.05	13.54
Gltp	1.95	3.35	2.07	2.2	1.52	1.92	2.07	2.17	2.03	2.63	2.27	2.95	2.17	2.06	2.13	2.06	1.84	2.03	1.57	1.94	2.11	3.97	2.82	4.33	6.6
Bnip2	31.34	26.6	32.87	32.96	32.92	31.49	33.74	28.81	35.23	33.47	35.06	43.39	29.38	30.81	31.59	39.77	32.83	44.25	34.68	32.19	33.49	32.31	35.32	26.61	40.39
Ccnt1	20.65	24.32	22.35	24.14	21	20.83	22.34	17.38	22.11	24.97	28.51	29.95	19.62	24.03	20.24	24.88	22.64	27.44	23.05	22.37	24.99	20.08	22.12	24.1	18.24
Scarf2	0.95	1.06	0.85	1.08	0.92	1.02	0.67	0.73	0.81	0.62	0.54	0.85	0.74	0.8	0.94	0.72	0.38	0.6	1.1	1.14	1.17	4.8	0.8	0.95	3.53
4930579F01Rik	0	0	0	0	0	0	0	0	0	0	0	0	0	0	0	0	0	0	0	0	0	0	0	0	0
Brms1l	15.48	13.38	14.88	13.32	12.75	14.15	12.7	10.71	16.39	14.4	15.33	14.9	14.29	15.18	14.25	17.42	15.34	17.2	16.91	15.07	14.71	17.33	13.98	13.19	18.95
Med15	7.74	17.89	7.38	6.71	7.76	6.54	6.42	4.57	8.62	10.17	10.54	10.68	7.09	8.23	8.4	9.91	7.46	8.08	12.88	11.23	10.6	9.58	8.73	6.73	9.09
Dhdds	12.61	15.12	11.73	13.43	12.85	12.1	12.02	10.44	13.02	13.79	14.07	14.14	10.97	13.81	13.3	13.84	13.93	13.25	15.32	14.94	16.54	12.38	14.38	14.23	12.81
Crybg2	0.18	0.01	0.08	0.07	0.19	0.1	0.02	0.03	0.17	0.12	0.49	0.09	0.2	0.35	0.08	0.1	0.09	0.09	0.15	0.1	0.05	0.94	0.53	0	0.18
Ubxn11	10.21	13.82	10.1	10.38	11.25	12.06	6.47	4.84	8.54	11.72	11.37	18.28	11.2	16.61	17.44	19.54	17.96	28.98	14.2	14.46	23.14	5.31	18.56	14.44	6.44
Mogat1	2.72	2.35	2.62	2.95	4.07	3.02	3.43	3.01	2.44	2.5	2.17	4	3.06	2.96	2.95	2.37	2.83	2.42	2.63	3.7	2.77	1.71	4.9	4.83	6
Tex22	0.26	0.18	0.34	0.1	0.18	0.2	0.15	0.19	0.28	0.37	0.34	0.25	0.52	0.35	0.53	0.45	0.32	0.36	0.33	0.46	0.13	0.16	0.09	0.76	0.25
Wnt8a	0.03	0	0.02	0	0	0.02	0	0.02	0.01	0.01	0.03	0.01	0.01	0.02	0	0.09	0.01	0.06	0	0.05	0.01	0.01	0	0	0.05
Tjap1	10.88	13.68	10.72	11.37	8.25	9.96	10.36	5.74	14	14.13	12.87	14.94	8.21	12.33	11.33	13.65	9.48	9.85	13.29	13.09	14.21	7	16.85	11.87	14.48
Ehf	0.39	0.66	0.5	0.65	0.28	0.43	0.26	0.53	0.24	0.61	0.59	0.64	0.27	0.5	0.33	1	0.47	1.13	0.8	0.73	0.65	0.72	0.45	1.37	1.67
Nanog	0	0	0	0	0	0	0	0	0	0	0	0	0	0	0	0.06	0	0	0	0	0.06	0.05	0	0	0.12
Rpl15	142.75	109.02	142	142.22	151.31	199.42	146.44	158.4	159.48	154.8	168.68	151.26	140.38	126.2	133.22	161.15	176.92	169.41	119.69	121.41	125.08	194.04	135.72	118.4	169.04
Tmem167	11.38	15.63	11.45	13.24	12.84	12.41	13.52	11.06	13.3	15.03	14.63	19.15	12.72	13.75	13.58	17.56	16.47	17.8	14.38	13.72	15.16	11.83	14.79	16	15.22
Steap4	0.23	0.24	0.3	0.46	0.2	0.22	0.24	0.22	0.32	0.15	0.19	1.09	0.23	0.14	0.11	0.2	0.22	0.18	0.24	0.24	0.55	55.85	0.17	0.12	25.32
Mplkip	7.6	10.7	8.16	9	9.13	9.04	6.32	5.03	8.84	10.78	11.81	13.57	8.29	8.16	7.74	13.83	12.34	14.06	9.64	9.54	9.66	9.16	6.53	5.34	16.75
Kif11	0.31	0.28	0.29	0.49	0.4	0.35	0.37	0.34	0.32	0.35	0.28	0.44	0.35	0.4	0.29	0.63	0.52	0.65	0.41	0.38	0.35	0.58	0.53	0.79	0.95
Rpa3	10.43	6.89	9.83	9.63	12.07	11.39	8.22	8.73	10.94	13.44	11.38	13.02	8.78	8.83	7.44	14.25	15.79	14.41	8.99	9.35	11.73	5.89	7.61	6.52	10.65
Mlkl	0.11	0.07	0.06	0	0.08	0.11	0.06	0.01	0.04	0.13	0.05	0.12	0	0.07	0.02	0.2	0.35	0.29	0.09	0.05	0.1	0.15	0	0	0.3
Phox2b	0	0	0	0	0	0	0	0	0	0	0	0.01	0	0	0	0.4	0	0.22	0.06	0.06	0.04	0	0	0	0
Tnpo3	26.08	27.33	24.95	28.48	26.65	23.46	23.47	17.93	23.74	25.83	27.9	33.95	20.12	23.2	23.22	26.83	27.57	26.51	28.1	25.53	27.59	26.69	24.86	27.26	32.57
Ttll5	17.53	23.22	16.56	18.23	17.93	16.72	18.32	17.43	21.04	21.41	23.07	25.94	14.53	16.07	15.22	19.9	17.15	24.81	17.17	17.56	20.94	12.54	19.88	19.54	14.39
Zfp715	9.94	9.61	10.86	10.72	10.03	9.57	10.69	7.67	9.57	11.35	10.29	14.4	9.82	10.09	10.46	12.02	11.98	13.23	11.25	10.64	11.88	11.49	11.9	10.8	16.35
Retn	0.61	1.28	0.7	0.66	0.77	0.37	0.37	0.12	0.39	0.9	1.09	0.94	0.57	0.84	0.54	0.79	0.67	0.34	1.16	0.83	0.32	0.13	0.48	0	0.9
Acp4	0	0	0	0	0	0	0.01	0	0	0.02	0	0	0	0.02	0	0.06	0	0	0	0	0	0	0	0	0
Cdh23	0.08	0.77	0.34	0.66	0.24	0.22	0.09	0.05	0.3	0.41	0.21	1.68	0.79	0.72	0.48	0.71	0.3	0.57	0.93	0.43	0.64	7.14	0.26	0.4	8.26
Rps5	169.54	116.87	159.46	163.03	169.96	182.82	179.12	205.81	185.52	131.65	122.29	116.89	173.55	155.76	159.2	107.65	151.6	124.39	130.27	140.34	133.65	222.2	163.86	162.22	162.45
Podnl1	0.42	0.47	0.43	0.57	0.48	0.5	0.34	0.23	0.29	0.36	0.35	0.57	0.73	0.58	0.66	0.73	0.64	1.1	0.77	0.78	0.63	0.68	0.49	0	0.92
Adgrl1	15.51	27.36	19.71	18.81	16.32	16.94	15.65	11.9	15.03	18.45	18.46	14.1	13.03	14.9	17.06	11.96	12.48	9.1	22.41	24.59	16.05	21.84	13.87	17.45	17.08
Amotl1	5.21	6.53	5.52	6.01	5.1	4.88	4.44	4.41	5.1	5.03	5.61	4.06	3.76	3.94	4.47	5	4.44	3.7	5.77	5.32	4.67	24.81	5.02	5.2	11.41
2200002J24Rik	0.05	0	0	0	0	0	0	0	0	0	0	0	0	0	0	0	0	0	0	0	0	0	0	0	0
Etv5	6.5	8.58	6.83	5.62	5.79	5.45	7.81	6.44	8.11	7.81	8.28	7.16	5.38	6.32	5.72	6.24	6.13	5.15	8.42	8.12	3.87	9.74	5.94	7.55	12.09
Tmem190	0	0	0	0	0.07	0	0	0	0	0.04	0	0	0.06	0	0	0	0	0	0	0	0	0	0	0	0
Gfod2	4.69	3.14	4.43	4.82	5.33	4.36	4.53	4.08	4.86	3.45	3.66	2.75	5.08	4.41	4.01	3.76	4.06	4.57	5.01	5.24	5.11	8.9	5.75	2.27	10.59
Enkd1	8.35	6.76	7.91	6.96	6.41	6.94	6.9	5.66	8.09	6.83	7.38	8.88	4.88	8.51	8.3	9.15	8.63	10.71	7.22	7.23	10.27	3.87	6.72	6.25	7.39
4933405L10Rik	0.06	0.03	0.07	0.07	0.03	0.02	0.06	0.04	0.06	0.07	0.02	0.06	0.02	0	0.08	0	0	0	0.05	0.08	0.02	0.18	0	0	0.17
Atp6v0d1	69.3	64.34	74.3	71.85	71.36	67.1	67.95	63.57	66.01	70.62	66.1	62.42	72.16	76.32	74.71	64.43	76.3	55.67	76.13	77.14	61.64	73.62	65.17	69.02	66.17
Ptprs	48.38	92.8	54.3	49.62	45.56	47.78	44.16	32.81	44.77	48.58	55.42	43.86	40.03	45.96	45.03	47.01	38.93	38.29	63.01	56.86	48.07	97.55	48.15	67.41	79.35
Slc41a1	7.42	8.44	7.57	7.67	7.79	7.16	7.48	5.69	6.87	8.33	8.02	9.56	7.39	8.62	8.17	7.84	7.45	9.18	9.12	9.55	10.95	33	6.75	7.11	17.82
Fer1l4	0	0	0	0	0	0.01	0.01	0	0	0	0	0.01	0	0	0	0.24	0	0.21	0	0	0.01	0	0	0	0
4931406B18Rik	0	0	0	0	0	0	0	0	0	0	0	0	0	0	0.01	0.32	0.02	0.25	0	0	0	0	0	0	0
Iglon5	4.36	7.33	5.39	5.84	5.55	5.76	4.78	4.6	5.14	6.14	6.18	3.29	4.53	4.9	5.56	6.49	6.2	5.93	8.41	8.66	6.55	6.29	5.99	7.6	1.68
Igf2bp1	0.01	0.01	0	0	0.09	0.05	0	0.01	0.04	0	0	0.09	0.03	0.15	0.06	0.1	0.04	0.14	0.02	0.1	0.28	0.55	0.03	0	0.85
B4galnt2	0	0	0	0	0	0	0.01	0.01	0.01	0	0	0.03	0	0	0	0.02	0	0	0	0	0.01	0.03	0	0	0
Zfp651	13.04	12.43	15.57	13.7	13.49	14.47	13.55	13.96	13.99	12.74	11.9	11.02	15.69	15.58	17.2	13.32	14.45	12.97	14.64	14.92	15.51	30.47	15.02	15.53	29.4
Nelfb	15.09	15.69	13.2	16.29	13.83	14.49	13.59	12.77	13.96	14.15	13.19	14.92	11.83	14.04	15.76	16.24	14.95	13.53	17.22	16.74	17.22	20.53	15.91	11.41	25.17
Card14	0.05	0.04	0.07	0.07	0.07	0.04	0.04	0.02	0.03	0.07	0.05	0.03	0.05	0.05	0.08	0.09	0.07	0.08	0.07	0.06	0.03	0.07	0.05	0	0.03
Tmem175	6.17	7.95	6.6	7.51	7.03	6.38	4.36	3.54	5.77	7.59	7.15	8.68	6.59	8.68	9.48	9.31	9.79	8.89	10.28	10.36	7.88	16.25	5.95	4.59	14.78
Bcas1	0	0	0.02	0.03	0	0.05	0.01	0.02	0.03	0.06	0.07	0.08	0.11	0.07	0.03	0.14	0.01	0.12	0.09	0.01	0.01	0.07	0	0	0.15
Tango2	15.65	18.51	15.34	14.64	14.33	14.17	12.26	12.32	13.66	13.81	13.52	11.98	14.64	16.57	15.5	12.01	16.09	12.84	19.27	19.42	14.03	20.22	13.69	19.47	10.33
4833413E03Rik	0	0	0.03	0	0	0	0.02	0	0	0	0.04	0	0	0	0	0	0	0.11	0	0.02	0	0	0	0.68	0
Aldh1a2	0.05	0.02	0.01	0.03	0.01	0.07	0.03	0.02	0.02	0.02	0.03	0.01	0.09	0	0.01	0.03	0.04	0.06	0.09	0.1	0.16	0.39	0.08	0	0.08
Ndufs2	123.44	82.77	116.56	121.73	118.24	122.15	119.58	116.06	114.4	119.16	113.14	121.61	152.86	151.19	145.72	139.5	169.52	176.5	126.68	141.39	153.09	63.35	124.34	127.71	92.73
Snx31	0.12	0.08	0.1	0.35	0.15	0.08	0.02	0.18	0.04	0.08	0.13	0.24	0.11	0.13	0.09	0.11	0.12	0.24	0.15	0.12	0.09	0.06	0.08	0.17	0.22
Atraid	45.87	33.65	44.79	41.07	45.03	45.46	40.12	37.28	41.32	49.14	44.45	48.64	51.56	48.21	51.36	46.79	52.08	45.52	41.78	43.49	42.44	53.37	45.41	47.22	73.79
Cad	8.21	9.05	7.42	7.22	7.19	6.26	6.24	6.84	6.06	8.04	9.3	10.07	4.11	4.96	5	5.18	4.32	3.96	7.06	8.74	7.02	9.5	8.08	8.09	6.65
Lypd8	0	0	0	0	0	0	0	0	0	0	0	0	0	0	0	0	0	0	0	0	0	0.02	0	0	0
Sh3bp5l	13.01	12.65	13.39	11.46	10.6	10.43	12.94	10.99	11.8	11.45	11.44	11.12	12.91	13.14	13.74	10.78	13.14	9.5	15.89	15.78	14.57	14.05	12.76	12.11	12.97
1810065E05Rik	0	0	0	0	0	0	0	0	0	0	0	0	0	0	0	0	0	0	0	0	0	0	0	0	0
Atad1	42.75	36.76	41.76	49.42	45.58	45.99	43.72	36.77	41.04	48.29	46.27	49.5	40.14	41.96	39.92	55.31	49.95	53.81	41.84	40.63	39.99	38.98	35.8	40.9	49.68
Pten	33.15	49.39	34.92	37.64	35.4	34.63	38.15	30.48	38.92	42.62	45.3	47.88	33.78	35.3	35.82	45.23	37	42.17	44.27	40.66	38.66	42.76	34.88	37.55	41.97
4933402N03Rik	0	0	0	0	0	0	0	0	0	0	0	0	0.04	0	0	0.06	0	0.11	0	0	0	0	0	0	0
Pea15a	155.52	163.82	170.15	163.43	165.85	158.96	172.72	165.86	179.91	169.76	181.62	187.15	164.34	169.31	167.23	193.19	183.81	199.05	188.64	187.99	187.75	215.73	182.04	168.97	229.92
Timm23	39.93	34.13	40.39	38.74	41.75	44.69	43.1	44.14	44.82	40.72	42.94	40.52	38.05	39.31	38.1	44.43	43.5	43.03	32.51	34.97	32.76	32.3	37.15	45.34	43.3
Tnfaip8l2	0.12	0.07	0.09	0.16	0.28	0.18	0.15	0.37	0.13	0.15	0.11	0.46	0.29	0.29	0.21	0.11	0.16	0.16	0.18	0.08	0.34	1.69	0.18	0	2.32
Trnt1	20.76	16.3	19.03	20.96	21.22	19.82	17.85	14.12	17.76	22	21.76	25.28	19.26	19.62	18.7	23.25	22.78	26.08	18.62	19.62	20.4	17.96	18.45	22.36	25.09
Ly6g6e	0.12	0	0.11	0	0.06	0.07	0.12	0.09	0.07	0.04	0.14	0.16	0.12	0.03	0	0.15	0.02	0.1	0.1	0.12	0.27	1.05	0	0	3.51
Ehmt2	38.06	40.65	39.23	34.11	34.64	36.23	36.42	31.68	40.99	37.72	39.17	36.27	32.1	34.3	35.54	34.72	30.71	34.36	41.66	38.61	37.54	48.24	40.23	29.95	45.89
Elof1	34.24	23.51	37.82	30.48	33.49	32.57	34.29	34.72	35.5	34.55	34.07	35.47	34.56	34.58	35.24	38.21	42.62	38.31	36.38	37.26	38.03	38.12	31.65	26.19	43.32
Med16	11.7	16.41	11.32	12.33	11.6	11.76	11.22	9.15	10.78	10.72	11.15	10.83	11.85	14.07	13.8	10.62	11.61	11.48	13.02	15.42	16.08	12.46	15.63	15.9	14.85
St3gal1	6.57	17.17	5.81	7.42	6.6	6.45	7.28	6.28	7.35	7.52	7.68	8.19	5.94	7.56	6.62	8.49	8.16	10.32	8.3	8.64	10.31	6.03	8.96	8.51	5.27
Tmem259	25.55	24.48	25.94	23.87	24.23	25.5	23.2	20.6	28.25	24.14	23.25	23.13	25.45	29.53	31.59	23.3	24.14	25.57	27.79	28.78	31.14	28.63	25.57	26.64	36.43
Rnf170	15.7	16.11	14.51	16.59	14.85	16.4	13.7	10.54	13.57	15.7	18.77	21.36	13.75	14.56	14.76	20.59	17.23	19.96	14.34	14.15	16.46	14.24	14.38	17.13	15.58
Clip3	9.32	55.29	12.42	10.45	8.49	10.51	10.58	9.08	11.66	18.27	21.21	13.46	9.17	16.06	15.13	21.74	11.99	12.34	23.12	26.21	14.98	21.31	13.28	22.75	14.9
Thap8	0.14	0.17	0.08	0.05	0.08	0.1	0.12	0.04	0.09	0.17	0.25	0.16	0.12	0.16	0.07	0.39	0.21	0.23	0.21	0.15	0.03	0.17	0	0.31	0.07
Myl2	0.38	0	0.23	0.42	0.57	0.49	0.5	0.53	0.25	0.33	0.54	0.06	0.66	0.27	0.4	0.73	0.45	0.7	0.35	0.34	0.62	0.19	0.87	0	0.53
Dedd	10.28	12.4	13.21	11.73	11.41	12.31	11.46	10.55	13.23	12.69	12.93	14.16	11.02	12.41	10.39	12.02	12.34	13.09	12.35	12.57	12.73	13.96	12.26	8.35	9.04
Mcemp1	0.05	0.2	0.07	0.05	0.07	0.13	0.03	0.09	0.05	0.13	0.08	0.07	0.07	0.09	0.21	0.19	0.13	0.14	0.08	0.1	0.06	0.38	0	0	0.3
Nit1	14.36	11.18	14.32	13.71	13.44	13.8	11.46	10.15	13.98	16.72	17.97	18.79	11.97	17.08	14.09	18.18	15.33	18.71	15.7	14.13	14.93	21.95	14.07	12.95	30.44
Pax5	0.01	0.01	0.04	0.13	0.02	0.02	0.06	0	0.01	0.01	0	0.05	0.12	0.03	0.08	0.3	0.06	0.22	0.09	0.01	0.06	0	0.07	0	0.15
Prdm15	2.99	6.31	4.44	3.19	3.85	2.6	2.9	1.9	3.08	3.73	4.14	4.66	3.07	3.6	4.27	5.33	3.69	4.41	4.82	4.33	6.34	8.59	3.52	1.64	4.49
Rnf168	11.04	7.92	9.93	9.84	10.21	10.13	9.83	8.76	9.43	10.56	10.91	11.19	7.92	8.49	9.95	9.81	9.32	10.27	9.36	9.31	8.39	11.33	9.2	11.06	10.4
Tctex1d2	16.06	11.01	14.08	17.4	16.64	19.94	10.71	10.9	12.02	15.02	15.71	17.4	14.78	16.24	14.7	19.36	18.78	19.48	12.83	11.1	16.52	8.51	13.32	15.2	11.69
Chp1	11.35	13.98	12.41	14.45	12.61	13.39	13.53	11.61	12.79	15.26	13.89	16.27	14.08	13.79	14.95	14.68	15.35	15.83	16.01	14.66	16.44	18.89	12.61	15.59	25.62
Sval2	0	0	0	0	0	0	0	0	0	0	0	0	0	0	0	0	0	0	0	0	0.04	0	0	0	0
Trpv4	0.35	0.48	0.24	0.15	0.39	0.21	0.1	0.09	0.24	0.24	0.27	0.27	0.1	0.16	0.22	0.16	0.22	0.27	0.32	0.31	0.58	1.08	0.16	0.51	1.98
Klhl3	5.5	7.9	4.89	6.28	6.14	6.59	6.1	5	5.26	6.8	7.33	7.79	5.1	5.6	5.36	5.01	4.25	4.84	4.82	4.78	4.86	2.45	5.99	6.77	2.95
Tvp23b	15.59	10.58	17.15	16	16.08	14.92	13.88	12.89	13.61	15.86	16.17	17.86	15.14	16.44	15.3	16.96	17.38	17.62	15.13	14.12	15.01	25.49	12.66	15.14	26.85
Dnajc7	43.03	51.12	45.71	54.89	50.79	50.26	52.11	38.97	54.6	62.76	68.53	68.36	39.09	48.03	46.04	68.44	50.05	67.3	65.6	57.76	62.95	60.94	50.44	47.18	64.97
Zfp385c	2.46	3.8	2.97	3.32	2.86	3.09	1.67	1.12	2.19	2.83	3.39	2.37	2.44	1.68	3.1	2.49	1.77	2.23	4.31	4.03	2.85	4.7	2.08	2.25	2.24
Cacybp	31.17	24.51	30.82	32.33	32.63	33.76	39.27	38.92	38.92	35.72	36.58	35.4	27.63	25.79	28.45	32.66	33.36	33.15	30.78	29.35	30.81	43.67	30.08	39.36	39.82
Cluap1	13.9	13.2	14.18	13.99	14.84	12.54	12.5	10.52	12.82	14.26	14.85	14.91	11.59	12.73	13.44	19.61	15.24	17.88	12.5	12.4	14.64	13.49	10.3	15.73	15.68
Zswim7	6.1	4.44	6.7	6.93	6.15	7.16	5.75	5.21	6.6	5.19	4.54	5.49	8.63	6.81	7.7	6.65	8.03	6.54	6.45	9.06	7.43	6.85	8.73	5.18	10.8
Pigl	1.4	1.83	1.74	1.45	1.48	1.65	1.25	1.02	1.52	1.98	1.99	2.57	1.38	1.48	2.03	2.02	1.83	2.11	1.81	1.65	1.55	4.05	1.53	2.37	4.34
Ndufa2	92.16	60.43	81.82	88.92	79.52	88.02	86.6	95.34	89.84	67.96	60.16	63.73	114.57	96.43	99.24	61.96	96.67	68.14	73.35	77.94	76.6	62.26	86.68	63.15	70.3
Pam16	35.33	27.89	35.65	33.38	37.44	42.15	30.23	31.1	32.42	38.4	33.79	32.06	31.88	30.7	32.51	28.39	39.9	29.69	28.68	30.49	27.51	30.96	31.69	29.15	23.94
Glis2	2.8	4.39	2.91	2.66	2.62	2.36	2.02	1.6	2.51	3.1	3.15	3.18	2.4	2.63	2.67	2.35	1.91	1.51	4.2	4.5	3.79	9.34	2.25	5.42	7.52
Cox6c	271.02	211.31	280.59	343.57	310.34	392.14	326.15	332.72	325.75	329.48	320.2	295.28	354.24	334.38	348.65	350.96	383.64	373.58	283.83	295.07	300.03	187.74	325.71	352.33	214.91
Bicc1	0.27	0.57	0.4	0.3	0.37	0.34	0.26	0.22	0.34	0.28	0.43	0.27	0.37	0.36	0.32	0.6	0.43	0.34	0.63	0.34	0.37	0.89	0.41	0.26	0.32
Ube2z	17.32	18.25	18.03	18.12	17.72	17.55	18.7	18.41	17.77	17.99	18.41	18.46	16.15	18.5	17.21	14.75	15.66	13.96	19.49	20.35	19.3	20.11	19.64	17.3	18.35
Gip	0.05	0	0	0.07	0	0	0	0	0	0	0	0.05	0.05	0.22	0.47	0	0.27	0.15	0.13	0	0.05	0.15	0	0	0
Tmem87b	17.61	17.7	16.38	17.95	18.98	16.13	15.48	13.28	17.44	19.62	19.57	22.33	14.21	17.22	16.24	22.51	20.35	23.32	20.45	17.81	21.02	21.7	17.75	21.89	17.7
Anapc1	27.69	39.96	29.49	35.8	31.52	29.77	25.71	17.87	28.64	39.53	40.95	49.5	24.64	30.13	30.55	42.28	32.12	41.03	34.93	35.51	35.49	49.04	31.14	27.39	46.47
Mertk	1.52	1.93	1.55	1.35	1.28	1.45	1.38	0.7	1.21	1.65	1.64	2.21	1.23	1.44	1.62	1.7	1.54	1.47	1.88	1.96	1.53	4.89	1.74	0.97	5.11
Tsg101	50.55	49.61	50.7	57.19	56.11	55.41	51.05	48.86	53.83	57.25	55.13	62.94	45.36	49.53	46.76	63.11	51.77	67.76	47.69	50.77	47.7	38.13	57.43	70.09	45.97
Hps5	7.45	7.29	6.33	7.02	5.28	5.93	5.56	4	5.94	8.32	8.65	11.25	5.88	8.18	7.87	7.97	7.94	9.02	8.17	8.76	8.73	11.64	8.31	4.41	16.71
Map3k4	14.01	18.9	14.59	13.55	13.19	12.66	13.32	10.49	13.67	15.36	16.23	18.05	9.29	12.8	12.61	13.72	12.12	13.85	16.04	14.03	15.75	23.01	13.31	11.97	16.84
Piezo1	0.29	0.63	0.5	0.4	0.24	0.44	0.23	0.44	0.49	0.32	0.29	0.74	0.66	0.46	0.38	0.33	0.62	0.42	0.85	0.77	2.31	10.03	0.78	0.22	5.09
Blk	0	0	0.01	0	0	0	0	0	0.01	0	0	0	0	0	0	0	0	0	0	0	0	0.14	0	0	0.04
Rnf166	8.44	7.03	9.22	8.09	7.86	8.67	6.75	6.19	7.28	8.22	8.86	8.57	7.72	8.24	9	8.77	7.98	7.89	8.53	7.7	8.27	11.83	8.44	7.92	11.95
Ankrd28	8.19	16.31	9.91	11.91	11.05	9.04	7.65	5.8	8.62	11.75	11.83	15.83	9.43	10.15	10.01	12.94	10.69	13.12	12.15	12.09	10.85	21.81	8.25	9.87	18.45
Ankrd52	2.69	10.3	3.4	2.97	2.96	2.64	2.74	1.81	3.35	3.91	4.37	4.79	2.89	3.96	3.78	4.39	3.76	4.96	5.38	4.95	5.46	5.1	2.76	3.91	4.96
Pkd2l2	0.15	0.26	0.15	0.24	0.14	0.17	0.14	0.09	0.16	0.2	0.23	0.41	0.23	0.18	0.19	0.59	0.28	0.38	0.38	0.39	0.3	0.15	0.16	0.1	0.53
Srp19	10.73	9.74	13.95	18.56	17.8	23.25	18.3	16.54	18.98	19.09	20.63	18.97	16.79	18.31	17.06	20.31	16.61	24.59	16.94	17.65	19.14	12.99	21.05	23.33	15.67
Tmbim7	0	0	0	0	0	0	0	0	0	0	0	0.03	0	0	0	0.05	0	0.06	0	0	0	0	0	0	0
Clec4f	0	0	0	0	0.01	0	0	0	0	0	0	0	0	0	0	0	0	0	0.01	0.02	0.01	0	0	0	0
Klra17	0	0	0	0	0	0	0	0	0	0	0	0	0	0	0	0	0	0	0	0	0	0.04	0	0	0
Wdfy2	7.18	9.11	7.42	7.4	7.87	6.83	6.98	5.36	7.85	8.36	8.91	11.05	6.21	7.36	7.2	8.04	7.8	8.68	8.56	8.34	9.3	11.44	8.24	6.48	10.38
Rbsn	12.96	12.9	12.59	13.49	13.61	13.09	12.1	9.95	11.92	13.27	12.87	14.3	13.78	15.37	14.85	13.42	12.6	13.45	12.82	12.53	12.57	11.83	12.99	14.03	12.34
Mrps25	20.21	18.17	19.93	18.13	19.27	18.71	21.23	19.8	23.21	20.47	21.63	23.09	17.44	18.91	19.18	20.43	19.28	24.6	18.62	19.55	20.62	26.09	19.97	15.13	32.84
Dguok	12.59	12.65	12.37	13.31	12.82	10.96	8.4	7.09	10.36	12.64	13.36	14.34	13	12.48	12.07	12.9	14.31	12.5	11.94	13.5	13.57	15.79	10.59	13.75	16.8
Camta1	35.04	52.78	38.22	41.28	34.61	33.3	34.31	43.02	40.13	35.76	40.47	39.99	35.52	35.1	36.43	32.43	34.1	31.4	41.02	39.19	46.02	22.02	36.18	46.72	21.88
Csf1	1.56	0.84	1.06	1.08	0.7	0.88	0.58	0.61	0.91	1.01	1.19	1.85	0.67	0.78	0.78	1.08	1.04	1.17	0.88	1.03	2.23	10.04	0.79	2.37	10.19
Strip1	15.68	17.9	15.71	17.02	14.8	14.79	15.97	11.99	16.5	18.87	18.22	21.31	15.72	17.66	17.24	15.48	15.98	15.92	16.06	15.87	16.53	22.15	15.58	16.9	19.65
Kif1a	57.11	106.42	62.1	63.99	57.74	58.13	65.16	57.71	59.43	66.49	73.98	50.67	47.13	54.64	58.57	51.03	53.62	42.91	76.56	72.4	53.35	61.08	66.62	76.05	29.01
Alx3	0	0	0	0	0	0	0	0	0	0	0	0	0.01	0	0	0.11	0	0.04	0.01	0	0	0	0	0	0
Slc25a11	53.21	41.28	54.22	51.17	52.72	53.61	51.35	47.11	50.11	49.6	47.51	49.54	53.31	55.64	53.61	45.99	56.03	46.72	51.36	50.49	50.54	49.59	47.46	44.86	54.33
Chrne	0.07	0.02	0.05	0.04	0.09	0.06	0.03	0	0.06	0.01	0.06	0.03	0.07	0.18	0.02	0.32	0	0.07	0.06	0	0	0	0	0	0.23
Cmc2	5.26	5.55	5.69	5.91	4.95	4.29	5.19	4.71	4.87	5.01	5.17	5.23	5.46	3.71	7.46	4.13	4.93	5.25	4.91	4.67	6.96	7.74	4.73	5.22	8.24
Chfr	16.81	20.33	18.61	17.27	17.19	14.98	15.74	10.83	17.72	21.64	23.36	27.15	15.58	18.21	18.57	22.03	19.53	24.68	21.72	18.99	22.38	12.2	20.69	21.58	17.22
Ceacam16	0	0	0	0	0	0.04	0	0	0	0	0	0	0	0	0	0	0	0	0.01	0	0	0	0	0	0
Hoxa2	0	0	0	0	0	0	0	0	0	0	0	0	0	0	0	0	0.01	0.02	0	0	0	0.01	0	0	0
Adam28	0.04	0.01	0	0.02	0	0	0.02	0.01	0.01	0	0.01	0.03	0.02	0.01	0.03	0.11	0.02	0.09	0.01	0.01	0.01	0.21	0.04	0	0.28
Ankrd53	0	0.03	0	0	0	0	0.01	0	0.02	0	0.01	0.01	0	0.03	0	0.02	0	0.04	0	0	0.02	0.06	0	0	0
Tex261	17.71	23.54	16.82	17.95	20.47	18.85	18.81	15.2	21.1	22.88	22.8	23.62	19.65	20.53	22.75	15.65	16.89	20.11	21	20.53	25.8	30.4	21.24	16.63	33.76
Fam120b	13.92	15.58	15.12	15.56	14.96	13.66	12.33	9.96	13.53	16.85	17.57	19.71	12.07	14.01	14.68	17.45	15.72	17.06	15.17	15.42	14.39	21.25	14.43	14.03	20.97
Tbp	14.33	18.02	14.47	15.98	17.6	14.5	14.52	11.65	15.07	19.95	23.41	25.24	16	18.94	18	31.65	20.99	33.43	17.05	17.88	21.44	17.34	18.77	14.99	25.9
Psmb1	38.31	28.44	34.67	36.52	35.69	39.46	35.92	36.63	36.55	35.95	34.29	34.22	36.88	35.33	36.71	33.86	42.02	37.4	31.85	33.65	31.33	34.8	33.98	37.12	38.53
Pdcd2	14.81	10.7	12.9	14.22	16.29	12.07	12.2	12.49	15.86	14.85	17.15	15.95	11.75	13.18	13.21	16.2	14.68	14.08	14.52	14.51	13.96	16.5	14.93	11.09	16.69
Dll1	4.44	4.32	4.99	4.19	3.78	4.38	4	3.81	4.02	3.82	4.76	7.59	3.23	3.73	3.93	4.5	4.33	4.76	4.94	4.48	6.83	21.31	3.63	3.11	25.4
Nol3	3.71	3.12	3.9	4.25	3.79	4.43	4.05	4.78	4	3.28	3.3	1.59	3.59	3.6	3.95	3.82	3.7	3.68	3.55	3.85	3.68	5.13	4.22	4.14	1.74
Fhod1	0.87	2	1.1	0.7	0.82	0.64	0.98	0.58	1.12	1.25	1.57	1.16	0.65	0.87	1.17	1.01	0.92	0.88	1.02	1.28	1.71	2.09	0.98	1.1	2.45
Plekhg4	1.77	2.26	1.87	2.08	1.97	1.33	1.21	0.69	1.73	2.91	2.77	2.52	1.08	2.01	1.56	1.4	2.09	2.06	2.46	2	2.98	1.51	1.67	2.02	0.74
Slc9a5	5.43	7.96	6.05	4.89	5.48	4.41	4.76	3.34	6.09	6.61	6.82	7.55	4.64	6.77	6.57	6.01	6.49	6.9	7.62	7.03	9.45	2.98	7.15	7.14	1.89
Elmo3	2.06	2.56	2.36	2.46	2.03	1.87	1.6	1.08	1.72	2.45	1.96	2.9	1.65	2.38	2.83	2.22	1.8	2	2.35	2.2	2.1	8.24	1.98	2.61	8.91
Stc1	1.1	2.91	1.47	1.04	0.89	0.89	1.49	0.9	1.93	1.8	2.01	3	1.46	1.14	1.78	1.18	1.3	1.16	2.28	1.9	1.02	4.23	1.23	1.18	1.02
4931428F04Rik	1.99	5.52	2.48	1.67	1.85	2.05	2.19	1.68	2.29	2.53	2.85	3.03	1.61	2.2	2.32	2.42	2.22	2.68	2.9	2.6	2.77	1.68	2.76	4.38	1.52
Tppp3	48.13	37.01	49.46	53.95	45.65	57.38	52.7	62.71	55.77	40.51	43.25	9.16	57.93	50.76	55.98	42.9	61.04	45.19	48.97	51.08	49.66	17.95	55.85	66.89	11.19
Msh3	18.5	21.09	18.57	18.68	19.26	17.35	16.65	13.8	19.34	20.34	21.4	25.11	16.41	17.59	16.37	25.95	19.29	29.31	18.56	16.96	20.12	12.84	19.08	21	17.21
Adamts13	0.01	0.02	0	0	0	0	0	0.16	0.01	0	0.01	0	0.01	0	0	0	0.01	0.01	0	0	0.02	0.03	0	0	0
Tmem208	27.53	22.59	26.26	22.29	27.17	24	23.92	22.51	27.39	27.14	24.16	33.15	27.61	25.88	28.2	19.67	25.89	20.06	25.23	26.35	29.47	30.81	25.25	26.63	37.18
E2f4	5.53	7.98	5.88	7.24	5.53	6.25	6.21	5.72	6.79	8.79	9.08	9.2	6.06	7.82	6.15	7.32	7.34	8.39	10.7	9.23	10.7	7.75	8.28	8.76	7.29
Surf4	19.78	15.81	18.03	17.87	18.64	17.53	18.59	16.45	17.58	20.41	19.42	21.01	17.12	19.82	20.13	18.43	20.42	20.71	20.24	20.46	21.85	40.7	18.51	16.81	45.66
Surf2	12.2	10.44	13.15	11.57	11.58	13.71	10.78	10.12	13.4	14.57	17.99	15.37	11.64	13.31	13.04	20.57	15.24	21.02	13.51	13.5	12.64	14.21	12.59	12.99	17.56
Dnajb9	8.95	9.33	9.39	10.21	8.98	10.49	8.27	7.43	9.4	11.57	12.34	11.88	8.65	8.96	9.84	12.79	10.51	11.3	9.07	8.84	9.46	16.67	9.49	8.29	17.63
Naf1	2.54	4.45	2.46	2.78	2.62	2.68	2.12	2.2	2.32	3.28	3.19	3.23	2.23	3.08	2.85	3.44	2.74	3.12	3.22	3.14	3.2	3.18	2.72	2.59	3.42
Yes1	18.5	16.76	17.85	18.92	18.95	17.97	20	20.36	20.4	19.39	19.65	20.99	14.83	15.23	14.55	21.61	17.01	23.27	16.01	15.32	18.91	11.26	20.06	16.07	18.62
Ppp1cb	65.53	90.98	56.36	75.79	71.78	62.32	78.87	78.56	74.09	76.76	79.1	67.23	52.91	56.51	56.21	60.22	60.83	65.03	65.76	65.93	67.74	107.03	71.85	67.59	79.28
Gorasp2	37.8	37.84	37.2	38.64	35.41	41.74	36.61	34.21	38.37	43.62	43.6	42.21	33.82	33.75	31.23	37.93	34.56	38.81	34.4	35.17	34.76	32.01	38.17	33.55	38.09
Tsen15	16.24	16.31	16.23	17.23	16.81	18.54	13.43	11.66	15.9	17.57	16.14	19.79	16.42	15.39	15.81	17.9	18.57	19.69	14.36	15.11	14.76	23.42	17.78	14.07	26.66
Oc90	0	0	0	0	0	0	0	0	0	0.01	0	0	0	0	0	0	0.01	0.07	0.03	0	0	0	0	0	0.11
Efr3a	42.86	46.16	44.59	44.02	44.96	40.78	42.78	35.88	39.72	44.62	46.2	51.58	38.49	37.36	39.4	48.38	44.76	44.32	45.8	47.36	40.01	51.31	34.07	45.57	46.78
Trappc2l	18.07	13.13	18.35	17.56	21.6	21.47	15.71	16.3	17.07	17.48	16.93	17.21	19.89	19.11	18.64	17.84	23.56	20.96	18.23	17.17	18.3	25.71	19.44	22.03	20.51
Acsf3	6.35	9.38	6.84	6.89	6.23	6.61	4.79	3.49	4.82	6.45	5.92	6.49	5.3	6.42	6.47	6.23	6.25	5.66	6.44	7.36	6.74	6.7	6.63	5.04	6.31
Ddx19a	13.1	18.71	13.74	12.09	13.47	13.78	14.12	13.34	13.28	15.91	15.32	15.73	9.5	12.45	11.21	14.54	13.88	15.63	12.66	13.07	13.8	10.24	15.09	12.97	12.06
Galns	2.28	1.85	2.38	2.08	2.23	2.08	1.52	1.58	1.9	2.1	1.96	2.17	1.84	1.91	1.82	2.28	1.79	2.24	1.74	2.02	2.11	4.96	1.95	1.53	3.87
Gata2	0.07	0.5	0.29	0.13	0.07	0.11	0.08	0.04	0.08	0.05	0.22	0.08	0.07	0.16	0.28	0.28	0.25	0.23	0.04	0.17	0.12	0.07	0.06	0.12	0
C8g	0.38	0.3	0.77	0.51	0.52	0.23	0.33	0.32	0.2	0.47	0.08	0.39	0.68	0.42	0.54	0.63	0.53	0.47	0.36	0.71	0.67	1.7	0.39	0	1.42
Entpd2	0.83	0.62	0.73	0.6	0.65	0.77	0.54	0.25	0.58	0.57	0.78	0.57	0.68	0.98	1.05	0.65	0.61	0.69	0.91	0.94	0.73	0.68	1.09	0	1.19
Rabl6	18.04	22.33	21.67	20.36	21	18.76	19.75	16.19	18.68	24.16	23.87	25.82	18.66	20.66	21.05	23.77	19.21	22.97	23.53	21.54	20.69	26.5	22.08	16.08	23.85
Ptgds	52.39	17.58	11.71	15.61	18.66	10.11	10.48	53.38	12.66	20.6	20.72	94.07	13.17	26.94	55.74	11.95	46.2	78.19	32.93	44.51	155.94	2376.12	37.21	8.65	306.99
Edf1	88.03	59.88	96.75	78.96	80.17	102.75	85.84	89.64	89.52	78.89	78.11	75.92	91.96	88.08	85.98	83.45	86.24	80.72	72.41	75.16	74.75	94.28	79.85	86.23	101.55
Clic3	0.2	0.19	0	0.12	0.16	0.14	0.07	0.13	0.18	0.03	0.03	0.15	0.04	0	0.14	0	0.08	0	0.28	0.44	0.18	0.39	0.15	0	0
Npdc1	20.16	33.55	23.31	24.81	20.15	21.45	18.69	17.06	21.58	23.37	20.48	22.1	23.81	26.03	24.25	22.94	27.93	22.69	23.79	24.04	25.55	30.09	26.48	17.17	30.42
Fbxw5	17.01	19.08	20.54	18.94	18.91	18.15	16.9	14.82	19.45	21.52	20.22	22.82	17.34	19.19	22.91	23.19	24.88	21.15	23.79	24.63	21.79	21.72	26	18.15	27.21
Slc25a13	0.54	0.81	0.77	0.46	0.37	0.59	0.46	0.45	0.26	0.48	0.68	0.51	0.49	0.33	0.92	1.22	0.69	1.39	1.07	0.59	0.82	1.04	0.26	0.81	0.62
Ube2i	52.76	46.16	55.09	52.29	50.71	53.94	48.38	39.07	51.14	60.97	61.78	66.69	51.17	52.99	58.59	64.53	54.08	60.91	54.82	53.48	52.91	70.73	49.38	49.72	80.72
Tsr3	11.44	8.25	9.89	11.36	10.43	11.76	9.62	8.51	9.8	11.57	12.12	11.83	11.11	10.32	12.66	12.84	12.88	13.56	11.05	9.67	10.36	10.2	10.72	11.42	14.37
Unkl	5.34	5.97	5.14	4.49	5.71	4.95	3.9	3.52	4.48	4.97	5.39	5.76	3.36	5.78	4.45	3.71	4.59	4.07	5.4	6.29	5.48	5.44	6.35	4.35	6.87
Lrrk1	0.27	0.28	0.15	0.17	0.25	0.26	0.18	0.14	0.37	0.2	0.15	0.3	0.13	0.26	0.24	0.65	0.67	0.45	0.23	0.21	0.21	2.58	0.3	0	1.36
Aldh1a3	0.15	0.12	0.14	0.18	0.19	0.2	0.06	0.47	0.17	0.17	0.12	0.43	0.19	0.24	0.21	0.34	0.35	0.39	0.28	0.29	1.1	4.32	0.44	0.11	3.66
Actn1	6.8	11.42	6.84	5.48	6.7	5.61	7.2	6.89	7.33	7.23	7.19	7.83	4.16	5.54	5.13	5.91	5.37	5.51	8.96	7.84	10.55	26.3	8.23	6.87	11.86
Sirt2	20.67	25.01	21.57	20.28	20.64	21.33	19.47	17.12	22.49	25.48	25.49	25.85	24.12	28.5	24.98	35.65	32.87	36.67	23.42	24.52	29.07	20.82	21.11	26.01	18.52
Hnrnpl	139.67	148.69	151.27	134.71	144.42	127.49	158.67	142.09	167.17	180.27	168.04	201.57	158.21	175.07	168.1	154.28	147.53	165.22	163.45	156.34	178.71	151.37	179.28	199.98	171.43
Nolc1	13.8	13.45	16.31	15.64	15.58	17.66	16.53	13.92	15.59	19.51	20.94	18.05	13.52	15.23	14.43	15.65	11.76	14.29	13.49	14.32	14.47	12.75	14.79	19.94	15.85
Casd1	17.69	16.36	17.43	22.72	22.02	19.74	18.33	15.39	17.7	21.29	21.49	19.93	18.29	19.08	20.34	22.31	22.49	22.06	19.49	18.47	18	29.9	18.64	19.87	26.15
Cnksr3	1.8	2.52	1.95	1.74	1.58	1.68	1.82	1.78	1.94	1.69	1.81	1.99	1.34	1.52	1.29	1.75	1.3	2.08	1.98	1.83	2.4	3.73	2.06	0.45	3.03
Mtmr1	23.34	25.33	24.32	24.17	21.84	20.89	24.85	20.45	23.25	26.41	25.72	28.9	19.52	21.47	21	27.19	24.51	27.73	21.91	21.21	19.85	18.7	20.18	26.19	22.61
Hmgb3	7.39	4.95	7.97	11.56	10.44	11.44	7.61	7.69	8.13	9.61	10.32	8.23	10.24	11.07	11.11	18.77	13.54	14.61	9.65	11.84	8.39	9.87	7.6	7.93	13.95
Map2	125.23	165.25	135.33	141.79	134.08	139.38	147.15	131.15	140.3	165.43	177.67	189.13	115.72	130.45	128.07	192.73	161.96	215.04	147.36	143.28	157	103.48	143.27	167.71	124.97
Cyp2j9	2.06	2.5	2.24	2.43	2.49	2.41	1.92	1.45	2.37	2.1	2.27	2.41	2.04	2.47	1.61	3.03	2.32	2.8	2.71	2.35	2.07	4.65	1.64	0.92	8.06
Nipsnap3a	0	0	0	0	0	0	0	0	0	0	0	0	0	0	0	0	0	0	0	0	0	0	0	0	0
Abca1	4.6	5.32	3.6	6.03	4.87	4.97	5.1	3.93	4.63	5.13	6.6	8.86	3.13	3.96	3.82	4.4	4.39	4.92	5.59	6.54	6.29	31.9	3.81	4.52	12.44
Nipsnap3b	4.84	3.87	5.66	5.5	5.4	4.95	4.3	4.07	3.94	5.27	4.67	4.68	6.07	5.38	5.28	5.45	5.71	5.57	4.85	4.62	5.81	6.28	4.16	3.7	8.1
Lage3	8.17	5.82	8.55	9.71	8.96	8.22	7.6	7.4	8.43	8.57	8.42	9.98	10.53	10.91	10.96	9.54	13.44	8.86	11.38	10.07	9.25	17.86	8.25	11.4	20.58
Ubl4a	13.02	14.84	11.7	11.68	12.77	11.54	14.11	13.41	13.9	14.43	14.27	16.05	13.85	14.03	15.54	12.91	13.46	12.85	15.05	16.33	16.59	16.97	14.22	15.35	16.72
Gdi1	105.26	116.12	118.76	127.42	128.73	110.05	114.88	106.91	109.24	113.91	107.64	93.42	129.05	126.15	137.54	102.95	109.66	93.33	119.32	129.32	94.6	139.51	113.35	107.18	123
Sash1	4.68	7.07	5.07	4.67	3.76	4.59	3.71	2.9	3.71	4.44	4.13	4.12	2.76	2.62	3.11	3.14	3.06	2.42	5.7	5.91	4.27	11.57	2.99	4.02	18.01
Gadd45b	5.91	4.76	5.3	5.29	4.9	4.92	4.17	3.81	4.97	2.78	3.36	8.26	4.53	4.16	3.31	2.9	3.36	6.1	4.38	3.67	7.19	5.33	4.15	4.26	22.53
Slamf6	0	0.01	0.02	0.08	0.04	0.02	0.01	0	0	0.04	0	0.01	0	0	0	0.34	0.17	0.57	0	0.15	0	0.25	0	0	0.67
Slamf1	0.18	0.14	0.1	0.24	0.23	0.22	0.09	0.07	0.02	0.28	0.15	0.23	0.17	0.16	0.18	0.49	0.26	0.38	0.16	0.22	0.24	0	0.2	0.14	0.03
Zdhhc12	8.88	6.65	9.45	6.91	7.73	7.98	7.47	6.38	8.83	8.71	8.38	10.06	9.22	11.02	10.14	11.87	10.82	13.94	8.45	7.91	11.03	6.01	10.79	8.36	11.63
Endog	7.79	6.28	6.81	6.93	6.96	7.4	6.04	7.37	6.54	5.64	4.44	5.4	9.64	8.65	9.77	6.72	9.02	5.75	7.77	7.1	7.77	4.68	7.98	6.12	7.07
Cybb	0.03	0.14	0	0.05	0.03	0.06	0.04	0.08	0.03	0.05	0.1	0.31	0.02	0.03	0.05	0.19	0.05	0.06	0.25	0.03	0.24	3.12	0.05	0.08	2.66
Golga7	31.9	22.82	31.62	35.43	34.24	35.32	33.58	31.14	31.06	32.43	33.12	33.84	32.06	35.73	35.03	35.5	39.78	33.6	34.81	35.01	33.29	37.06	29.79	29.76	48.21
Xk	1.05	1.35	1.02	1.18	1.07	1.12	0.9	0.86	0.87	1.11	0.99	0.81	0.82	0.82	0.83	0.96	1.25	0.95	0.87	1.03	0.96	1.55	1.15	1.34	1.72
Pcolce2	2.09	2.22	2.41	1.49	2.77	1.21	1.91	1.76	2.36	2.09	3.29	1.59	1.19	2.05	2.16	2.19	1.88	1.62	3.06	2.86	1.72	0.31	1.49	2.32	0.3
Cd48	0.06	0.13	0.05	0.21	0.04	0.15	0.07	0.15	0.11	0.04	0.06	0.39	0.31	0.08	0	0.07	0.07	0.24	0	0.1	0.22	1.54	0.11	0	2.25
Clpx	19.45	20.28	18.11	20.02	18.54	18.51	20.06	15.78	19.46	18.17	18.31	23.29	16.46	17.25	18.21	20.94	18.48	21.87	18.33	18.19	18.81	19.23	25.4	18.85	30.56
Trabd	9.38	8.3	9.08	7.87	7	8.47	7.72	7.13	8.21	8.81	8.7	9.28	7.12	8.57	7.71	8.17	7.74	8.74	8.82	8.33	7.96	8.77	8.57	5.43	10.54
Mov10l1	0	0	0	0	0	0	0	0	0	0	0	0.01	0	0	0.02	0	0	0.14	0	0	0	0	0	0	0
Dennd6b	12.82	13.88	13.72	12.64	13.79	11.5	10.09	6.29	14.55	17.07	16.37	19.21	13.03	18.59	16.97	16.37	16.03	18.25	18.6	17.99	19.47	7.02	17.07	11.67	16.42
Cd83	4.12	3.78	3.54	4.71	3.57	3.76	3.24	3.03	3.39	3.17	3.43	1.67	3.23	2.63	3.2	3.21	3.65	3.71	3.18	2.99	3.42	4.37	3.05	2.57	6.66
Cltrn	2.52	0.78	0.91	1.17	2.01	0.85	1.18	1.2	1.46	1.8	1.29	3.26	1.29	2.49	2.93	1.95	3.48	6.06	2.04	1.69	4.93	4.45	2.52	1.46	6.8
Ace2	0.16	0.19	0.11	0.06	0.16	0.1	0.07	0.07	0.02	0.09	0.05	0.04	0.18	0.12	0.13	0.28	0.2	0.17	0.36	0.12	0.16	0.15	0.05	0	0.05
Gzmb	0	0.03	0	0	0	0	0	0	0	0	0	0	0	0	0	0.03	0	0.02	0	0	0.02	0	0	0	0
Gzmf	0	0	0	0	0	0	0	0	0	0	0	0	0	0	0	0	0	0	0	0	0	0	0	0	0
Gzmn	0	0	0	0	0	0	0	0	0	0	0	0	0	0	0	0	0	0	0	0	0	0	0	0	0
C4a	0.78	1.06	0.84	1.85	0.57	0.88	0.46	0.58	0.87	1.41	1.27	1.88	1.43	0.42	1.24	1.69	0.8	1.69	1.28	1.46	2.13	10.11	1.43	3.62	4.76
Ager	0.42	0.79	0.42	0.4	0.41	0.31	0.19	0.16	0.42	0.76	0.64	0.86	0.54	0.7	0.59	0.74	0.62	0.84	1.05	1.06	1.09	1.39	0.85	0.23	4.24
Atf6b	9.5	9.93	9.55	8.92	9.44	9.06	10.12	9.1	9.85	10.15	10.15	8.36	10.52	12.11	11.68	9.28	8.74	8.64	11.12	10.22	10.65	9.5	13.08	10.83	11.38
Egfl8	0.64	0.75	0.93	1.22	0.48	0.49	0.47	0.2	0.87	0.87	0.9	1.02	1.3	0.93	1.47	0.91	1.51	1.23	1.87	0.82	0.46	0.55	0.38	0.74	0.88
Notch4	0.23	0.27	0.28	0.23	0.56	0.32	0.23	0.16	0.43	0.38	0.39	0.37	0.29	0.3	0.46	0.97	0.4	0.56	0.25	0.28	0.28	0.77	0.65	1.19	0.41
Ppt2	15.78	19.58	15.95	14.28	14.28	14.85	17.29	14.83	15.95	16.03	17.04	16.97	15.3	17.29	17.4	11.48	13.95	11.04	17.07	17.38	15.43	14.44	16.06	13.15	16.57
Prrt1	3.12	8.91	3.71	2.97	2.58	2.58	2.2	1.48	3.49	5.78	5.01	4.7	3.48	5.96	4.7	4.44	3.49	4.02	6.63	7.37	6.06	6.31	4.84	3.76	6.33
Rnf5	11.06	17.28	15.82	14.45	13.75	17.13	14.12	13.68	15.17	19.7	20.98	17.22	13.83	16.71	16.1	13.47	14.52	14.44	14.56	14.91	17.39	10.62	17.36	18.82	10.33
Fam163a	3.74	4.7	3.99	4.28	4.52	4.3	4.02	3.42	4.47	4.66	4.26	2.75	3.69	4.51	4.74	3.97	3.61	4.23	6.24	5.75	4.36	4.29	4.57	5.32	2.04
Cacfd1	6.81	13.47	7.47	6.43	7.79	6.4	6.49	5.5	6.79	8.55	7.83	8.45	7.19	8.84	8.97	7.82	7.75	8.76	10.31	8.7	9.97	7.23	9.19	8.29	7.46
Hivep2	4.5	11.3	5.79	5.36	5.94	5.72	5.45	3.78	5.69	6.29	6.95	6.29	5.36	5.53	5.15	6.49	5.39	5.09	8.97	7.93	4.61	9.72	5.27	8.05	7.33
2310057J18Rik	0	0	0	0	0	0	0.01	0	0	0	0	0	0	0	0	0	0	0	0	0	0	0	0	0	0
Arnt	11.06	24.48	12.75	13.45	12.33	10.77	8.94	6.33	13.79	13.88	16.82	20.02	10.07	12.31	11.94	15.62	11.79	13.29	17.8	15.02	15.72	14.51	14.35	12.13	13.17
Itga2	0.36	0.18	0.21	0.14	0.17	0.13	0.07	0.07	0.1	0.14	0.15	0.31	0.14	0.14	0.28	0.47	0.13	0.39	0.57	0.21	0.48	0.44	0.26	0.11	0.44
Mocs2	34.64	25.69	32.57	35.51	34.22	34.77	31.25	28.77	31.25	34.51	36.5	37.79	33.68	31.32	33.87	42.02	46.59	45.2	35.45	34.26	35.02	41.57	30.12	33.81	47.57
Nat9	19.87	12.68	18.48	17.2	17.44	18.31	15.03	14.52	17.64	18.53	19.32	20.16	16.22	18.28	16.5	19.65	22.05	21.3	16.53	16.76	18.28	13.05	21.64	16.46	16.25
Lpl	1.93	3.56	2.06	2.34	1.72	1.91	2.1	1.71	2.37	2.88	2.82	2.07	3.14	2.97	3.12	5.1	4.31	4.71	3.17	2.75	2.41	5.55	2.89	3.51	2.74
Atp6v0e	7.43	7.34	6.74	8.01	6.66	5.71	6.2	6.51	8.43	8.84	8.04	12.11	8.88	8.35	8.48	8.32	8.37	9.81	11.26	9.33	11.6	28.49	7.3	8.45	29.54
Nkx2-5	0	0	0	0	0	0	0	0	0	0	0	0	0	0	0	0.37	0.04	0.03	0	0	0	0	0	0	0
Zfp318	8.25	13.73	9.11	7.36	8.93	8.96	8.16	5.76	9.16	15.41	16.05	15.76	8.09	9.86	11.35	15.79	9.75	13.64	13.69	12.44	11.85	17.09	9.68	9.55	15.92
Ttbk1	2.86	6.91	3.39	3.38	3.38	3.58	3.19	2.98	3.27	3.2	3.18	1.59	2.73	3.33	3.28	2.58	2.34	1.94	4.87	4.31	2.91	2.73	3.68	3.71	1.48
Srf	7.1	5.1	7.33	6.92	5	5.27	6.63	4.46	6.8	5.65	6.21	6.03	7.22	5.65	7.4	7.66	5.67	7.89	7.92	6.45	6.88	10.01	8.65	6.11	13.13
Gata3	0	0	0	0	0	0	0	0.03	0	0	0	0	0	0	0	0.15	0.03	0.07	0.05	0.04	0.04	0.08	0	0	0
Gata5	0	0	0	0	0	0	0	0	0	0	0.01	0	0	0.01	0.01	0.05	0	0.01	0	0	0	0	0	0	0
Lama5	0.98	1.49	1.17	1.14	1.39	0.85	1.18	0.71	1.11	1.33	1.47	1.4	0.75	1.44	1.46	0.64	0.62	0.66	1.77	1.94	2.35	12.4	1.15	1.59	7.25
Steap1	0.19	0.18	0.16	0.2	0.11	0.11	0.09	0.24	0.14	0.24	0.23	0.41	0.26	0.26	0.48	0.27	0.1	0.41	0.32	0.39	0.32	0.96	0.39	0.69	1.42
Steap2	16.41	18.87	17.44	17.4	16.31	15.76	16.73	13.96	15.12	19.3	19.63	18.19	13.94	15.24	16.56	15.92	13.37	11.7	16.62	15.45	11.38	15.84	15.57	18.99	12.07
Hspa8	551.55	530.92	543.01	474.47	487.37	462.53	677.84	650.39	608.28	559.21	617.33	533.54	438.29	432.14	438.9	614.05	588.03	618.07	576.56	565.35	497.44	855.18	491.22	491.95	733.68
Serac1	4.51	7.79	5.04	5.25	4.95	4.18	3.76	2.71	4.66	5.71	5.95	7.1	4.88	5.88	5.58	6.19	4.98	5.59	6.12	6.71	5.72	6.4	4.7	2.38	5.73
Awat1	0	0	0	0	0	0	0	0	0	0	0	0	0	0	0	0	0	0.03	0	0	0	0.4	0	0	0
Pdzd11	20.68	15.34	19.49	19.73	22.96	20.59	19.76	19.68	19.26	23.65	22.38	23.22	20.22	19.24	19.05	20.55	18.62	19.8	18.78	18.56	17.61	26.29	17.53	21.95	31.96
Psma2	29.55	22.6	30.18	29.89	31.12	30.94	31.69	32.77	32.26	31.22	30.36	29.33	27.29	26.44	26.35	30.15	31.49	34.06	26.26	27.69	26.71	27.57	29.42	28.9	31.17
Mrpl32	15.92	11.11	14.78	17.57	17.42	18	16.12	14.38	17	18.99	20.4	21.71	15.23	15.28	16.5	29.66	25.1	31.42	14.81	15.26	18.04	16	15.76	19.04	18.51
Setdb1	8.68	13.98	8.97	9.59	9.55	8.03	8.38	6.12	8.98	11.21	11.48	13.99	8.18	10.34	9.6	11.22	10.55	10.73	12.29	12.66	12.63	10.67	10.22	9.16	15.91
Anxa9	0.07	0.18	0.16	0.09	0.17	0.16	0.09	0.05	0.15	0.23	0.2	0.24	0.05	0.09	0.18	0.27	0.14	0.33	0.72	0.29	0.29	2.04	0.2	0	0.71
Arnt2	2.04	5.27	2.24	2.86	1.98	2.41	2.04	1.78	2.22	2.31	2.29	1.52	2.02	2.17	1.85	3.21	2.38	1.56	2.57	2.88	3.12	8.09	1.99	3.26	2.33
Prune1	7.1	6.72	6.8	6.99	5.76	6.76	5.73	4.73	6.11	6.48	6.44	6.84	5.6	6.35	5.86	7.16	6.33	7.02	6.59	6.34	6.3	6.41	5.87	6.28	6.94
Cers2	11.56	11.53	11.21	11.21	11.62	10.67	9.68	7.44	11.01	14.29	14.72	21.56	11.78	12.72	13.4	18.85	16.18	20.3	14.74	15.12	19.7	41.42	12.55	9.96	47.56
Nlrp5	0	0	0	0.01	0	0	0	0	0	0	0	0	0	0	0	0	0.03	0.05	0	0	0	0	0	0	0
Capza2	40.06	39.1	41.97	45.47	42.89	41.89	41.96	38.87	42.38	45.63	45.67	41.52	40.42	37.13	41.38	46.49	47.8	50	40.86	38.88	37.13	55.2	38.24	45.2	65.77
Plekho1	10.08	10.1	11.87	10.25	9.13	9.78	9.68	9.63	10.84	11.16	10.93	9.54	9.58	8.8	8.82	9.15	10.45	9.56	10.87	10.46	9.2	18.34	12.53	3.87	27.21
Vps45	16.84	16.73	17.14	22.45	19.77	18.22	16.14	13.76	15.94	17.86	19.16	24.61	17.84	19.2	17.84	21.33	24.41	21.05	20.64	20.81	18.3	19.28	17.64	25.72	21.51
Prpf3	9.92	17.62	12.44	11.63	12.43	9.44	8	5.98	12.19	13.7	16.9	16.2	7.9	11.62	10.83	14.2	12.86	14.01	10.83	9.45	14.4	14.28	10.64	9.79	14.88
Anp32e	95.28	89.79	114.77	118.11	105.57	120.92	133.55	123.08	129.55	138.8	141.88	136.9	100.16	112.3	103.46	117	90.35	130.31	102.8	110.01	121.59	52.49	123.53	153.84	57.33
Aph1a	11.17	8.91	10.96	11.35	9.32	10.37	10	9.16	9.12	9.81	9.43	11.08	11.8	11.26	11.64	9.38	11.41	9.46	14.35	13.39	13.17	20.38	11.57	9.35	23.85
Tab2	9.21	16.15	9.9	9.13	10.81	8.74	9.53	7.43	9.87	12.58	13.32	15.95	9.37	9.92	11.49	14.15	11	15.42	12.84	11.64	11.55	15.66	11.15	12.01	17.07
Ppil4	22.98	21.38	22.1	22.35	22.4	22.62	21.73	16.7	23.9	27.83	28.89	33.72	17.95	21.23	20.54	26.46	23.48	28.04	22.46	20.91	25	21.79	20.94	20.08	29.46
Cnih1	31.61	30.98	33.15	34.27	34.12	36.29	31.52	30.94	30.11	34.77	33.8	34.37	31.27	34.64	29.32	32.17	38.51	33.58	32.73	31.54	30.99	28.5	33.21	34.69	30.11
Eps8	20.53	24.33	18.55	21.89	20.63	19.69	18.51	15.25	17.56	22.32	21.94	23.99	15.74	22.46	16.86	21.48	17.46	23.01	19	20.52	18.22	7.09	18.66	17.15	10.8
Med22	21.78	14.65	20.5	19.8	19.01	18.35	19.21	18.57	20.19	18.14	15.39	18.28	19.26	19.16	20.15	12.62	19.28	15.2	20.32	19.25	19.73	25.6	18.34	16.14	25.14
Abo	0	0	0	0	0	0.02	0	0	0	0	0	0	0	0	0	0	0	0	0	0	0.01	0.01	0.05	0	0
Surf1	40.26	35.13	38.68	46.75	42.94	45.55	39.03	37.53	40.8	44.52	42.53	40.91	38.33	38.75	39.13	36.93	43.03	41.32	37.97	40.19	36.02	36.75	36.51	33.67	43.93
Med28	40.08	26.34	38.5	35.57	41.54	40.58	37.8	37.98	38.02	33.54	29.52	28.64	42.83	42.89	45.32	27.11	38.65	25.79	38.47	40.36	37.19	49.63	31.89	39.97	57.63
Qdpr	28.29	27.24	30.75	29.17	28.4	28.99	26.02	23.62	25.46	29.58	24.51	28.71	31.33	31.58	29.92	24.09	29.66	19.27	30.99	31.34	24.6	45.27	26.93	26.03	43.23
Gnrh1	0.8	1.3	0.59	0.47	0.85	0.5	0.65	0.2	0.96	1.51	0.64	0.77	0.49	0.93	1	0.44	1.29	1.45	0.92	0.86	1.16	0.75	0.34	0	1.24
Tnr	10.92	23.01	9.19	9.97	7.32	8.44	8.1	6.87	7.18	8.61	10.22	9.02	8.08	7.8	8.43	10.37	8.82	6.83	12.38	11.6	6.54	13.65	4	7.75	5.06
Sqstm1	118.56	96.31	118.28	111.12	106.28	112.74	100.44	103.35	100.18	100.51	109.37	85.67	86.22	84.77	87.84	100.41	97.46	92.09	100.39	98.12	79.98	164.64	93.35	92.19	110.55
Nfe2l2	7.27	7.8	7.95	8.07	7.43	7.73	8.01	7.28	8.87	9.44	9.59	10.14	7.1	7.09	7.73	8.3	8.43	11.89	7.33	6.91	8.47	14.47	7.81	7.33	24.06
Rxrg	3.06	2.71	2.83	3.2	3.03	2.81	2.9	3.13	3.22	2.75	2.14	1.68	2.38	2.48	3.02	1.71	2.73	2.96	3.18	3.09	3.34	17.29	3.19	4.13	8.18
Rxra	10.34	10.35	10.28	9.78	9.97	9.96	12.02	10.06	11.75	10.95	11.37	11.12	7.73	10.36	8.85	9.83	8.85	9.99	10.93	11.01	13.6	11.61	11.34	12.53	9.94
Adamtsl4	0.78	1.07	0.49	0.83	0.48	0.72	0.55	0.37	1.18	0.63	0.95	0.68	0.59	0.66	0.73	0.79	1.05	0.77	1.47	1.48	1.33	4.58	0.81	0.3	5.48
Fcrls	0.26	0.27	0.3	0.63	0.29	0.24	0.29	0.55	0.48	0.26	0.23	1.13	0.3	0.37	0.38	0.35	0.66	0.66	0.51	0.46	1.14	1.32	0.16	0.17	10.48
Cd5l	0	0.04	0.01	0.02	0.03	0.01	0.01	0.04	0.07	0	0.02	0.05	0.01	0	0	0.06	0.04	0.05	0.01	0.02	0.04	0.11	0	0	0
Prpsap1	21.03	28.72	21.09	16.97	19.69	16.43	17.51	13.92	20.79	21.99	21.29	26.19	16.98	19.93	23.31	18.02	20.3	16.28	25.53	24	22.47	36.73	19.3	13.6	50.65
Fam184b	3.65	5.73	4.75	4.62	3.79	4.03	3.43	2.88	3.74	4.7	4.74	4.71	3.81	3.68	3.76	5.23	4.69	1.96	5.15	4.81	1.86	8.18	3.5	3.12	6.13
Ncapg	0.04	0.09	0.03	0.04	0.03	0.06	0.03	0.02	0.05	0.04	0.09	0.06	0.11	0.12	0.02	0.11	0.1	0.08	0.06	0.05	0.07	0.26	0.14	0	0.15
Lcorl	11.6	15.99	13.84	15.04	13.14	12.77	13.72	11.11	15.48	15.43	16.16	19.87	12.13	13.52	13.29	18.78	18.33	19.07	14.62	15.29	14.32	15.77	14.43	16.08	15.47
Lta4h	18.35	19.73	18.85	18.82	18.95	14.83	17.86	13.09	17.57	21.15	21.21	24.7	15.51	17.6	18.98	22.05	21.3	21.71	22.55	17.88	20.74	29.79	18.37	14.33	31.72
Amdhd1	0.07	0	0.01	0	0	0	0	0	0	0	0.01	0	0	0.01	0	0.05	0.01	0	0.02	0.01	0	0	0	0	0
Dstn	110.81	81.13	109.18	114.02	113.64	115.46	108.92	112.2	105.36	110.95	114.13	95.7	106.31	101.79	107.88	130.24	138.3	132.53	115.85	110.31	103.78	104.19	102.58	112.87	125.45
H2afy	67.26	69.56	71.15	66.76	67.83	69.56	66.69	58.5	66.48	74.14	72.02	69.67	62.16	63.21	65.65	75.96	70.06	64.42	69.69	67.03	51.19	74.33	54.22	62.12	84.02
Gtf2ird2	6.65	7.34	7.03	8.28	6.18	6.95	6.44	4.93	6.8	8.24	7.84	7.7	6.66	7.27	7.05	7.44	6.67	7.65	7.69	6.96	7.05	7.26	6.1	6.66	6.37
Bola1	13.55	9.29	13.27	11.81	11.11	14.29	11.17	11.69	13.26	8.72	8.31	7.7	14.85	14.06	13.62	7.53	13.43	12.79	8.34	10.5	11.24	10.27	13.92	7.16	12.15
Castor2	5.53	15.1	5.32	6.22	5.9	6.6	5.59	4.42	5.68	7.27	7.23	6.06	4.27	6.22	6.71	5.79	5.45	5.4	8.52	8.81	6.83	8.12	5.97	6.05	2.69
Fcgr1	0.15	0.15	0.17	0.21	0.16	0.09	0.19	0.18	0.18	0.18	0.1	0.69	0.16	0.12	0.1	0.3	0.35	0.29	0.21	0.24	0.25	2.43	0.61	0.15	4.71
Ncf1	0.5	0.45	0.42	0.33	0.22	0.23	0.46	0.26	0.41	0.18	0.43	0.67	0.43	0.41	0.36	0.76	0.36	1.09	0.45	0.39	0.53	3.95	0.36	1.18	4.8
Wnt11	0.49	0.5	0.33	0.31	0.25	0.47	0.27	0.1	0.35	0.2	0.3	0.2	0.56	0.46	0.5	0.39	0.44	0.34	0.66	0.44	0.32	1.77	0.82	1.08	0.47
Adss	9.11	9.06	9.59	10.35	9.43	10.15	9.22	8.52	9.34	10.61	10.98	9.66	9.72	9.63	9.76	11.95	10.97	10.93	10.86	9.64	8.78	16.24	8.63	9.03	18.41
1700016C15Rik	0	0	0	0	0	0	0	0	0	0	0	0	0	0	0	0	0	0	0	0.03	0	0.04	0	0	0
Il17rb	0.11	0.16	0.1	0.13	0.11	0.09	0.16	0.03	0.12	0.16	0.12	0.17	0.12	0.2	0.03	0.17	0.05	0.26	0.1	0.13	0.34	1.05	0.3	0.2	3.83
Cacna1d	5.07	17.69	7.61	6.78	6.08	5.19	4.22	2.69	5.04	7.36	7.66	7.93	6.2	6.43	5.81	7.3	5.51	5.52	10.11	10.5	7.41	18.83	5.03	4.28	9.47
Chdh	0.37	0.49	0.29	0.25	0.23	0.23	0.17	0.31	0.26	0.41	0.4	0.49	0.24	0.2	0.18	0.23	0.15	0.29	0.29	0.32	0.67	4.11	0.2	0.27	9.1
Actr8	25.99	28.85	26.64	29.71	28.29	26.49	23.64	17.53	26.25	28.83	31.94	33.9	25.78	26.89	29.94	32.21	27.93	32.99	31.53	30.06	28.04	33.41	33.49	27.25	30.89
Lrrc27	5.37	5.12	4.82	4.88	5.56	4.33	3.57	4.06	4.08	4.31	4.82	6.16	5.39	6.65	5.74	9.36	8.67	10.02	6.06	5.59	6.72	3.56	7.5	10.61	2.82
Stk32c	5.81	6.14	6.61	7.23	5.98	7.31	6.98	6.93	6.59	5.32	5.1	1.38	4.95	5.59	6.07	3.65	5.64	5.02	6.09	6.7	7.46	4.28	7.68	10.67	1.71
Fnta	38.28	36.28	38.6	38.23	36.19	32.38	37.24	34.7	38.11	36.02	34.96	45.24	31.76	37	35.58	42.1	41.78	43.25	39.58	39.03	42.49	44.05	34	35.34	48.48
Mtrex	24.05	26.96	23.75	25.7	27.1	25.63	27.55	22.79	25.48	28.83	32.05	32.34	20.47	22.61	21.46	27.75	24.33	29.41	25.48	25.6	24.93	20.92	26.49	27.63	23.85
Lbp	0.02	0.03	0.03	0	0.03	0.04	0.01	0.02	0.05	0.01	0.01	0.01	0	0	0.11	0.17	0.07	0.36	0.03	0.05	0.15	1.42	0.33	0.63	1.48
Celsr1	0.15	0.07	0.07	0.14	0.09	0.05	0.04	0.05	0.11	0.05	0.08	0.22	0.05	0.06	0.07	0.08	0.04	0.09	0.16	0.17	0.24	1.81	0.04	0	2.13
Fli1	0.28	0.38	0.34	0.3	0.54	0.32	0.32	0.35	0.55	0.5	0.42	0.77	0.33	0.34	0.36	0.71	0.44	0.37	0.49	0.27	0.52	1.02	0.46	0.23	0.99
Stard13	1.16	1.72	1.31	1.18	1.15	0.77	0.93	0.61	0.96	0.98	1.13	1.13	1.05	0.98	1.38	1.16	1.07	1.5	0.91	0.74	1.06	13.75	0.67	1.24	4.61
Tenm1	3.53	5.99	4.54	4.51	3.69	4.81	3.05	2.34	3.12	3.94	4.68	4.62	3.67	3.85	3.92	4.26	3.91	4.04	5.01	4.41	4.43	8.17	3.47	3.39	4.85
Camk1g	4.14	4.02	3.62	3.71	4.76	3.87	3.59	2.56	3.56	3.51	3.62	4.71	4.51	4.62	4.5	4.72	4.76	4.08	5.33	5.25	5.27	1.62	4.41	4.47	2.69
Diexf	3.05	5.65	3.2	2.69	3.57	3.13	3.23	2.01	3.44	4.13	5.02	5.34	3.34	4.24	2.96	3.79	3.52	4.01	3.49	4.44	4.39	5.75	4.41	5.08	4.45
Hsd11b1	0.4	0.33	0.41	0.52	0.32	0.22	0.23	0.18	0.53	0.35	0.49	0.32	0.46	0.37	0.4	0.75	0.27	0.14	0.39	0.18	0.15	0.2	0.17	0	0.24
Syt14	12.07	17.76	12.15	12.37	12.55	11.43	12	11.61	12.64	13.89	15.07	17.23	9.13	9.28	9.77	12.57	10.95	13.16	10.39	10.72	10.31	6.76	11.16	10.58	7.55
H2-M3	0.48	0.34	0.47	0.67	0.37	0.32	0.35	0.63	0.31	0.41	0.39	0.58	0.41	0.55	0.42	0.25	0.52	0.71	0.6	0.53	0.94	1.77	1.18	0.58	4.67
Lonrf3	2.24	2.54	2.33	2.29	2.29	1.83	2.08	1.56	2.17	2.28	2.42	3.45	2.18	2.14	2.66	2.19	2.14	1.61	2.56	2.2	1.92	9.89	1.83	1.07	8.3
Atp5e	138.58	84.33	124.05	134.5	133.07	134.24	146.44	159.86	138.21	95.56	78.14	96.39	195.45	174.73	180.5	83.77	173.19	85.32	145.03	146.08	151.37	34.48	148.57	164.29	153.35
Nelfcd	22.35	18.82	23.68	23.34	21.06	21.43	19.44	16.56	20.35	24.4	23.55	26.74	19.3	22.34	23.87	20.25	20.12	19.24	23.58	21.59	22.45	21.66	23.24	18.72	26.66
Tubb1	0	0	0	0.05	0.02	0.03	0.01	0.01	0.07	0.01	0	0	0	0	0	0	0.02	0	0.01	0	0	0	0	0	0
Ctsz	20.22	13.18	20.11	16.96	15.31	16.51	13.92	16.17	15.25	14.88	15.45	17.26	11.99	12.62	14.26	13.26	13.46	13.88	13.14	12.42	12.68	43.7	14.04	14.36	39.46
Prelid3b	20.28	16.99	19.72	23.23	21.09	24.25	21.02	20.33	22.43	21.48	23.1	19.95	20.1	18.71	18.94	24.31	21.5	26.61	18.86	18.56	17.09	18.03	21.21	24.62	21.09
Sertad4	1.06	2.02	1.44	1.17	1	1.19	0.86	0.67	0.98	1.22	1.34	0.77	1.06	1.12	1.09	1.77	1.12	1.12	1.28	1.55	1.12	1.39	1.05	0.75	0.79
H2-M2	0	0	0	0	0	0.03	0	0.03	0.01	0	0	0	0	0	0	0.03	0.02	0.09	0	0	0	0.29	0	0	0
Ube2a	17.96	14.99	19.16	17.35	17.1	18.86	17.22	15.67	18.04	16.1	19.26	17.62	19.13	17.77	18.73	19.09	16.29	20.45	17.86	16.35	18.01	16.5	17.8	13.43	22.02
Slc25a5	211.24	155.75	206.47	190.5	206.95	205.71	222.69	222.45	220.55	202.43	204.04	210.69	201.78	202.52	196.4	210.92	259.68	234.16	192.14	189.2	213.03	123.62	202.08	202.27	126.35
Atp1b4	0	0	0	0	0	0	0	0	0	0	0	0	0	0	0	0.03	0.01	0.08	0	0	0	0.03	0	0	0.02
Ppdpf	25.6	20.76	27.86	22.52	25.55	24.8	21.88	22.02	22.79	24.26	25.83	22.54	29.77	26.58	30.15	27.78	31.55	29.29	25	25.44	27.54	41.82	26.21	25.55	41.7
Kcnq2	9.06	22.43	12.17	13.4	10.44	11.06	10.73	8.26	11.23	11.54	12.39	7.43	10.98	11.05	11.95	10.39	12.12	10.8	14.83	15.26	13.06	15.88	12.71	13.62	6.68
Eef1a2	88.64	91.33	89.94	97.75	89.52	100.51	84.75	87.28	81.3	88.45	91.02	46.13	66.36	71.76	74.1	72.17	71.54	50.78	98.36	98.14	61.67	59.02	78.13	87.42	36.75
Col20a1	2.08	3.84	2.41	1.75	1.9	1.79	1.38	0.82	2.03	2.56	2.6	2.76	2.03	2.25	2.62	2.56	2.63	2.51	3.01	3.2	2.97	3.07	2.61	2.34	2.4
Pls3	9.7	11.09	10.57	12.85	11.3	11.43	12.25	12.35	11.54	11.82	11.83	5.22	10.64	10.37	11.45	13.09	15.51	12.14	12.08	11.93	9.97	17.89	12.27	14.78	13.97
Mpped2	7.56	16.62	8.58	8.24	7.77	7.47	7.63	6.25	10.35	8.9	9.63	8.41	7.1	7.36	8.44	16.31	9.34	12.1	10.94	8.97	9.34	2.25	14.12	8.99	2.13
Nkap	5.11	4.46	3.66	4.82	4.55	4.87	4.54	3.32	4.54	4.75	5.91	6.28	4.54	4.22	4.57	6.47	4.54	5.83	5.31	5.08	4.15	6.45	3.59	3.34	6.56
Ndufa1	100.44	60.32	106.74	102.55	111.1	124.85	114.17	118.95	121.65	121.02	111.88	87.07	141.75	128.95	136.46	127.98	152.01	123.38	111.26	111.39	100.99	93.01	104.87	102.67	81.7
Wt1	0	0	0	0	0	0	0	0	0.01	0	0	0	0	0	0	0.1	0.03	0.18	0	0	0	0	0	0	0
E2f3	3.4	4.54	4.2	4.18	3.68	3.59	3.86	3.17	4.26	3.91	4.29	4.14	3.46	4.38	3.91	4.64	4.69	4.92	5.59	5.15	4.35	2.87	3.3	4.21	3.65
Cr1l	4.4	6.12	4.97	6.49	5.48	5.04	4.22	2.99	5.66	5.71	6.46	8.34	5.64	5.75	5.13	6.85	7.48	7.79	8.26	7.23	7.5	28.42	5.16	4.67	26.22
Ppfibp1	7.28	11	11.73	11.87	11.1	12.16	9.09	7.74	10.7	11.43	13.05	8.77	10.37	9.66	11.96	11.78	11.82	11.47	14.69	12.57	10.73	40.81	8.73	7.91	11.85
Cd46	0.66	2.21	0.64	0.98	0.97	0.86	0.45	0.37	0.57	1.13	1.28	1.46	1.15	0.96	1.02	2.24	1.33	2.23	1.73	1.24	1.28	2.24	0.65	0.65	3.94
Cd34	1.09	1.31	1.3	1.16	1.18	1.23	0.97	0.71	1.11	1.31	1.5	1.86	1.27	1.32	1.55	3.4	2.74	2.64	1.53	1.63	1	1.43	1.22	1.66	0.81
Plgrkt	15.42	14.47	14.8	16.82	14.85	13.97	10.8	8.1	15.83	19.23	19.07	24.08	14.35	18.16	17.42	24.91	21.83	24.62	18.1	16.21	20.24	37.59	14.53	13.79	34.39
Cd274	0.32	0.51	0.31	0.4	0.33	0.32	0.29	0.17	0.27	0.53	0.49	0.59	0.16	0.2	0.27	0.66	0.33	0.69	0.41	0.53	0.3	1.49	0.22	0.32	1.4
Pdcd1lg2	0.03	0.09	0	0.02	0	0.04	0.03	0.01	0.01	0.04	0.04	0	0.02	0.04	0.02	0.07	0.03	0	0.02	0.04	0	0.22	0	0	0
Gtf3a	6.89	6.3	6.79	7.7	7.56	7.27	6.56	6.94	7.14	6.62	6.65	7.56	6.91	7.8	8.15	7.21	6.54	7.13	6.88	7.21	7.83	10.46	6.5	6.59	11.36
Mtif3	9.31	9.63	7.98	6.54	7.54	7.65	8.15	6.67	10.33	8.64	8.78	10.73	8.97	8.69	7.99	15.23	10.95	13.48	6.28	6.96	8.38	8.16	10.53	9.61	11.54
Lnx2	4.32	6.42	5.46	4.35	4.08	4.21	3.93	3.32	3.98	4.22	4.91	5.47	3.12	4.14	3.51	4.7	3.75	5.19	3.87	3.4	4.71	3.25	4.13	4.42	13.72
Il19	0	0	0.05	0	0	0	0	0	0	0.02	0.04	0	0	0	0	0.07	0	0	0	0.07	0	0	0	0	0
Dyrk3	0.99	1.23	1.05	1.19	1.19	0.93	1.02	0.96	1.33	0.88	1.07	1.31	1.23	0.89	1.01	1.18	1.13	1.11	1.06	0.95	1.49	1.25	2.11	0.98	1.29
Mapkapk2	9.81	9.22	9.53	9.07	8.74	8.69	9.85	8.77	9.82	8.66	8.35	11.39	7.38	8.21	8.28	6.62	8.04	7.53	10.26	10.15	12.18	25.32	8.96	8.44	20.37
Il10	0	0	0	0	0	0	0	0	0	0	0	0	0	0	0	0.03	0	0	0	0	0	0	0	0	0.35
Lamp2	23.49	26.68	24.66	27.78	26.32	26.45	25.8	25.76	25.98	27.95	27.11	33.13	26.99	26.38	27.26	26.91	30.35	29.69	29.96	28.96	32.99	115.32	27.8	27.12	108.08
Atxn10	42.56	50.55	44.47	50.68	47.3	46.82	45.65	43.55	43.66	49.22	49.04	40.12	49.1	50.08	51.56	44.75	46.67	38.79	49.75	53.08	40.61	53.8	42.58	51.06	58.94
Foxred2	5.68	5.78	5.63	5.14	4.85	4.6	3.66	2.65	4.37	5.42	5.14	6.09	4.04	4.86	5.06	5.69	5.17	5.24	6	5.82	5.26	5.22	4.16	5.9	5.12
Eif3d	52.66	40.08	57.22	53.57	51.55	45.27	52.53	44.75	47.92	46.86	54.62	52.79	54.93	56.28	52.54	43.54	49.26	59.5	46.73	48.26	51.9	51.68	53.12	52.15	55.37
H3f3b	467.9	288.65	448.06	460.11	416.52	478.39	298.98	259.7	337.07	409.72	397.66	416.71	364.08	432.8	389.32	491.25	477.13	569.88	356.47	366.34	358.74	273.94	377.98	335.96	489.35
Nup50	8.18	8.89	8.62	7.88	7.65	7.56	8.98	7.14	8.03	8.6	9.71	8.38	8.13	8.72	8.9	9.04	8.21	8.68	9.12	9.05	9.04	11.05	9.07	9.39	9.41
Phf21b	9.92	14.23	9.8	9.91	9.81	9.39	9.06	6.63	11.92	11.94	12.79	15.97	6.17	9.96	8.45	11.94	10.42	10.4	12.57	9.83	12.25	5.77	14.93	11.88	8.05
Nlrp14	0	0	0	0	0	0	0	0	0.01	0	0	0.01	0	0	0	0.05	0	0.02	0	0	0.03	0	0	0	0
Ift27	10.87	8.4	11.14	9.84	10.37	10.74	8.97	8.26	8.56	10.02	8.74	9.23	11.28	11.99	11.82	9.61	11.55	10.27	10.75	11.55	10.26	8.76	9.2	8.65	11.55
Pacsin2	81.1	114.14	86.91	77.61	82.44	81.34	88.8	82.02	93.56	100.06	101.08	118.37	65.32	78.27	67.09	87.36	66.1	110.35	66.78	71.07	90.57	40.89	98.04	91.15	37.13
Cmah	0.01	0.02	0.03	0.02	0.11	0.02	0.02	0.07	0.07	0.02	0.01	0.15	0.01	0.07	0.07	0.14	0.04	0.1	0.08	0.04	0.08	0.07	0.04	0	0.32
Ttll12	3.31	4.22	3.24	2.66	3.03	2.58	3.87	3.09	2.97	3.28	3.01	3.39	3.24	4.17	3.61	4.04	4.03	3.47	3.67	3.93	3.69	3.9	3.27	3.15	4.83
Bik	0.26	0.17	0.18	0.28	0.42	0.22	0.16	0.32	0.28	0.14	0.11	0.63	0.39	0.04	0.23	0.18	0.12	0.17	0.05	0.1	0.19	0.78	0.21	0	1.89
Scube1	0.16	0.4	0.15	0.32	0.2	0.17	0.15	0.06	0.19	0.1	0.18	0.34	0.14	0.09	0.16	0.29	0.19	0.33	0.18	0.3	0.48	0.46	0.2	0.13	1.78
Tox4	16.88	13.7	16.92	17.94	17.08	14.29	16.1	13.76	17.03	18.58	16.68	20.01	13.32	13.81	15.36	17.34	14.71	16.78	19.22	17.77	17.38	22.45	14.34	21	21.4
Mrps18c	20.34	15.01	17.94	25.96	24.22	21.37	19.53	19.4	25.8	20.88	21.03	22.4	25.8	30.7	27.15	23.45	25.03	22.54	19.91	18.68	20.44	23.08	15.03	20.33	30.93
Sulf1	15.14	16.26	15.89	13.99	11.76	11.56	10.56	6.09	10.33	14.56	14.96	19.45	11.49	12.67	11.79	14.32	13.25	12.57	15.67	15.95	9.19	19.42	8.43	6.82	45.9
Srsf6	37.22	39.34	41.36	39.8	39.23	34.01	30.95	17.88	42.88	51.85	53.16	68.89	35.53	46.64	43.82	59.76	51.89	57.76	53.02	47.63	57.72	65.5	44.56	31.33	89.61
Plcg1	9.25	16.49	11.04	11.38	11.06	9.03	7.67	5.04	9.88	12.78	14.03	14.52	9.22	11.75	11.01	12.6	11.84	12.52	15.64	17.42	15.75	45.72	11.42	6.41	26.52
Kctd2	20.2	16.62	20.82	18.96	18.23	18.43	17.21	14.75	17.83	19.38	17.98	18.97	15.27	19.39	19.9	17.15	18.69	16.97	21.93	20.03	19.79	23.47	17.27	17.09	19.32
Tmprss6	0.02	0.01	0.01	0.04	0	0.01	0.06	0.2	0.01	0.02	0.02	0.02	0.03	0.01	0.05	0	0	0.01	0.01	0.01	0.07	0.13	0	0	0.05
Kctd5	7.74	7.36	6.86	7.2	6.86	5.85	6.22	4.67	6.41	7.54	7.71	8.99	6.75	8.34	8.33	7.43	8.03	7.66	8.01	9.31	8.09	7.15	7.2	5.5	9.72
Pom121l2	0	0	0	0	0.02	0	0	0	0	0	0	0	0	0	0	0.08	0.02	0.1	0	0	0	0	0	0	0
Etaa1	2.75	4	2.56	3.25	3.01	2.9	2.72	2.3	2.79	3.71	3.41	3.94	2.28	2.55	2.59	3.08	3.07	3.26	3.23	3.11	3.33	5.63	3.42	3.64	3.33
Matn4	0.01	0	0	0	0.05	0.01	0.01	0.03	0.01	0.01	0	0.01	0.02	0	0.01	0.07	0.03	0.04	0.04	0.01	0.1	0.18	0	0	0
Svs4	0	0	0	0	0	0	0	0	0	0	0	0	0	0	0	0	0	0.11	0	0	0	0	0	0	0
Svs6	0	0	0	0	0	0	0	0	0	0	0	0	0	0	0	0	0	0	0	0	0	0	0	0	0
Slpi	0	0	0.04	0	0	0	0	0.05	0	0.04	0.05	0	0	0	0.1	0	0	0	0	0	0	0.69	0	0	0
Svs3a	0	0	0	0	0	0	0	0	0	0	0	0	0	0	0	0.03	0	0.06	0	0	0	0	0	0	0
Svs5	0	0	0	0	0	0	0	0	0	0	0	0	0	0	0	0	0	0	0	0	0	0	0	0	0
Rbpjl	0	0.01	0	0	0	0	0	0	0	0	0	0	0.01	0	0	0.12	0	0.08	0	0	0	0	0	0	0
Sdc4	29.47	18.92	28.01	23.92	23.18	22.96	26.28	24.79	26.45	25.01	24.04	34.78	22.33	25.34	24.53	23.9	24.4	31.66	25.45	25.34	35.81	46.16	23.21	23.19	66.29
Ccdc70	0	0	0	0	0	0	0	0	0	0	0	0	0	0	0	0.23	0	0.04	0	0	0	0	0	0	0
Il13ra1	0.17	0.1	0.17	0.2	0.19	0.18	0.16	0.14	0.2	0.17	0.09	0.38	0.07	0.15	0.1	0.21	0.35	0.39	0.22	0.25	0.37	2.17	0.14	0.1	2.08
Prl5a1	0	0	0	0	0	0	0	0	0	0	0	0	0	0	0	0	0	0	0	0	0	0	0	0	0
Nbr1	93.07	91	98.18	99.89	99.99	88.06	100.09	86.76	84.13	103.42	110	114.82	81.07	93.33	85.06	107.62	104.79	122.02	90	92.56	100.48	79.6	101.23	106.16	117.99
Cyth1	20.62	20.69	22.71	21.5	20.59	19.99	19.35	14.3	21.24	21.25	21.63	24.43	21.78	23.4	23.93	25.81	19.5	17.28	24.24	24.69	14.6	13.8	20.58	18.75	16.47
Rnd3	8	6.93	7.78	7.47	7.29	7.29	6.4	5.15	7.3	7.6	7.45	7.73	7.94	7.91	8.69	9.59	9.07	11.2	9.29	9	8.56	18.23	6.31	7.82	13.06
Brca1	4.1	4.21	3.43	4.04	3.68	3.72	3.39	3.88	3.58	3.2	3.61	4.12	2.5	3.23	3.08	4.94	3.41	5.98	3.35	3.37	4.52	1.01	3.33	4.9	2.08
Gast	0	0	0	0	0	0	0	0.06	0	0	0	0	0	0	0.1	0	0	0	0	0	0	0	0	0	0
Cntnap1	4.66	13.11	5.74	7	6.22	6.27	5.85	4.94	5.46	6.11	6.98	3.27	4.04	5.1	4.98	5	6.36	4.21	8.42	8.57	5.54	6.18	7.12	7.77	3.83
Nt5c3b	9.33	9.04	9.77	10.47	8.94	9.61	8.79	7.91	8.82	10.58	10.99	10.85	8.85	9.79	11.1	10.21	10.41	10.45	11.73	10.53	10.55	19.97	9.45	8.18	18.81
Coa3	42.95	29.95	41.2	36.83	43.26	39.81	37.7	37.99	41.4	39.84	36.5	36.83	64.22	52.81	59.72	37.06	40.88	35.46	41.66	44.16	37.89	34.36	46.53	46.1	39.87
Zpbp2	0.02	0.2	0.02	0.1	0.19	0.06	0.03	0	0.06	0	0.07	0.07	0.06	0.06	0.03	0	0.06	0.03	0.01	0.09	0.13	0.04	0	0	0
Gsdma	0.01	0.03	0.01	0.01	0.02	0.03	0.05	0.02	0.02	0.06	0.03	0.01	0.03	0.04	0.01	0.12	0.04	0.06	0.06	0.02	0.05	0.12	0	0	0.03
Med24	23.9	24.07	25.5	26.06	23.56	22.77	22.87	17.43	24.47	32.84	30.41	33.77	24.96	27.81	26.36	28.64	28.35	30.25	31.41	29.95	36.51	21.49	24.43	21.58	23.65
Gsdma2	0	0	0	0	0	0	0	0	0	0	0	0	0	0	0	0.04	0.08	0.08	0	0.02	0.02	0	0	0	0
Psmd3	22.36	23.75	24.36	24.12	23.88	26.09	21.71	20.88	24.42	23.42	24.14	20.43	19.71	22.93	22.14	21.73	20.68	18.17	24.14	25.17	25.23	24.85	24.98	26.8	21.83
Exosc10	16.38	17.84	17.24	17.54	16.27	15.7	15.47	12.79	15.99	20.2	21.16	20.34	14.3	17.23	15.76	20.04	19.9	21.96	16.57	16.15	18.07	16.19	17.38	16.92	18.67
Glod4	25.91	19.03	23.21	28.62	25.92	28.06	25.78	27.4	24.35	26.23	27.2	25.88	23.3	24.07	23.33	29.64	24.48	26.38	24.08	23.39	22.84	27.53	24.83	26.97	37.01
Vps53	21.2	28.01	25.15	26.11	22.54	23.34	22.78	22.33	24.39	24.78	23.96	26.2	21.74	24.16	23.71	22.92	21.69	25.36	22.78	21.25	23.33	19.04	21.27	26.85	21.46
Taok1	27.86	35.16	29.28	33.27	31.61	31.18	31.45	26.23	29.46	33.51	34.99	36.58	24.76	27.25	27.04	32.47	29.8	32.47	31.07	30.22	29.28	33.5	29.56	34.02	29.76
Dnttip1	7.79	8.56	8.13	7.96	6.91	7.43	6.94	6.12	7.8	9.37	8.45	8.4	8.44	10.73	9.49	9.47	7.69	10.06	8.38	7.81	9.09	9.42	11.24	17.76	8.81
Tnnc2	0.21	0.24	0.17	0.18	0.17	0.18	0.11	0.19	0.27	0.07	0.12	0.04	0.13	0.12	0	0.07	0.17	0.3	1.39	0.72	0.7	0.49	0	0	0
Acot8	11.74	7.98	11.41	9.39	8.93	8.98	9.56	7.96	10.53	9.96	9.84	10.92	9.83	12.67	11.25	9.72	12	9.92	11.6	10.35	12.27	10.6	8.4	5.52	10.09
Cd300lg	0	0	0	0	0.03	0.01	0	0.01	0	0.01	0.01	0	0	0.06	0	0.24	0.02	0.14	0.01	0.01	0	0.01	0	0	0
Spint4	0	0	0.03	0	0	0.07	0	0	0	0	0.04	0	0	0	0.05	0	0	0	0	0	0	0	0	0	0
Pyy	0	0	0	0	0	0	0	0	0	0	0	0	0	0	0	0	0	0.08	0	0	0	0	0	0	0
Mpp2	11.84	22.1	12.14	13.14	11.46	12.61	13.03	9.51	13.22	16.86	17.61	12.14	13.31	15.31	14.4	13.14	12.2	5.35	17.61	17.41	6.94	10.71	14.19	13.97	11.45
Ppy	0	0	0	0	0	0	0	0	0	0	0	0	0	0	0	0	0	0	0	0	0	0	0	0	0
Vtn	415.65	354.18	424.12	437.84	426.77	454.65	532.54	554.23	468.42	475.62	461.31	506.18	406.03	419.73	387.6	382.88	413.27	438.71	318.9	345.33	412.38	42.33	513.53	519.97	129.67
Nlk	40.07	68.05	37.54	43.88	43.5	44.19	39.91	33.21	40.61	51.29	53.08	56.13	35.72	42.6	40.58	44.82	42.24	47.5	50.92	47.5	46.24	26.52	43.33	46.75	27.58
Traf4	1.03	0.91	1.06	0.7	1.09	0.55	0.77	0.51	0.81	0.81	0.81	0.93	0.99	0.96	1.2	0.68	0.87	0.56	1.26	1.2	1.41	3.85	0.88	0.49	3.17
Aldoc	256.12	171.64	240.14	224.54	221.36	212.43	228.99	222.74	209.2	209.85	210.75	188.33	216.17	205.13	216.07	187.11	213.87	192.65	220.73	237.95	182.36	912.28	193.9	202.84	253.9
Stac2	5.11	18.28	6.09	6.91	5.36	6.02	5.73	5.13	6.14	8.59	9.67	6.28	4.63	5.56	5.88	5.06	5.59	4.9	9.11	8.6	6.1	7.9	5.87	8.5	14.03
Rpl19	276.72	216.42	283.79	283.98	287.83	327.92	310.6	343.12	332.46	289.47	289.96	267	283.29	263.8	269.74	255.24	280.9	289.68	226.41	237.72	234.61	321.8	303.67	263	265.03
Nek8	0.85	0.68	0.98	1.01	1.13	0.6	0.72	0.59	0.69	0.98	0.85	0.83	0.74	0.69	0.68	0.83	0.87	0.87	1.07	0.87	1.4	5.52	0.37	1.35	6.65
Cacnb4	11.21	13.25	14.32	9.26	11.96	11.1	8.65	7.9	9.02	10.51	9.76	3.94	11.98	9.76	9.3	9.21	13.76	8.22	10.69	10.65	12.27	26.26	9.74	8.36	9.14
Plxdc1	0.87	2.12	1.21	1.41	1.1	1.39	0.77	0.64	0.92	1.29	1.18	0.61	0.62	0.96	1.18	1.11	1.38	1.12	0.9	1.03	1.51	1.69	0.92	0.81	0.77
Arl5b	7.24	9.36	7.61	7.02	7.53	6.84	7.39	5.78	7.82	8.46	9.49	11.55	7.02	7.73	9.14	10.85	8.91	10.58	8.98	8.03	8.55	11.73	8.45	11.34	16.36
Zfp207	62.06	69.31	72.93	66.34	66.14	52.33	66.47	48.41	76.87	81.61	90.49	114.36	59.81	69.7	72.49	115.47	91.39	116.22	79.96	73.06	84.97	90.11	63.78	52.3	107.07
Psmd11	8.51	23.15	9.53	9.74	9.03	8.72	9.71	8.23	8.73	9.96	10.89	12	8.33	9.75	10.62	13.28	12.46	14.46	11.61	10.5	11.68	11.33	9.3	12.99	14.81
C1qtnf1	0.13	0.3	0.17	0.23	0.11	0.19	0.19	0.08	0.12	0.16	0.09	0.11	0.13	0.1	0.2	0.26	0.28	0.29	0.2	0.17	0.19	1.68	0.07	0.16	0.84
Pipox	1.4	1.27	1.59	1.06	1.2	0.77	0.61	0.16	1.02	1.37	1.04	1.63	1.24	1.01	1.29	1.96	1.5	1.28	2.22	1.89	1.29	6.46	1.18	0.54	7.34
Timp2	9.16	16.89	8.89	9.4	8.28	9.19	7.84	8.31	8.56	10.17	10.44	10.88	7.55	10.02	9.87	9.22	8.17	8.56	10.07	9.67	10.45	51.87	9.32	7.03	37.98
Zc3h18	12.03	13.44	12.44	12.87	13.02	13.86	12.28	11.53	13.39	14.21	16.54	15.61	10.07	11.28	11.75	14.58	9.12	12.91	12.45	13.07	14.51	13.47	14.76	14.79	14.53
Top2b	92.5	103.67	94.29	98.63	107.15	92.27	105.52	97.68	103.07	130.84	141.25	140.83	71.64	77.82	77.79	130.38	82.67	147.14	86.51	82.21	84.9	75.49	98.82	112.57	108.24
Rarb	4.78	5.29	4.3	4.8	4.39	3.79	3.7	3.28	5.43	4.84	4.41	7.28	3.28	3.51	3.46	3.94	3.83	3.8	3.03	4.2	4.6	10.23	3.33	3.88	18.29
Igfbp4	10.26	6.41	9.34	8.67	6.71	8.16	7.53	10.1	9.03	8.56	7.56	9.89	8.39	7.14	8.85	5.81	7.67	4.1	12.1	10.5	11.33	117.17	7.96	8.88	184.95
Cdc6	0.14	0.18	0.15	0.08	0.15	0.15	0.09	0.12	0.11	0.26	0.14	0.21	0.11	0.12	0.09	0.3	0.09	0.74	0.1	0.16	0.2	0.18	0.44	0.08	0.17
Suz12	32.31	44.8	36.99	39.61	37.63	38.39	38.48	37.92	38.03	39.16	40.51	44.89	30.5	33.3	31.81	37.78	33.87	39.07	35.35	32.85	33.9	21.43	36.51	41.4	30.1
Atad5	2.57	3.71	2.51	2.4	2.14	2.22	1.75	1.22	1.88	2.63	2.74	3.55	2.1	2.31	2.34	3.37	2.8	3.16	2.85	3.05	2.79	1.56	1.94	2.17	2.55
Crlf3	48.38	49.94	42.99	40.13	45.16	40.41	50.63	47.71	53.29	44.16	49.44	64.21	36	37.99	39.9	46.9	41.18	46.88	42.64	42.89	48.73	35.92	51.41	40.7	48.01
Krt27	0	0	0	0	0	0	0	0	0	0	0.01	0	0	0	0	0	0	0	0	0	0.01	0	0	0	0
Tns4	0.02	0.01	0.01	0.09	0.01	0.02	0.02	0.07	0.04	0	0.01	0.03	0.01	0	0.02	0.2	0.02	0.06	0.07	0.04	0.04	0.63	0.02	0	0.07
Tnfaip1	7.8	9.58	7.97	7.68	6.24	6.61	7.57	7.12	7.71	7.8	8.65	8.89	6.81	7.45	6.91	7.08	7.72	7.26	8.39	8.37	9.22	13.42	7.47	7.18	11.04
Abr	15.93	23.29	17.57	19.2	15.03	17.17	16.07	13.62	15.47	17.66	18.78	11.6	14.91	14.21	15.98	15.17	14.61	11.34	20.97	20.6	10.85	19.75	16.01	16.62	17.27
Rab11fip4	16.93	19.16	19.5	19.31	17.59	18.49	20.24	18.25	18.1	17.94	17.29	9.86	17.84	17.49	19.21	13.07	14.94	12.25	20.65	18.34	16.08	35.19	18.82	21.06	19.2
Cd40	0.19	0.13	0.15	0.12	0.22	0.04	0.07	0.05	0.05	0.16	0.26	0.03	0.28	0.07	0	0.35	0.09	0.17	0.31	0.16	0.09	0.85	0.33	0	0.45
Slc35c2	14.73	12.84	15.19	15.53	16.55	14.27	16.52	15.82	16.22	17.02	15.65	14.51	15.65	17.88	17.82	16.39	15.05	10.4	18.76	18.12	14.08	21	16.55	12.49	16.48
Zfp334	3.9	4.92	4.07	3.95	4.13	3.57	3.73	3.05	3.69	4.06	4.38	4.42	3.15	4.09	3.85	4.71	4.08	4.67	4.37	4.27	3.96	6.63	4.11	4.05	4.57
Elmo2	14.99	22.37	15.28	16.13	15.23	14.16	14.85	10.8	15.03	17.22	18.22	20.76	14.16	16.36	16.79	17.47	18.96	15.95	21.64	21.01	18.69	31.28	15.53	16.69	24.01
Wsb1	21.01	25.09	27.55	27.49	26.63	25.09	16.11	8.83	22.16	31.67	31.56	34.87	26.04	29.84	27.68	45.28	40.22	43.13	35.01	33.69	28.25	46.66	28.13	19.13	43.97
Ttpal	9.77	13.08	10.1	10.59	11.11	8.14	7.99	6.65	7.82	10.55	10.53	10.56	10.33	10.41	11.99	10.73	9.9	8.31	11.95	11.87	10.58	9.74	8.64	8.07	13.41
Rhot1	76.03	83.27	73.7	81.71	80.4	80.28	93.59	78.67	91.88	93.64	96.44	134.66	73.53	77.69	76.23	100.84	96.02	124.37	81.24	82.19	97.72	36.86	92.12	93.56	61.41
Hnf4g	0	0	0.02	0.03	0	0.01	0	0	0	0.01	0	0	0	0.01	0.01	0.03	0	0.01	0.02	0	0.01	0	0	0	0
Rhbdl3	7.62	8.59	7.87	6.98	6.44	6.91	9.03	7.72	9.02	7.56	8.46	7.71	7.5	8.15	8.42	10.25	8.86	11.1	9.49	8.11	10.67	4.31	9.67	10.92	4.63
Ada	0.12	0.02	0.1	0.02	0.08	0.06	0.03	0.02	0.07	0.08	0.04	0.09	0.09	0	0	0	0.07	0.04	0.07	0	0.1	0.15	0.11	0.24	0.52
Serinc3	40.3	39.63	39.86	43.18	41.57	39.52	45.38	39.56	42.48	50.99	48.77	52.52	47.33	48.04	49.04	49.62	52.69	53.21	46.19	48.8	45.79	40.62	43.06	52.04	61.37
Tha1	1.06	1.19	1.07	1.38	1.37	1.08	0.64	0.34	0.82	1.08	1.28	1.34	1.2	0.96	1.59	1.57	1.09	1.06	1.37	1.27	1.03	5.61	1.28	1.47	3.33
Pgs1	13.59	15.65	13.03	13.64	13	12.51	13.85	12	14.37	13.39	14.47	14.9	11.68	13.17	13.78	11.94	13.12	11.48	14.74	14.69	15.56	16.75	13.54	13.22	14.28
Birc5	0.09	0.04	0.09	0.04	0.05	0.13	0.06	0.11	0.1	0.05	0.13	0.34	0.15	0.08	0.12	0.2	0.34	0.26	0.18	0.1	0.25	1.31	0.22	0	0.4
Afmid	0.8	0.96	1.17	0.96	0.93	0.46	1.19	0.69	0.88	1.06	1.36	0.99	1.16	1.23	1.3	1.11	1.36	1.64	1.29	1.83	1.2	2.34	2.31	0.55	2.12
Trp53tg5	0	0	0	0	0	0.07	0	0	0	0	0	0	0	0	0	0	0	0	0	0.03	0	0	0	0	0
Pigt	15.19	25.82	15.12	17.36	17.29	17.11	20.02	18.89	18.47	18.11	17.77	14.43	12.49	16.75	15.42	13.52	12.93	14.63	19.13	20.91	19.86	23.83	19.53	26.72	15.18
Wfdc2	1.27	0.46	1.23	0.54	1.04	0.39	0.71	1.06	1.14	0.7	0.64	0.88	1	1.45	0.76	1.86	1.27	1.34	1.46	1.28	2.14	19.17	1	0.93	4.58
Etv4	2.49	1.86	2.5	1.74	2.58	1.15	1.63	1.19	2.42	3.21	2.25	2.09	1.59	2.36	2.08	1.43	0.85	0.34	1.49	2.42	0.3	1.03	1.52	1	3.47
Eppin	0	0	0	0	0	0	0	0	0	0	0	0	0	0	0	0	0	0	0	0	0	0	0	0	0
Dbndd2	26.31	20.33	23.42	21.87	20.32	18.91	24.09	24.27	23.03	17.28	16.86	18.49	23.73	24.07	23.22	16.5	26.02	21.28	26.12	30.46	32.03	15.16	29.13	20.17	14.68
Mmp9	4.12	5.25	4.72	5.85	4.38	5.02	4.59	5.15	4.11	4.18	4	1.95	3.93	4.29	4.49	4.22	5.15	5.19	5.4	5.96	5.7	6.69	5.1	5.35	4.67
Slc12a5	96.07	165.18	110.83	110.88	102.51	110.01	90.7	74.36	100.36	110.32	119.2	89.22	70.08	89.26	90.18	77.03	70.39	59.2	129.53	121.81	86.6	65.4	90.93	111.49	51.23
Ghdc	2.15	2.49	2.15	2.6	2.1	2.16	2.07	1.68	1.74	2.4	1.87	2.09	2.51	2.65	2.04	2.09	2.08	1.9	2.91	2.27	3.07	5.89	2.18	2.89	4.62
Pltp	3.31	3.56	2.78	2.14	2.27	2.23	2.22	1.33	2.47	3.18	3.36	1.22	2.79	4.85	5.46	3.62	5.21	4.25	3.07	2.86	2.88	24.75	3.11	3.12	5.38
Slc12a7	1.58	2.72	1.59	1.26	1.24	1.61	1.31	1.2	1.49	1.91	1.96	2.4	0.88	1.28	1.24	1.35	1.04	1.54	2.13	2.53	2.93	13.27	0.91	1.35	8.13
Ctsa	39.69	28.64	32.03	35.71	36.74	32.2	34.95	33.61	36.46	40.81	39.14	40.2	41.73	41.07	42.49	38.95	46.19	38.63	40.63	39.7	39.3	62.15	34.13	33.22	59.01
Zswim1	5.16	5.22	5.49	5.12	5.11	4.84	5.04	4.21	4.9	5.36	6.02	5.29	5.35	5.47	6.06	4.78	4.78	5.24	5.43	5.92	5.57	4.7	4.87	5.91	5.52
Slc12a4	2.39	2.1	2.74	1.69	2.09	1.7	1.82	1.22	2	2.51	2.49	3.65	2.28	2.08	2.73	1.82	1.99	2.74	2.67	2.54	2.73	12.85	2.13	0.92	9.05
Spata25	0.11	0.32	0.23	0.1	0.1	0.16	0.07	0.05	0	0	0	0.15	0.3	0	0	0.06	0.04	0	0.12	0.17	0.1	0.18	0.14	0	0.26
Myo1c	1.65	2.22	2.73	2.6	2.1	2.37	1.73	1.8	2.5	2.58	2.42	1.91	2.42	1.5	1.92	2.14	2.3	1.43	3.07	3.36	2.75	6.73	1.51	1.66	5.01
Crk	32.56	37.01	34.01	35.22	36.87	34.57	38.58	34.72	37.57	36.03	40.52	41.25	31.08	31.62	31.65	37.58	36.79	39.11	37.96	35.52	38.97	42.61	37.75	39.71	42.57
Cox7c	158.69	110.17	158.45	170.11	178.03	215.68	150.44	167.89	180.81	174.65	160.11	148.75	215.42	184.98	190.2	204.38	225.91	205.42	147.29	137.61	153.84	145.25	171.51	165.15	129.02
Pitpna	32.07	38.3	36.57	37.64	36.49	39.92	38.98	37.57	38.86	40.32	40.04	32.32	34.82	39.19	38.26	36.42	31.95	32.92	43.17	42.83	36.04	47.97	43.14	46.77	34.36
Mlx	13.01	11.35	12.24	10.95	12.13	12.41	14.77	12.54	12.34	15.31	13.5	13.68	13.16	11.38	12.37	14.6	14.32	12.9	13.93	13.33	12.94	13.72	8.38	13.92	16.21
Retreg3	27.25	22.24	28.58	26.7	26.61	23.28	29.13	27.25	28.3	25.29	25	28.62	27.89	28.9	28.58	29.27	32.27	28.67	30.64	31.64	31.37	28.5	31.1	27.83	26.27
Jph2	0.21	0.15	0.2	0.19	0.16	0.23	0.2	0.26	0.24	0.14	0.09	0.06	0.13	0.2	0.23	0.29	0.27	0.25	0.24	0.27	0.22	0.27	0.27	0.28	0.22
Dhx58	0.47	0.49	0.48	0.28	0.58	0.44	0.31	0.22	0.3	0.34	0.45	1	0.39	0.4	0.67	0.46	0.85	0.88	0.38	0.62	0.59	1.4	0.57	1.6	2.99
Rab5a	29.04	30.93	27.99	34.96	31.65	35.75	30.85	29.29	32.3	33.76	35.2	34.89	26.45	27.55	30.04	35.39	31.75	34.47	32.85	28.98	31.11	36.67	30.97	31.47	42.49
Hspb9	0	0	0	0	0	0	0.04	0.07	0.08	0	0	0.05	0	0.06	0.06	0.23	0	0.13	0	0.08	0.09	0	0	0	0
Nkiras2	12.26	10.43	11.03	12	11.59	12.16	11.66	12.52	11.45	11.84	10.31	10.92	13.48	14.98	14.66	12.8	14.88	15.02	12.45	13.39	13.38	11.57	15.35	13.87	12.02
Ppp2r5c	81.38	88.66	84.47	98.59	95.31	105.07	117.24	118.45	111.28	113.36	113	109.93	90.24	92.5	88.28	104.87	95.81	122.69	84.29	86.66	102	41.18	118.61	124.59	55.53
Ift52	9.84	13.68	9.66	12.73	10.72	11.58	9.67	8.14	8.68	12.37	13.44	13.64	8.38	9.76	10.98	13.21	10.26	13.5	10.26	9.68	10.97	15.11	11.01	17.16	11.56
Mybl2	0.67	1.09	0.4	0.26	0.23	0.38	0.35	0.41	0.4	0.34	0.33	0.74	0.24	0.18	0.4	0.26	0.4	0.78	0.46	0.37	0.49	0.58	1.29	0.11	0.57
Sgk2	0.01	0.01	0.01	0.05	0.01	0.01	0.02	0	0.02	0	0.03	0.01	0	0.04	0	0.16	0.03	0.03	0.01	0.04	0.03	0.03	0	0	0.06
Eya2	0.88	1.09	1.53	0.89	1.25	1.14	0.81	0.79	0.8	0.99	0.92	1.59	0.98	0.94	1.44	0.96	0.77	1.36	1.29	1.29	1.31	6.18	2.64	7.88	5.2
Prl3c1	0	0	0	0	0	0	0	0	0	0	0	0	0	0	0	0	0	0	0	0	0	0	0	0	0
B4galt5	2.34	6.64	2.95	3.53	3.4	3.81	3.3	3.17	3.13	3.06	3.55	2.11	3.38	3.22	3.74	2.84	3.08	2.33	3.61	3.69	3.73	6.61	5.56	4.35	8.04
Gdap1l1	9.78	9.12	9.76	9.97	9.5	10.04	8.29	8.23	9.16	8.91	8.83	6.58	9.14	8.58	10.16	11.12	9.77	8.68	9.82	9.64	8.6	7.09	9.35	11.23	4.59
Hnf4a	0.05	0.01	0.01	0.01	0.04	0	0	0.03	0.02	0.02	0.03	0.01	0.01	0.05	0.01	0.07	0.04	0.11	0.03	0.03	0.1	0.03	0	0	0.02
Ptgis	0.97	0.58	0.79	0.5	0.61	0.86	0.61	0.47	0.61	0.53	0.57	0.46	0.65	0.48	0.77	0.75	0.81	0.43	0.9	0.84	0.48	0.12	0.38	1.18	1.48
Cadps2	1.93	2.73	2.17	1.91	1.83	1.62	1.75	1.39	1.77	1.88	1.98	2.15	1.75	1.63	1.61	2.03	2.47	1.72	2.71	2.55	1.68	16.66	1.7	1.77	12.63
Ddx27	9.86	9.04	10.65	10.93	10.7	10.97	10.06	8.47	10.24	10.45	11.28	11.86	8.55	9.57	9.39	8.38	8.58	8.91	9.78	9.58	9.31	10.14	9.38	9.8	13.42
Cyth3	8.75	10.11	9.45	9.89	8.67	9.06	7.94	6.35	8.65	8.8	9.38	7.56	8.81	8.96	10.22	11.69	8.76	7.37	11.11	10.55	6.59	9.8	7.6	8.46	11.56
Cyth4	0.39	0.26	0.28	0.43	0.45	0.33	0.27	0.46	0.49	0.48	0.45	0.8	0.59	0.43	0.35	0.48	0.76	0.83	0.62	0.49	0.71	5.95	0.93	1.51	5.33
Rac3	4.77	3.42	4.64	4.85	4.64	4.08	4.8	4.64	4.25	4.22	3.07	3.88	4.85	5.33	5.87	3.93	7.21	2.84	5.3	5.52	6.38	11.77	5.21	13.18	5.49
Rrp7a	32.34	26.27	28.68	27.45	28.5	26.76	30.55	31.94	29.75	31.02	30.33	27.8	25.33	28.34	25.55	24.38	24.71	23.42	25.28	30.3	26.2	31.19	31.54	32.43	24.7
Cyb5r3	10.01	8.14	11.36	13.13	11.61	12.02	11.78	13.79	11.87	10.63	11.3	7.95	11.13	11.3	12.02	10.79	12.06	10.23	10.82	10.48	11.07	42.42	13.32	14.86	16.91
Ints2	7.29	9.05	6.84	9.45	7.87	6.33	6	3.77	6.16	8.85	8.82	11.59	7.34	8.07	8.74	10.37	9.3	10.4	9.98	8.06	9.04	10.83	7.61	6.18	12.34
Med13l	20.55	37.53	20.25	20.1	18.6	18.61	17.56	14.84	20.62	22.28	23.88	30.11	12.87	18.02	16.97	19.6	16.51	20.77	22.38	21.67	24.68	10.25	23.6	22.35	8.99
Hist1h2bc	91.92	62.76	83.77	74.78	79.96	89.41	86.17	98.81	88.93	69.38	76.15	90.39	76.63	82.45	74.41	72.08	77.15	94.7	54.3	58.19	66.32	47.72	77.47	86.18	86.88
Baiap2l2	0.25	0.2	0.07	0.09	0.09	0.12	0.26	0.15	0.21	0.18	0.03	0.2	0.03	0.3	0.09	0.83	0.15	0.2	0.54	0.14	0.18	0.97	0.54	0	0.22
Mafk	2.79	1.87	2.52	2.09	2.15	2.73	2.1	1.89	2.29	2.11	2.05	2.47	2.15	2.05	2.54	1.4	1.43	1.65	2.33	2.26	1.79	2.13	2.31	2	3.94
Med1	8.15	12.86	8.12	8.64	8.01	7.15	7.31	5.5	7.69	9.4	9.61	11.07	6.87	8.26	7.24	8.48	7.76	9.76	8.5	9.35	9.52	9.02	9.54	11.09	8.96
Erbb3	0.15	0.07	0.11	0.13	0.12	0.07	0.04	0.06	0.04	0.15	0.12	0.18	0.06	0.1	0.11	0.07	0.05	0.2	0.09	0.1	0.12	0.4	0.08	0.19	0.35
Stard3	9.75	7.49	8.83	8.27	7.2	7.24	8.04	6.72	8.34	10.45	9.41	11.33	7.81	10.08	9.85	8.53	9.61	9.59	11.09	8.65	13.5	9.75	9.02	6.72	13.95
Ikzf3	0.03	0.11	0.01	0.04	0	0	0.02	0	0.05	0.09	0.03	0	0.1	0	0.05	0.28	0.11	0.14	0	0.01	0.01	0.1	0.19	0	0
Mfng	3.28	2.81	3.27	2.91	2.41	2.43	2.16	1.84	2.08	2.21	1.96	1.41	2.42	2.33	2.39	3.18	2.36	1.46	3.79	2.92	0.98	0.82	1.48	2.17	0.66
Vmp1	42.78	37	45.64	48.62	55.83	47.07	47.33	44.45	45.33	45.26	41.31	50.69	42.87	45.49	46.2	36.83	46.64	41.93	42.46	47.86	47.17	37.51	55.43	38.98	47.55
Uchl5	14.15	13.46	14.03	15.84	15.08	15.19	14.52	11.64	13.79	15.56	15.51	13.26	12.59	13.65	13.99	16.58	14.34	15.57	15.29	14.33	14.53	15.17	13.63	14.53	10.8
Glrx2	18.31	23.67	22.19	23.2	23.15	23.81	19.4	17.24	21.27	25.07	27.85	24.39	17.17	17.78	15.41	24.86	21.31	23.32	21.67	19.81	22.01	22.51	21.42	12.89	15.97
Ro60	28.58	31.01	30.05	33.94	32.71	31.35	36.19	30.58	34.03	38.07	39.99	44.79	28.13	30.52	30.98	34.13	32.94	37.02	30.38	29.73	30.62	31.69	34.2	32.2	36.77
Stk4	7.84	10.64	8.64	8.67	7.75	7.41	8.27	6.59	7.44	9.37	9.78	10.09	7.89	8.39	7.87	9.23	8.59	8.77	10.07	9.56	9.22	12.45	9.85	9.25	12.48
Wfdc15b	0	0	0	0	0	0	0	0	0	0	0	0	0	0	0	0	0	0	0	0	0	0	0	0	0
Pmp22	5.25	4.64	5.05	5.4	5.34	4.62	4.71	4.43	5.25	5.6	6	6.6	4.47	5.33	7.33	6.32	6.93	8.15	5.87	5.66	8.82	21.31	4.88	1.79	15.1
Gdf9	0.14	0.51	0.26	0.3	0.25	0.39	0.1	0.16	0.18	0.37	0.26	0.31	0.1	0.28	0.17	0.37	0.64	0.21	0.45	0.19	0.43	0.34	0.26	0	1.02
Zcchc10	2.32	2.86	2.44	3.2	2.8	3.66	2.16	1.9	2.7	2.8	3.41	3.23	2.96	2.89	2.37	3.23	3.92	3.24	2.33	1.71	2.55	3.32	3.43	2.66	2.23
Prl8a2	0	0	0	0	0	0	0	0	0	0	0	0	0	0	0	0	0	0	0	0	0	0	0	0	0
Tbx5	0.63	1.38	0.64	0.69	0.6	0.77	0.94	0.48	0.73	1.21	0.88	0.81	0.45	0.56	0.63	0.99	0.64	0.38	0.72	0.6	0.84	4.02	0.41	1	3.82
Psmb6	141.93	95.1	139.2	134.83	132.99	146.44	131.81	143.4	148.13	133.75	137.73	124.52	127.42	118.11	126.43	125.24	138.72	137.58	108.52	112.26	114.25	104.95	121.82	107.56	129.31
Spag7	39.57	31.42	40.12	39.36	36.79	44.92	38.75	36.48	40.07	49.44	52.12	47.1	36.84	37.24	35.44	53.44	39.43	55.09	33.52	34.85	34.23	27.24	33.85	26.6	34.4
Pfn1	45.39	31.62	48.27	44.87	43.85	50.01	44.38	52.01	52.64	45.07	44.47	40.7	51.91	50.86	53.13	43.47	52.81	41.67	52.91	58.3	54.84	91.24	37.55	37.14	88.9
Tomm34	9.53	8.91	10.28	9.7	9.99	9.21	8.65	7.32	8.87	10.18	10.83	10.07	7.9	8.64	9.4	9.82	8.81	9.35	9.25	9.68	8.87	19.74	7.58	6.97	19.9
Ywhab	37.3	79.12	45.35	47.31	40.23	43.62	44.09	41.65	39.46	48.38	46.68	36.28	41.36	42.62	42.22	44.37	49.91	38.88	51.66	50.95	45.44	48.14	45.97	47.19	37.79
Ksr1	6.61	10.5	6.64	7.21	5.79	5.82	5.85	4.55	6.56	7.46	8.45	7.29	5.15	7.92	6.04	5.26	4.45	4.5	8.9	9.35	6.09	9.38	4.66	4.77	12.94
Gpx3	0.97	1.25	0.67	1.63	0.92	1.19	0.87	14.72	1.37	1.11	1.07	15.62	1	1.09	0.55	0.79	0.67	1.04	1.04	1.07	20.19	9	0.76	0.51	2.61
Anxa6	14.17	11.61	14.86	15.19	13.96	14.32	14.99	16.2	13.97	13.5	13.82	8	14.43	14.21	15.36	14.54	15.44	13.73	15.23	14.37	16.25	42.99	15.28	18.56	44.31
Il12rb2	0	0	0	0.01	0	0	0.01	0.01	0	0.01	0	0.02	0	0	0.01	0.03	0	0.05	0.04	0.04	0.01	0.01	0	0	0.06
Zkscan6	5.21	4.39	4.93	4.55	4.98	4.18	4.01	3.18	4.08	5.17	5.17	5.55	4.29	4.55	5	5.75	5.19	4.94	4.61	5.13	5.07	6.99	4.78	6.26	8.39
Kpna2	107.78	85.98	104.09	98.66	100.29	92.01	133.71	108.83	120.39	120	133.98	135.18	109.34	117.9	114.48	153.36	138.07	192.65	113.2	112.21	139.34	25.64	118.18	123.59	53.67
Smurf2	13.74	16.63	14.34	13.76	13.35	13.16	15.25	13.34	14.39	14.41	15.09	16.43	12.25	13.45	13.13	17.95	15.9	19.26	15.52	14.94	17.17	16.03	15.34	12.82	19.98
Cep95	7.42	9.75	9.29	7.7	8.55	9.07	7.73	4.74	9.28	14.27	16.2	17.61	6.35	9	8.52	16.03	14.36	21.58	9.95	9.58	12.59	12.87	10.85	9.75	13.51
Vezf1	29.32	37.89	30.82	30.88	30.63	29.58	31.54	27.41	31.28	35.17	37.72	39.43	24.89	28.58	26.19	33.31	29.75	34.04	29.74	28.83	30.67	29.55	33.23	32.35	30.3
Cuedc1	21.76	27.96	25.27	23.4	24.55	27.09	17.14	15.36	22.2	24.42	26.18	28.64	19.74	24.07	23.8	29.21	26.06	28.49	23.01	22.84	24.11	26.91	23.59	19.93	25.62
Srsf1	119.7	112.68	146.23	130.4	136.91	118.26	127.62	95.04	157.83	180.23	204.4	245.31	121.47	152.4	138.04	287.66	190.06	285.15	178.17	158.04	187.86	165.37	138.53	105.61	224.54
Abi3	1.2	1.58	1.48	0.65	1.03	1.42	0.85	0.95	1.6	0.69	0.65	0.96	1.03	1.24	1.01	0.65	0.5	0.94	0.94	1.11	1.2	3.07	1.44	0.67	4.22
Shroom1	0.26	0.3	0.36	0.24	0.2	0.28	0.23	0.12	0.27	0.27	0.27	0.32	0.2	0.21	0.28	0.23	0.18	0.3	0.29	0.24	0.23	0.61	0.2	3.25	0.64
Kif3a	16.51	20.16	18.26	20.51	18.33	19.08	18.36	16.67	18.47	21.1	23.77	19.06	17.31	18.56	18.85	22.36	17.72	23.31	19.77	19.01	16.87	29.81	19.09	19.86	21.39
2021-09-08	25.49	31.28	25.85	26.57	24.15	25.83	23.68	24.12	23.01	27.94	29.77	26.18	19.18	20.8	20.45	22.43	21.64	18.85	28.94	30.18	22.93	48.06	20.13	23.1	70.42
Mtmr4	13.81	16.96	13.24	14.01	13.66	11.68	16.5	14.29	15.51	15.07	15.11	14.13	13.46	13.24	14.45	13.85	14.62	13.96	16.61	17.11	16.74	28.71	18.19	16.07	17.9
Mrm1	1.51	1.14	1.5	1.47	1.36	1.51	1.53	1.19	1.25	1.41	1.36	1.17	2.31	2.69	2.91	1.3	1.01	1.1	2.22	1.36	1.14	2.77	1.33	1.43	1.54
Mapt	32.36	40.57	36.44	39.35	33.59	37.36	32.7	31.73	31.52	35.16	35.39	22.95	27.89	28.25	28.37	23.85	25.68	19.94	42.48	39.7	29.07	29.17	31.6	34.1	10.84
Kansl1	17.18	26.95	17.65	17.61	16.82	17.45	16.98	16.23	18.01	19.62	21.01	21.61	15.23	17.64	15.71	18.01	17.27	16.7	18.01	17.38	18.49	18.64	17.58	17.37	16.45
Gid4	10.13	13.67	9.82	11.38	10.56	11.06	14.97	15.93	13.21	13.59	14.11	12.58	11.6	11.12	11.45	12.13	11.49	12.07	11.77	12.37	11.42	8.71	13.37	11.91	9.28
Myo1b	8.83	11.67	11.65	12.91	11.24	11.56	10.25	9.91	10.04	10.81	12.71	6.33	9.64	10.77	11.86	13.64	14.34	12.97	14.28	12.65	14.53	8.6	12.22	18.34	22.83
Dhx40	5.32	5.96	5.15	5.42	5.7	5.21	4.81	4.28	4.74	5.44	5.6	6.68	4.91	5.26	5.37	7.08	7.11	6.93	6.18	6.02	6.55	9.26	5.69	8.01	10.92
Ypel2	38.44	39.7	38.7	37.08	35.35	36.34	32.87	26.9	31.17	40.02	42.19	45.21	33.45	38.59	36.01	37.55	33.8	35.71	37.26	36.68	37.59	13.81	38.22	35.9	15.89
Akap1	18.56	18.68	20.1	15.34	16.92	15.11	19.73	14.79	21.61	19.88	21.04	23.19	14.83	16.59	18.53	17.27	15.13	20.63	20.1	19.9	24.82	10.76	21.89	18.89	11.58
Nol11	18.42	18.7	17.67	19.64	16.94	17.55	17.44	14.65	17.63	19.62	20.28	24.65	16.39	17.32	18.54	18.67	20.08	21.95	17.63	17.09	22.58	15.88	18.78	23.87	18.98
Derl2	9.32	7.08	8.11	7.61	7.84	7.54	7.88	6.54	8.64	9.03	9.36	10.78	7.97	8.62	8.09	8.82	9.54	8.38	8.78	7.71	9.08	14.45	8.09	9.32	15.43
C1qbp	14.56	18.64	17.51	17.61	18.58	18.81	16.43	14.77	14.08	17.88	19.79	18.84	16.17	17.09	16.46	16.34	14.51	16.18	17.98	14.37	14.84	15.51	15.11	13.92	15.72
Rpain	17.71	17.12	19.79	14.51	21.43	17.2	17.58	13.18	23.5	21.64	27.03	28.57	21.59	23.02	22.02	23.87	25.9	27.04	22.2	20.67	21.43	32.59	24.29	16.37	36.45
6330403K07Rik	21.06	16.65	21.49	22.72	20.56	21.45	20.8	21.72	22.08	17.48	16.13	13.39	24.2	21.82	25.29	16.8	23.55	20.45	22	23.16	24.03	71.21	22.41	24.45	54.27
Slc13a3	0.17	0.27	0.15	0.05	0.08	0.07	0.16	0.3	0.07	0.08	0.07	0.49	0.08	0.13	0.27	0.48	0.46	0.29	0.18	0.22	0.6	3.52	0.31	0.2	2.6
Kcnab3	9.37	10.92	11.24	11.7	12	10.79	11.14	9.49	10.59	11.32	11.52	7.75	10.77	11.67	11.78	10.36	10.06	9.56	13.15	13.71	8.74	11.45	11.41	11.54	6.04
Chd3	27.93	37.26	38.07	37.42	34.38	36.24	35.71	33.44	32.23	33.67	35.39	21.27	30.46	31.54	38.61	27.99	28.93	26.28	36.99	36.44	30.14	65.27	36.79	39.07	19.9
Kdm6b	0.81	6.44	1.19	1.06	1.03	0.85	1.09	0.81	1.35	1.87	1.74	1.46	1.22	1.48	1.17	1.49	1.43	1.57	2.23	1.75	2.05	2.17	1.6	1.48	2.31
1700125H20Rik	0	0	0.03	0.12	0	0.04	0	0.03	0	0	0.04	0	0.13	0	0	0.05	0.04	0.12	0.04	0.04	0	0.22	0	0	0.3
Appbp2	14.03	17.57	13.87	16.46	14.64	15.13	13.78	11.34	12.56	16.47	17.81	16.03	12.42	14.46	14.91	18.61	17.3	17.35	15.66	15.36	15.23	17.09	13.78	15.17	14.19
Wnt9b	0.29	0.38	0.24	0.4	0.49	0.44	0.22	0.17	0.27	0.4	0.28	0.29	0.71	0.79	0.75	0.8	0.8	0.86	0.5	0.66	0.49	0.06	0.69	0.5	0.11
Adora2b	0.79	0.92	0.84	0.73	0.78	0.48	0.61	0.52	0.63	0.87	0.94	0.88	0.79	0.71	0.9	0.74	0.72	1.1	0.85	0.67	1.37	1.5	0.99	0.65	6.51
Ncor1	58.08	91.26	61.93	68.06	62.1	63.87	63.41	54.24	64.92	80.91	88.04	84.41	49.71	59.1	50.61	88.83	58.13	81.13	58.7	57.57	58.76	79.15	62.05	70.41	94.38
Trpv2	1.36	1.12	1.42	1.58	1.36	1.45	1.41	1.59	1.49	1.67	1.3	0.82	2.18	1.35	1.49	1.53	1.43	1.55	1.39	1.85	2	2.2	1.94	2.46	1.3
Cenpv	4.65	6.84	4.48	3.6	4.29	4.13	4.74	3.9	4.21	5.68	4.53	4.77	5.07	4.92	5.12	5.14	5.38	4.16	4.69	5.79	3.85	11.37	4.23	2.96	13.52
Pcgf2	1.88	4.72	2.32	2.6	1.71	1.58	1.42	0.84	2.04	2.48	2.52	2.44	2.03	2.68	2.66	2.54	2.99	2.76	4.54	3.76	2.83	5.85	1.96	2.22	4.87
Cwc25	7.39	7.72	7.62	5.85	6.39	6.15	7.47	5.82	6.88	8.74	9.08	9.91	6.9	6.46	7.21	9.9	7.35	9.05	7.66	6.64	7.74	6.71	6.7	6.28	8.87
1700001P01Rik	0.05	0.14	0.12	0.07	0.26	0.08	0.11	0.07	0.08	0.04	0.23	0.2	0.1	0.14	0.06	0.24	0.15	0.28	0.25	0.09	0.05	0.3	0	0	0.35
Pip4k2b	12.19	14.22	13.19	13.97	12.46	13.39	14.17	12.39	14.07	14.39	14.73	13.01	11.47	12.25	12.55	12.03	12.38	11.97	14.6	13.32	12.56	17.52	13.5	13.86	10.9
Trim37	24.11	25.81	25.66	26.64	25.17	26.02	27.66	27.73	26.41	25.47	26.36	21.21	25.46	23.4	25.73	27.02	27.34	27.3	25.44	24.62	24.67	28.36	24.76	30.4	20.03
Ybx2	1.24	1.79	1.94	1.58	0.98	1.51	0.82	0.32	1.61	2.66	2.54	2.78	1.44	2.61	1.95	4.1	2.75	5.41	1.56	1.97	2.86	0.86	2.04	2.98	0.96
Ctdnep1	8.53	23.93	7.98	10.67	8.16	8.31	8.66	6.91	8.31	10.08	11.42	12.62	8.11	10.19	8.27	8.35	8.76	8.64	10.16	10.63	10.34	11.27	11.56	13.96	15.51
Elp5	22	17.1	22.68	20.75	21.9	25.54	22.37	21.44	23.68	23.99	23.63	24.37	24.7	22.35	24.53	27.38	28.12	28.95	23.91	24.39	25.04	26.01	23.58	22.81	28.98
Slc2a4	0.39	0.21	0.42	0.32	0.56	0.38	0.33	0.11	0.22	0.21	0.21	0.49	0.25	0.34	0.4	0.87	0.3	0.59	0.47	0.65	0.63	1.32	0.28	0.79	0.59
Gabarap	52.84	36.23	51.54	45.61	52.56	51.59	53.31	54.69	56.26	55.24	53.15	56.49	60.44	58.77	60.73	64.12	61.99	66.01	54.97	57.01	58.8	109.16	51.93	50.45	85.34
Cldn7	0.5	0.46	0.53	0.96	1.06	0.38	0.35	0.4	0.89	0.97	0.84	0.67	0.81	2.76	2.34	2.99	4.47	5.36	1.9	1.35	4.44	0	0.17	0.74	0.38
2810408A11Rik	0.49	0.36	0.34	0.32	0.32	0.28	0.34	0.22	0.27	0.42	0.4	0.63	0.29	0.38	0.36	0.73	0.43	0.82	0.34	0.34	0.47	1.49	0.34	0	0.98
Phf23	16.21	14.07	18.88	14.35	15.13	13.48	20.69	18.86	19.91	17.87	19.68	17.8	15.36	15.03	14.77	18.81	17.53	18.91	16.83	15.61	18.05	23.23	13.72	14.54	20.83
Acadvl	45.4	37	45.75	37.76	44.57	38.31	44.63	32.44	48.89	55.94	52.12	62.93	38.85	49.83	49.61	67.37	62.57	75.13	54.13	51.27	63.94	32.68	53.73	42.05	45.55
Dnah11	0.55	0.72	0.91	0.84	0.5	0.69	0.39	0.33	0.56	0.86	0.6	0.61	0.82	0.44	0.6	0.59	0.97	0.45	0.91	1.15	0.71	1.35	0.61	0.39	2.05
G3bp1	12.52	11.46	12.31	11.58	12.33	11.67	11.19	9.34	11.5	12.13	12.42	12.31	11.39	11.13	11.38	11.38	11.89	11.42	13.7	11.46	11.62	17.91	9.97	9.02	18.17
Atox1	41.67	24.88	33.72	34.44	35.45	33.06	35.43	33.07	32.62	27.74	23.27	27.47	44.69	45.89	43.66	20.82	40.25	22.29	41.62	41.67	39.96	49.75	35.09	36.14	50.89
Glra2	6.02	5.54	6.09	6.33	5.99	5.95	5.62	4	5.72	5.62	5.53	5.44	6.17	5.46	6.6	7.07	7.95	6.29	6.73	5.84	4.94	8.29	5.17	6.62	6.1
Sparc	60.49	56.17	67.02	62.84	62	56.43	54.8	60.04	57.97	54.12	56.74	67.29	75.21	74.9	81.09	101.48	107.93	90.08	104.6	110	122.28	273.09	73.95	64.84	268.79
Glra4	1.09	1.89	1.34	1.35	1.19	1.28	1.14	0.65	1.41	1.14	1.36	0.83	1.39	1.16	1.6	1.7	1.61	1.17	1.78	1.89	1.15	1.15	1.39	1.33	1.14
Mief2	5.44	5.43	6.67	5.15	4.59	5.63	5.17	4.09	5.7	6.1	6.9	6.84	5.12	6.37	7.08	5.55	6.43	4.52	6.58	6.01	6.38	9.25	5.43	4.3	10.88
Tbx3	1.25	3.45	1.54	1.52	1.61	1.49	1.15	0.61	1.38	1.97	2.07	2.29	1.12	1.38	1.67	1.94	1.72	1.52	2.14	1.9	1.17	3.71	1.12	2.06	3.44
Mmp20	0	0	0	0	0	0	0	0	0	0	0	0	0	0	0	0.01	0	0	0	0	0	0	0	0	0
Mmp7	0	0	0	0	0	0	0	0	0	0	0	0	0	0	0	0	0	0.07	0	0	0	0	0	0	0
Crhr1	2.63	3.38	2.58	2.77	2.66	2.54	2.57	2.32	2.83	2.22	2.09	1.03	2.62	2.47	2.59	2.04	2.54	1.81	3.06	3	2.99	1.77	2.94	2.39	1.42
Dusp14	10.53	8.37	11.74	7.32	6.65	8.15	11.64	10.2	11.5	10.61	11.87	12.95	8.52	8.82	8.99	8.67	8.43	12.14	10.41	7.87	12.82	2.96	10.22	9.99	5.49
Tada2a	11.19	11.47	9.42	9.94	9.38	9.27	8.32	6.33	9.89	13	13.67	14.86	8.45	9.89	9.38	12.79	10.39	15.1	9.5	10.38	10.82	9.04	9.24	15.47	8.36
Ikzf1	0.07	0.05	0.12	0.08	0.06	0.1	0.05	0.08	0.07	0.12	0.06	0.15	0.05	0.11	0.07	0.65	0.04	0.14	0.1	0.11	0.16	0.98	0.02	0.08	1.24
Tcaf3	0	0	0	0	0	0	0	0	0	0	0.01	0	0	0	0	0.01	0	0.01	0	0	0	0	0	0	0
Pnpo	11.51	9.25	11.77	10.97	10.82	10.89	9.48	9.21	9.39	9.86	9.87	9.37	9.76	9.79	9.45	8.84	10.86	9.19	11.19	11.3	10.55	11.37	8.91	9.52	12.55
Cog1	13.13	15.41	13.96	14.28	12.23	12.78	12.75	8.93	13.74	15.81	18.39	20.01	12.42	14.98	13.7	20	17.02	19.66	16.96	17.57	19.13	15.31	19.43	21.19	17.41
Cbx1	24.32	20.02	26.32	28.03	26.55	28.12	27.27	24.81	28.27	29.48	30.89	31.08	25.21	26.82	26.27	26.77	24.44	26.65	27.99	27.15	28.58	32.59	26.54	30.48	32.68
Cdk5rap3	11.6	10.21	11.32	12.18	10.95	11.18	8.9	8.73	10.42	10.08	10.31	11.98	11.62	12.38	12.31	12.15	13.69	12.18	11.81	13.56	12.02	13.75	12.6	8.3	21.14
Copz2	2.74	2.31	2.45	2.67	2.75	1.93	2.03	1.83	1.93	1.69	2.28	2.64	1.83	1.98	2.08	2.2	2.11	2.66	2.93	2.61	3.48	16.8	1.98	1.63	11.06
Slc25a39	9.99	7.9	10.97	8.85	9.28	9.85	9.79	10.8	9.32	9.89	11.29	9.51	9.07	9.42	9.75	8.6	9.79	7.67	10.51	11.61	10.47	31.22	7	8.57	23.46
Sp2	1.15	5.33	1.19	1.12	1.06	1.23	1.19	0.94	1.21	1.94	2.17	1.65	1.03	1.47	1.14	1.92	1.22	1.79	1.64	1.85	1.89	0.81	1.93	2	0.94
Aatf	8.7	8.6	8.62	7.79	8.19	8.66	6.55	5.62	7.4	8.25	9.54	10.52	6.65	7.11	6.75	7.44	6.68	8.39	7.48	7.27	7.86	8.86	7.72	7.96	9.12
Lhx1	0.49	1.42	0.35	0.44	0.67	0.46	0.37	0.43	0.26	0.64	0.46	0.53	0.45	0.55	0.4	0.49	0.48	0.54	0.34	0.37	0.41	2.09	0.13	1.08	0.96
Dync1h1	64.51	108.36	73.23	71.61	64.76	67.14	70.97	55.87	64.74	69.63	72.07	70.09	43.66	55.15	51.98	62.69	56.94	58.24	72.37	68.23	76.86	77.21	69.42	73.43	45.32
Cpsf4l	0.03	0	0.1	0.09	0.04	0.08	0.03	0	0.02	0.13	0.13	0.17	0.02	0.08	0.03	0.2	0.05	0	0	0.08	0.1	0.06	0	0	0.66
Pex12	3.2	2.99	2.91	3.3	2.99	3.78	2.39	1.67	2.79	4.4	3.45	3.43	2.34	2.81	2.5	4.08	3.51	3.76	2.77	2.97	3.04	4.15	2.71	3.33	3.94
Ndel1	19.99	18.66	19.23	18.94	19.82	18.45	20.83	20.07	21.25	20.26	21.91	20.21	19.85	19.17	22.42	27.45	19.7	29.32	19.68	20.74	20.16	21.73	22.66	25.5	19.7
Slc25a35	1.82	4.58	1.65	1.8	1.46	1.45	2.03	1.68	2.3	3.06	3.01	3.67	2.28	3.38	2.93	2.91	2.33	3.43	2.85	3.34	3.21	1.08	1.67	2.1	2.12
Zbtb4	32.76	35.6	34.67	32.07	28.39	31.98	32.92	28.37	32.5	31.91	33.27	28.89	26.55	30.57	30.74	27.19	24.28	26.01	33.8	32.17	29.52	28.09	30.59	30.05	18.53
Tnfsfm13	10.48	8.57	10.44	13.23	11.76	14.36	9.51	8.49	10.26	11	10.3	11.02	10.76	13.16	12.13	16.88	16.43	25.08	7.52	9.35	11.86	8	10.99	6.55	11.47
Mpdu1	40.27	25.4	39.97	37.31	38.82	37.57	34.92	33.16	35.69	34.76	32.75	39.85	38.76	40.87	45.51	33.29	42.58	38.96	39.11	40.83	44.04	32.4	39.9	41.12	42.49
Fxr2	52.77	41.62	55.86	58.14	59.69	57.67	58.36	55.23	56.22	54.61	57.61	48.72	41.05	43.22	45.86	56.25	49.84	53.89	52.54	52.14	54.62	48.76	48.66	53.25	43.02
Atp5g3	141.32	90.9	143.5	145.19	144.68	149.6	140.41	136.59	135.55	122.88	115.48	114.36	174.72	175.1	173.92	114.96	176.86	114.3	176.11	180.23	166.33	143.98	147.05	149.62	127.33
Cd68	0.43	0.22	0.51	0.55	0.69	0.62	0.26	0.41	0.62	0.45	0.42	1.79	0.36	0.65	0.71	0.87	0.54	1.29	0.44	0.69	0.81	4.7	0.32	0.34	4.6
Slc35g3	0	0.05	0	0	0	0	0	0	0	0.01	0	0	0	0	0	0.16	0.02	0.06	0	0	0	0	0	0	0
[truncated: 14,384 more rows]
