# Supplementary material for: Identification of a modular super-enhancer in murine retinal development
Source: Nat Commun. 2022 Jan 11;13:253. doi: 10.1038/s41467-021-27924-y (PMC8752785; doi:10.1038/s41467-021-27924-y)
Supplement: Supplementary file 5 — Dataset 3 [file 41467_2021_27924_MOESM5_ESM.xlsx]

## Sheet: Adult CRC-SE
Dataset S3. qRT-PCR of SE deletion retinae.
Gene	genotype	Ct	Ct Mean	Gapdh Ct	Delta CT	Delta CT WT	Delta delta CT	fold		Gene	genotype	Ct	Ct Mean	Gapdh Ct	Delta CT	Delta CT WT	Delta delta CT	fold		Gene	genotype	Ct	Ct Mean	Gapdh Ct	Delta CT	Delta CT WT	Delta delta CT	fold
18S	WT	12.8252	12.8587	18.4521	-5.59339	-5.59339	0	1		18S	HET	14.0168	14.1267	18.4287	-4.30208	-5.59339	1.29131	0.408579		18S	KO	14.8397	14.8186	19.4397	-4.62107	-5.59339	0.972321	0.509686
18S	WT	12.8922								18S	HET	14.2365								18S	KO	14.7975
Arr3	WT	23.5373	23.5346	18.4521	5.08251	5.08251	0	1		Arr3	HET	23.6139	23.5608	18.4287	5.13208	5.08251	0.049572	0.966223		Arr3	KO	23.435	23.4581	19.4397	4.01844	5.08251	-1.06407	2.09082
Arr3	WT	23.532								Arr3	HET	23.5077								Arr3	KO	23.4813
Cabp5	WT	24.9943	25.0955	18.4521	6.64332	6.64332	0	1		Cabp5	HET	25.2389	25.1859	18.4287	6.75714	6.64332	0.113819	0.924138		Cabp5	KO	30.4399	30.5957	19.4397	11.156	6.64332	4.51273	0.0438059
Cabp5	WT	25.1966								Cabp5	HET	25.1328								Cabp5	KO	30.7516
Calb2	WT	22.9608	22.9689	18.4521	4.51675	4.51675	0	1		Calb2	HET	22.9454	22.9547	18.4287	4.52601	4.51675	0.00926113	0.993601		Calb2	KO	25.8841	25.9694	19.4397	6.52967	4.51675	2.01292	0.247771
Calb2	WT	22.977								Calb2	HET	22.9641								Calb2	KO	26.0546
Chrnb4	WT	29.9589	30.0537	18.4521	11.6016	11.6016	0	1		Chrnb4	HET	29.9937	30.0743	18.4287	11.6456	11.6016	0.0440311	0.969941		Chrnb4	KO	29.7223	29.7363	19.4397	10.2966	11.6016	-1.30494	2.47074
Chrnb4	WT	30.1485								Chrnb4	HET	30.1549								Chrnb4	KO	29.7503
Crx	WT	21.7411	21.7432	18.4521	3.29105	3.29105	0	1		Crx	HET	21.5463	21.4847	18.4287	3.056	3.29105	-0.235052	1.17695		Crx	KO	21.9492	21.8904	19.4397	2.45068	3.29105	-0.84037	1.79051
Crx	WT	21.7453								Crx	HET	21.4232								Crx	KO	21.8316
Gad1	WT	23.9848	24.0926	18.4521	5.64044	5.64044	0	1		Gad1	HET	24.2258	24.2349	18.4287	5.8062	5.64044	0.16576	0.891459		Gad1	KO	27.679	27.6053	19.4397	8.16563	5.64044	2.52519	0.173717
Gad1	WT	24.2003								Gad1	HET	24.244								Gad1	KO	27.5317
Gapdh	WT	18.4147	18.4521	18.4521	0	0	0	1		Gapdh	HET	18.5253	18.4287	18.4287	0	0	0	1		Gapdh	KO	19.3902	19.4397	19.4397	0	0	0	1
Gapdh	WT	18.4896								Gapdh	HET	18.3322								Gapdh	KO	19.4892
Gfap	WT	26.6268	26.7967	18.4521	8.34455	8.34455	0	1		Gfap	HET	27.363	27.3718	18.4287	8.9431	8.34455	0.598549	0.660418		Gfap	KO	29.3589	29.475	19.4397	10.0353	8.34455	1.69076	0.309765
Gfap	WT	26.9666								Gfap	HET	27.3807								Gfap	KO	29.5911
Glul	WT	20.843	20.8501	18.4521	2.39795	2.39795	0	1		Glul	HET	20.6028	20.642	18.4287	2.21326	2.39795	-0.184692	1.13657		Glul	KO	23.4058	23.3738	19.4397	3.93414	2.39795	1.53619	0.344795
Glul	WT	20.8571								Glul	HET	20.6811								Glul	KO	23.3419
Grm6	WT	25.9116	25.8813	18.4521	7.42912	7.42912	0	1		Grm6	HET	25.9186	25.8939	18.4287	7.46515	7.42912	0.0360308	0.975335		Grm6	KO	40	40	19.4397	20.5603	7.42912	13.1312	0.00011146
Grm6	WT	25.8509								Grm6	HET	25.8692								Grm6	KO	40
Lhx1	WT	29.3913	29.5585	18.4521	11.1063	11.1063	0	1		Lhx1	HET	29.6029	29.579	18.4287	11.1503	11.1063	0.0439348	0.970006		Lhx1	KO	32.1336	32.5745	19.4397	13.1348	11.1063	2.02843	0.245121
Lhx1	WT	29.7256								Lhx1	HET	29.5551								Lhx1	KO	33.0153
Lin52	WT	27.7731	27.7302	18.4521	9.27805	9.27805	0	1		Lin52	HET	27.4172	27.5005	18.4287	9.0718	9.27805	-0.206247	1.15368		Lin52	KO	29.1222	29.0451	19.4397	9.60538	9.27805	0.327333	0.797008
Lin52	WT	27.6872								Lin52	HET	27.5838								Lin52	KO	28.9679
Nrl	WT	22.2903	22.2876	18.4521	3.83544	3.83544	0	1		Nrl	HET	22.4157	22.2986	18.4287	3.86985	3.83544	0.0344143	0.976428		Nrl	KO	22.321	22.5162	19.4397	3.07647	3.83544	-0.758966	1.69228
Nrl	WT	22.2848								Nrl	HET	22.1815								Nrl	KO	22.7114
Opn1sw	WT	22.063	22.2148	18.4521	3.76267	3.76267	0	1		Opn1sw	HET	22.2775	22.241	18.4287	3.81229	3.76267	0.0496216	0.96619		Opn1sw	KO	22.8163	22.8261	19.4397	3.3864	3.76267	-0.376272	1.29798
Opn1sw	WT	22.3666								Opn1sw	HET	22.2045								Opn1sw	KO	22.8359
Opn4	WT	29.4406	29.4373	18.4521	10.9852	10.9852	0	1		Opn4	HET	29.315	29.4395	18.4287	11.0108	10.9852	0.025548	0.982447		Opn4	KO	31.4529	31.3645	19.4397	11.9248	10.9852	0.939605	0.521376
Opn4	WT	29.4341								Opn4	HET	29.564								Opn4	KO	31.2761
Pou4f2	WT	31.5809	31.3554	18.4521	12.9032	12.9032	0	1		Pou4f2	HET	31.2102	31.2345	18.4287	12.8058	12.9032	-0.0974035	1.06985		Pou4f2	KO	34.6842	34.8363	19.4397	15.3966	12.9032	2.49339	0.177588
Pou4f2	WT	31.1298								Pou4f2	HET	31.2589								Pou4f2	KO	34.9885
Prkca	WT	23.465	23.499	18.4521	5.04686	5.04686	0	1		Prkca	HET	23.361	23.3748	18.4287	4.94608	5.04686	-0.100783	1.07236		Prkca	KO	25.426	25.5453	19.4397	6.1056	5.04686	1.05874	0.480051
Prkca	WT	23.533								Prkca	HET	23.3886								Prkca	KO	25.6646
Rho	WT	16.1031	16.0787	18.4521	-2.37347	-2.37347	0	1		Rho	HET	15.91	15.8654	18.4287	-2.56329	-2.37347	-0.189823	1.14062		Rho	KO	16.2356	16.2122	19.4397	-3.22755	-2.37347	-0.854079	1.8076
Rho	WT	16.0542								Rho	HET	15.8209								Rho	KO	16.1887
Rlbp1	WT	23.1495	23.2295	18.4521	4.77741	4.77741	0	1		Rlbp1	HET	23.3272	23.3185	18.4287	4.88978	4.77741	0.112366	0.92507		Rlbp1	KO	26.4058	26.3863	19.4397	6.94658	4.77741	2.16917	0.222339
Rlbp1	WT	23.3096								Rlbp1	HET	23.3098								Rlbp1	KO	26.3667
Scgn	WT	25.4021	25.4106	18.4521	6.95843	6.95843	0	1		Scgn	HET	25.3753	25.3682	18.4287	6.93946	6.95843	-0.0189753	1.01324		Scgn	KO	37.0657	35.5956	19.4397	16.1559	6.95843	9.1975	0.00170325
Scgn	WT	25.4191								Scgn	HET	25.361								Scgn	KO	34.1255
Tfap2a	WT	26.0189	25.9499	18.4521	7.49773	7.49773	0	1		Tfap2a	HET	25.69	25.7823	18.4287	7.35357	7.49773	-0.144153	1.10508		Tfap2a	KO	28.81	28.7424	19.4397	9.30267	7.49773	1.80494	0.286192
Tfap2a	WT	25.8808								Tfap2a	HET	25.8746								Tfap2a	KO	28.6748
Vsx1	WT	26.9164	26.9543	18.4521	8.50219	8.50219	0	1		Vsx1	HET	26.9106	26.8601	18.4287	8.43138	8.50219	-0.0708122	1.05031		Vsx1	KO	40	40	19.4397	20.5603	8.50219	12.0581	0.000234502
Vsx1	WT	26.9922								Vsx1	HET	26.8096								Vsx1	KO	40
Vsx2	WT	24.5064	24.5369	18.4521	6.08474	6.08474	0	1		Vsx2	HET	24.8243	24.7924	18.4287	6.36369	6.08474	0.278953	0.824189		Vsx2	KO	28.5324	28.6621	19.4397	9.22243	6.08474	3.13769	0.113622
Vsx2	WT	24.5674								Vsx2	HET	24.7605								Vsx2	KO	28.7919

## Sheet: Adult R0
Dataset S3. qRT-PCR of SE deletion retinae.
Gene	genotype	Ct	Ct Mean	Gapdh Ct	Delta CT	Delta CT WT	Delta delta CT	fold		Gene	genotype	Ct	Ct Mean	Gapdh Ct	Delta CT	Delta CT WT	Delta delta CT	fold		Gene	genotype	Ct	Ct Mean	Gapdh Ct	Delta CT	Delta CT WT	Delta delta CT	fold
18S	WT	8.84042	8.90787	18.4063	-9.49839	-9.49839	0	1		18S	HET	9.23231	9.26383	18.3742	-9.11032	-9.49839	0.388074	0.764149		18S	KO	9.78555	9.76885	19.6216	-9.85278	-9.49839	-0.354381	1.27844
18S	WT	8.97532								18S	HET	9.29535								18S	KO	9.75214
Arr3	WT	23.3896	23.3466	18.4063	4.94037	4.94037	0	1		Arr3	HET	23.3548	23.1963	18.3742	4.82217	4.94037	-0.118196	1.08538		Arr3	KO	24.2272	24.2008	19.6216	4.57922	4.94037	-0.361145	1.28444
Arr3	WT	23.3036								Arr3	HET	23.0378								Arr3	KO	24.1745
Cabp5	WT	26.9	26.6624	18.4063	8.25614	8.25614	0	1		Cabp5	HET	26.5073	26.3174	18.3742	7.94325	8.25614	-0.312887	1.24219		Cabp5	KO	26.6404	26.6752	19.6216	7.05361	8.25614	-1.20253	2.30143
Cabp5	WT	26.4248								Cabp5	HET	26.1275								Cabp5	KO	26.7101
Calb2	WT	23.7693	23.3926	18.4063	4.98631	4.98631	0	1		Calb2	HET	23.2887	23.1424	18.3742	4.76822	4.98631	-0.218089	1.16319		Calb2	KO	25.2155	25.0729	19.6216	5.45126	4.98631	0.464947	0.724498
Calb2	WT	23.0158								Calb2	HET	22.996								Calb2	KO	24.9302
Chrnb4	WT	30.5623	30.6103	18.4063	12.204	12.204	0	1		Chrnb4	HET	30.8174	30.8432	18.3742	12.4691	12.204	0.26504	0.832175		Chrnb4	KO	28.3853	28.2834	19.6216	8.66176	12.204	-3.54226	11.65
Chrnb4	WT	30.6582								Chrnb4	HET	30.8691								Chrnb4	KO	28.1814
Crx	WT	21.8298	21.7036	18.4063	3.29733	3.29733	0	1		Crx	HET	21.9913	21.7377	18.3742	3.36352	3.29733	0.0661879	0.955159		Crx	KO	23.279	22.9153	19.6216	3.29364	3.29733	-0.00369835	1.00257
Crx	WT	21.5774								Crx	HET	21.484								Crx	KO	22.5515
Gad1	WT	25.7083	25.6595	18.4063	7.25326	7.25326	0	1		Gad1	HET	24.8067	24.9615	18.3742	6.58737	7.25326	-0.665884	1.58654		Gad1	KO	24.9273	24.7833	19.6216	5.16168	7.25326	-2.09158	4.26214
Gad1	WT	25.6107								Gad1	HET	25.1163								Gad1	KO	24.6393
Gapdh	WT	18.3608	18.4063	18.4063	0	0	0	1		Gapdh	HET	18.4361	18.3742	18.3742	0	0	0	1		Gapdh	KO	19.949	19.6216	19.6216	0	0	0	1
Gapdh	WT	18.4517								Gapdh	HET	18.3122								Gapdh	KO	19.2943
Gfap	WT	26.5343	26.3601	18.4063	7.9538	7.9538	0	1		Gfap	HET	26.1992	26.3707	18.3742	7.99659	7.9538	0.0427933	0.970774		Gfap	KO	26.7911	26.6534	19.6216	7.0318	7.9538	-0.922004	1.89475
Gfap	WT	26.1858								Gfap	HET	26.5423								Gfap	KO	26.5157
Glul	WT	21.3726	21.316	18.4063	2.90973	2.90973	0	1		Glul	HET	20.9732	20.9344	18.3742	2.56024	2.90973	-0.349486	1.27411		Glul	KO	21.3178	21.182	19.6216	1.56039	2.90973	-1.34934	2.54795
Glul	WT	21.2593								Glul	HET	20.8956								Glul	KO	21.0462
Grm6	WT	27.6257	27.6966	18.4063	9.29032	9.29032	0	1		Grm6	HET	27.1386	27.1415	18.3742	8.76734	9.29032	-0.522983	1.43692		Grm6	KO	27.4933	27.3216	19.6216	7.69998	9.29032	-1.59034	3.01121
Grm6	WT	27.7674								Grm6	HET	27.1444								Grm6	KO	27.1499
Lhx1	WT	31.6936	31.6411	18.4063	13.2349	13.2349	0	1		Lhx1	HET	30.974	31.0034	18.3742	12.6292	13.2349	-0.605659	1.52167		Lhx1	KO	29.7327	29.6309	19.6216	10.0093	13.2349	-3.22563	9.35429
Lhx1	WT	31.5887								Lhx1	HET	31.0328								Lhx1	KO	29.529
Lin52	WT	27.55	27.2523	18.4063	8.84604	8.84604	0	1		Lin52	HET	27.2448	27.1493	18.3742	8.77512	8.84604	-0.0709162	1.05038		Lin52	KO	27.9246	27.8135	19.6216	8.19188	8.84604	-0.654154	1.57369
Lin52	WT	26.9546								Lin52	HET	27.0537								Lin52	KO	27.7024
Nrl	WT	19.7747	19.8376	18.4063	1.43131	1.43131	0	1		Nrl	HET	20.283	20.147	18.3742	1.77288	1.43131	0.341572	0.789181		Nrl	KO	22.1811	22.1371	19.6216	2.51544	1.43131	1.08413	0.471678
Nrl	WT	19.9004								Nrl	HET	20.0111								Nrl	KO	22.093
Opn1sw	WT	22.7968	22.7468	18.4063	4.34057	4.34057	0	1		Opn1sw	HET	23.2278	23.1835	18.3742	4.80935	4.34057	0.468777	0.722577		Opn1sw	KO	24.3974	24.368	19.6216	4.74639	4.34057	0.405823	0.754806
Opn1sw	WT	22.6968								Opn1sw	HET	23.1392								Opn1sw	KO	24.3386
Opn4	WT	30.1479	29.9385	18.4063	11.5323	11.5323	0	1		Opn4	HET	29.6241	29.8927	18.3742	11.5185	11.5323	-0.0137253	1.00956		Opn4	KO	31.6435	31.4147	19.6216	11.7931	11.5323	0.260822	0.834612
Opn4	WT	29.7292								Opn4	HET	30.1613								Opn4	KO	31.1859
Pou4f2	WT	28.9597	28.9799	18.4063	10.5737	10.5737	0	1		Pou4f2	HET	28.509	28.4048	18.3742	10.0306	10.5737	-0.543021	1.45702		Pou4f2	KO	33.8604	33.7339	19.6216	14.1123	10.5737	3.53859	0.0860555
Pou4f2	WT	29.0002								Pou4f2	HET	28.3006								Pou4f2	KO	33.6074
Prkca	WT	24.9284	24.8363	18.4063	6.43008	6.43008	0	1		Prkca	HET	24.9976	25.0093	18.3742	6.6351	6.43008	0.205014	0.86753		Prkca	KO	25.2579	25.3016	19.6216	5.68001	6.43008	-0.750075	1.68188
Prkca	WT	24.7443								Prkca	HET	25.0209								Prkca	KO	25.3454
Rho	WT	15.7001	15.6072	18.4063	-2.79905	-2.79905	0	1		Rho	HET	16.0784	16.0246	18.3742	-2.34954	-2.79905	0.449505	0.732294		Rho	KO	17.5928	17.6071	19.6216	-2.01453	-2.79905	0.784519	0.580545
Rho	WT	15.5143								Rho	HET	15.9708								Rho	KO	17.6214
Rlbp1	WT	24.5454	24.5341	18.4063	6.12779	6.12779	0	1		Rlbp1	HET	24.2859	24.2039	18.3742	5.82974	6.12779	-0.29805	1.22948		Rlbp1	KO	23.4987	23.3661	19.6216	3.74447	6.12779	-2.38332	5.21737
Rlbp1	WT	24.5227								Rlbp1	HET	24.1219								Rlbp1	KO	23.2334
Scgn	WT	26.8472	26.9129	18.4063	8.50665	8.50665	0	1		Scgn	HET	26.7581	26.7857	18.3742	8.41154	8.50665	-0.095108	1.06815		Scgn	KO	27.5168	27.4257	19.6216	7.80408	8.50665	-0.702568	1.6274
Scgn	WT	26.9786								Scgn	HET	26.8133								Scgn	KO	27.3346
Tfap2a	WT	27.6006	27.6238	18.4063	9.21751	9.21751	0	1		Tfap2a	HET	27.4483	27.3672	18.3742	8.993	9.21751	-0.224509	1.16838		Tfap2a	KO	26.2796	26.18	19.6216	6.55836	9.21751	-2.65915	6.3166
Tfap2a	WT	27.647								Tfap2a	HET	27.2861								Tfap2a	KO	26.0804
Vsx1	WT	28.1093	27.9173	18.4063	9.51104	9.51104	0	1		Vsx1	HET	27.7833	27.6663	18.3742	9.29218	9.51104	-0.218851	1.16381		Vsx1	KO	29.6545	29.735	19.6216	10.1133	9.51104	0.602314	0.658697
Vsx1	WT	27.7253								Vsx1	HET	27.5494								Vsx1	KO	29.8154
Vsx2	WT	25.1589	25.2576	18.4063	6.85129	6.85129	0	1		Vsx2	HET	25.3674	25.2672	18.3742	6.89307	6.85129	0.0417852	0.971452		Vsx2	KO	25.223	25.1402	19.6216	5.51861	6.85129	-1.33268	2.5187
Vsx2	WT	25.3562								Vsx2	HET	25.1671								Vsx2	KO	25.0574

## Sheet: Adult R1
Dataset S3. qRT-PCR of SE deletion retinae.
Gene	genotype	Ct	Ct Mean	Gapdh Ct	Delta CT	Delta CT WT	Delta delta CT	fold		Gene	genotype	Ct	Ct Mean	Gapdh Ct	Delta CT	Delta CT WT	Delta delta CT	fold		Gene	genotype	Ct	Ct Mean	Gapdh Ct	Delta CT	Delta CT WT	Delta delta CT	fold
18S	WT	8.83611	8.81838	16.068	-7.24963	-7.24963	0	1		18S	HET	9.47651	9.62421	17.6268	-8.0026	-7.24963	-0.75297	1.68526		18S	KO	9.27352	9.35515	17.6184	-8.26323	-7.24963	-1.0136	2.01894
18S	WT	8.80065								18S	HET	9.77192								18S	KO	9.43678
Arr3	WT	20.377	20.1493	16.068	4.08132	4.08132	0	1		Arr3	HET	22.1761	22.2038	17.6268	4.57696	4.08132	0.49564	0.709247		Arr3	KO	20.8061	20.792	17.6184	3.17363	4.08132	-0.907691	1.87604
Arr3	WT	19.9216								Arr3	HET	22.2315								Arr3	KO	20.778
Cabp5	WT	23.9132	23.9472	16.068	7.87917	7.87917	0	1		Cabp5	HET	25.6066	25.5352	17.6268	7.90841	7.87917	0.0292416	0.979935		Cabp5	KO	24.9775	25.0233	17.6184	7.40494	7.87917	-0.474223	1.38917
Cabp5	WT	23.9811								Cabp5	HET	25.4639								Cabp5	KO	25.0691
Calb2	WT	21.4865	21.411	16.068	5.34298	5.34298	0	1		Calb2	HET	23.3049	23.2127	17.6268	5.58592	5.34298	0.242938	0.845023		Calb2	KO	24.6323	24.3901	17.6184	6.77174	5.34298	1.42876	0.37145
Calb2	WT	21.3354								Calb2	HET	23.1206								Calb2	KO	24.1479
Chrnb4	WT	29.5973	29.742	16.068	13.674	13.674	0	1		Chrnb4	HET	31.2342	31.1724	17.6268	13.5455	13.674	-0.128415	1.09309		Chrnb4	KO	29.1378	29.1075	17.6184	11.4891	13.674	-2.18487	4.54685
Chrnb4	WT	29.8866								Chrnb4	HET	31.1105								Chrnb4	KO	29.0771
Crx	WT	20.1713	20.1111	16.068	4.04311	4.04311	0	1		Crx	HET	21.655	21.5969	17.6268	3.9701	4.04311	-0.0730104	1.05191		Crx	KO	20.7539	20.7448	17.6184	3.12639	4.04311	-0.916718	1.88782
Crx	WT	20.0509								Crx	HET	21.5388								Crx	KO	20.7356
Gad1	WT	22.966	22.9681	16.068	6.90013	6.90013	0	1		Gad1	HET	24.5847	24.48	17.6268	6.85317	6.90013	-0.0469599	1.03309		Gad1	KO	23.8066	23.7754	17.6184	6.15701	6.90013	-0.743125	1.6738
Gad1	WT	22.9703								Gad1	HET	24.3753								Gad1	KO	23.7441
Gapdh	WT	16.0844	16.068	16.068	0	0	0	1		Gapdh	HET	17.723	17.6268	17.6268	0	0	0	1		Gapdh	KO	17.6068	17.6184	17.6184	0	0	0	1
Gapdh	WT	16.0516								Gapdh	HET	17.5306								Gapdh	KO	17.6299
Gfap	WT	25.944	25.9425	16.068	9.87449	9.87449	0	1		Gfap	HET	27.4925	27.5638	17.6268	9.93695	9.87449	0.0624638	0.957627		Gfap	KO	26.6159	26.5689	17.6184	8.95053	9.87449	-0.923958	1.89731
Gfap	WT	25.941								Gfap	HET	27.6351								Gfap	KO	26.5219
Glul	WT	18.7422	18.5666	16.068	2.49862	2.49862	0	1		Glul	HET	20.1362	20.0361	17.6268	2.40926	2.49862	-0.0893536	1.06389		Glul	KO	19.4494	19.3841	17.6184	1.76572	2.49862	-0.732903	1.66198
Glul	WT	18.3911								Glul	HET	19.9359								Glul	KO	19.3188
Grm6	WT	23.8505	23.817	16.068	7.74895	7.74895	0	1		Grm6	HET	25.7496	25.664	17.6268	8.03717	7.74895	0.288218	0.818913		Grm6	KO	25.1531	25.063	17.6184	7.44462	7.74895	-0.304337	1.23485
Grm6	WT	23.7834								Grm6	HET	25.5784								Grm6	KO	24.9729
Lhx1	WT	28.797	28.6671	16.068	12.5991	12.5991	0	1		Lhx1	HET	29.7353	29.8254	17.6268	12.1986	12.5991	-0.400519	1.31998		Lhx1	KO	28.898	28.8471	17.6184	11.2287	12.5991	-1.37044	2.58549
Lhx1	WT	28.5372								Lhx1	HET	29.9156								Lhx1	KO	28.7961
Lin52	WT	26.1265	26.0364	16.068	9.96838	9.96838	0	1		Lin52	HET	27.563	27.6743	17.6268	10.0474	9.96838	0.0790672	0.94667		Lin52	KO	27.2832	27.2087	17.6184	9.59033	9.96838	-0.378055	1.29959
Lin52	WT	25.9463								Lin52	HET	27.7855								Lin52	KO	27.1342
Nrl	WT	19.4918	19.5756	16.068	3.50762	3.50762	0	1		Nrl	HET	20.6276	20.6091	17.6268	2.98228	3.50762	-0.525347	1.43928		Nrl	KO	20.2483	20.1518	17.6184	2.53339	3.50762	-0.974238	1.9646
Nrl	WT	19.6595								Nrl	HET	20.5906								Nrl	KO	20.0552
Opn1sw	WT	21.205	21.2006	16.068	5.13256	5.13256	0	1		Opn1sw	HET	22.9393	22.884	17.6268	5.25716	5.13256	0.124599	0.917259		Opn1sw	KO	22.1467	22.1032	17.6184	4.48481	5.13256	-0.64775	1.56672
Opn1sw	WT	21.1962								Opn1sw	HET	22.8287								Opn1sw	KO	22.0597
Opn4	WT	27.9689	27.8805	16.068	11.8125	11.8125	0	1		Opn4	HET	29.2831	29.2318	17.6268	11.605	11.8125	-0.207499	1.15468		Opn4	KO	31.5384	31.4153	17.6184	13.7969	11.8125	1.98438	0.252721
Opn4	WT	27.7921								Opn4	HET	29.1805								Opn4	KO	31.2921
Pou4f2	WT	28.6709	28.618	16.068	12.55	12.55	0	1		Pou4f2	HET	28.8843	28.8096	17.6268	11.1828	12.55	-1.36721	2.5797		Pou4f2	KO	32.9576	33.5079	17.6184	15.8895	12.55	3.33951	0.0987885
Pou4f2	WT	28.5651								Pou4f2	HET	28.7349								Pou4f2	KO	34.0582
Prkca	WT	22.5837	22.5469	16.068	6.47884	6.47884	0	1		Prkca	HET	24.2222	24.2094	17.6268	6.58262	6.47884	0.103777	0.930594		Prkca	KO	23.4766	23.5719	17.6184	5.95356	6.47884	-0.52528	1.43921
Prkca	WT	22.51								Prkca	HET	24.1967								Prkca	KO	23.6673
Rho	WT	14.4899	14.3088	16.068	-1.75921	-1.75921	0	1		Rho	HET	15.7367	15.6974	17.6268	-1.92946	-1.75921	-0.170257	1.12526		Rho	KO	15.689	15.6489	17.6184	-1.96952	-1.75921	-0.210313	1.15694
Rho	WT	14.1277								Rho	HET	15.6581								Rho	KO	15.6088
Rlbp1	WT	22.1101	22.1049	16.068	6.03692	6.03692	0	1		Rlbp1	HET	23.6555	23.6649	17.6268	6.03805	6.03692	0.00113106	0.999216		Rlbp1	KO	22.7375	22.6642	17.6184	5.04581	6.03692	-0.991111	1.98771
Rlbp1	WT	22.0998								Rlbp1	HET	23.6742								Rlbp1	KO	22.5909
Scgn	WT	24.0217	24.0169	16.068	7.94884	7.94884	0	1		Scgn	HET	25.9604	25.971	17.6268	8.34419	7.94884	0.395345	0.760308		Scgn	KO	26.1137	26.0335	17.6184	8.41507	7.94884	0.466224	0.723857
Scgn	WT	24.012								Scgn	HET	25.9816								Scgn	KO	25.9532
Tfap2a	WT	24.9668	24.9656	16.068	8.89762	8.89762	0	1		Tfap2a	HET	26.5765	26.4612	17.6268	8.83436	8.89762	-0.0632582	1.04482		Tfap2a	KO	25.6227	25.5704	17.6184	7.95197	8.89762	-0.945645	1.92605
Tfap2a	WT	24.9644								Tfap2a	HET	26.3459								Tfap2a	KO	25.518
Vsx1	WT	25.5324	25.5819	16.068	9.5139	9.5139	0	1		Vsx1	HET	27.304	27.2538	17.6268	9.62694	9.5139	0.113036	0.92464		Vsx1	KO	27.1452	27.0953	17.6184	9.47694	9.5139	-0.0369673	1.02595
Vsx1	WT	25.6314								Vsx1	HET	27.2035								Vsx1	KO	27.0454
Vsx2	WT	23.4376	23.4547	16.068	7.38672	7.38672	0	1		Vsx2	HET	24.8477	24.7413	17.6268	7.11448	7.38672	-0.272243	1.20768		Vsx2	KO	24.4064	24.3447	17.6184	6.72628	7.38672	-0.660439	1.58056
Vsx2	WT	23.4719								Vsx2	HET	24.6349								Vsx2	KO	24.2829

## Sheet: Adult R2
Dataset S3. qRT-PCR of SE deletion retinae.
Gene	genotype	Ct	Ct Mean	Gapdh Ct	Delta CT	Delta CT WT	Delta delta CT	fold		Gene	genotype	Ct	Ct Mean	Gapdh Ct	Delta CT	Delta CT WT	Delta delta CT	fold		Gene	genotype	Ct	Ct Mean	Gapdh Ct	Delta CT	Delta CT WT	Delta delta CT	fold
18S	WT	9.84753	9.81301	17.3424	-7.52939	-7.52939	0	1		18S	HET	9.7841	9.67414	17.4102	-7.73605	-7.52939	-0.206658	1.15401		18S	KO	9.60498	9.58382	17.3536	-7.76976	-7.52939	-0.240371	1.1813
18S	WT	9.77849								18S	HET	9.56419								18S	KO	9.56266
Arr3	WT	22.0643	21.8721	17.3424	4.52971	4.52971	0	1		Arr3	HET	21.756	21.6413	17.4102	4.23112	4.52971	-0.298589	1.22994		Arr3	KO	21.6236	21.6342	17.3536	4.28065	4.52971	-0.249062	1.18843
Arr3	WT	21.6799								Arr3	HET	21.5266								Arr3	KO	21.6448
Cabp5	WT	25.1709	25.2047	17.3424	7.86225	7.86225	0	1		Cabp5	HET	25.1647	25.1275	17.4102	7.7173	7.86225	-0.144945	1.10569		Cabp5	KO	25.2017	25.1292	17.3536	7.77564	7.86225	-0.0866117	1.06187
Cabp5	WT	25.2384								Cabp5	HET	25.0903								Cabp5	KO	25.0568
Calb2	WT	22.3451	22.3592	17.3424	5.0168	5.0168	0	1		Calb2	HET	22.616	22.4477	17.4102	5.0375	5.0168	0.0207052	0.985751		Calb2	KO	21.7955	22.1378	17.3536	4.78419	5.0168	-0.232608	1.17496
Calb2	WT	22.3733								Calb2	HET	22.2794								Calb2	KO	22.4801
Chrnb4	WT	30.1899	30.0704	17.3424	12.728	12.728	0	1		Chrnb4	HET	30.4683	30.3606	17.4102	12.9505	12.728	0.222458	0.857104		Chrnb4	KO	30.4209	30.2193	17.3536	12.8658	12.728	0.137771	0.908923
Chrnb4	WT	29.9509								Chrnb4	HET	30.253								Chrnb4	KO	30.0178
Crx	WT	21.5724	21.5006	17.3424	4.15824	4.15824	0	1		Crx	HET	21.253	21.1732	17.4102	3.76299	4.15824	-0.395257	1.31518		Crx	KO	21.2841	21.1875	17.3536	3.83396	4.15824	-0.324286	1.25205
Crx	WT	21.4289								Crx	HET	21.0933								Crx	KO	21.091
Gad1	WT	23.8012	23.754	17.3424	6.41159	6.41159	0	1		Gad1	HET	23.7098	23.7374	17.4102	6.32723	6.41159	-0.0843687	1.06022		Gad1	KO	23.6929	23.4461	17.3536	6.09255	6.41159	-0.319047	1.24751
Gad1	WT	23.7068								Gad1	HET	23.765								Gad1	KO	23.1994
Gapdh	WT	17.3459	17.3424	17.3424	0	0	0	1		Gapdh	HET	17.5157	17.4102	17.4102	0	0	0	1		Gapdh	KO	17.3924	17.3536	17.3536	0	0	0	1
Gapdh	WT	17.3389								Gapdh	HET	17.3047								Gapdh	KO	17.3148
Gfap	WT	26.0039	25.9998	17.3424	8.65739	8.65739	0	1		Gfap	HET	27.0326	27.0542	17.4102	9.64404	8.65739	0.986657	0.504646		Gfap	KO	26.7438	26.7209	17.3536	9.36736	8.65739	0.709968	0.611334
Gfap	WT	25.9957								Gfap	HET	27.0758								Gfap	KO	26.6981
Glul	WT	19.8725	19.6733	17.3424	2.33092	2.33092	0	1		Glul	HET	19.6318	19.5926	17.4102	2.18238	2.33092	-0.14854	1.10845		Glul	KO	19.6457	19.6159	17.3536	2.26235	2.33092	-0.0685692	1.04868
Glul	WT	19.4742								Glul	HET	19.5533								Glul	KO	19.5861
Grm6	WT	25.0978	24.932	17.3424	7.58961	7.58961	0	1		Grm6	HET	24.9915	24.9791	17.4102	7.56894	7.58961	-0.0206709	1.01443		Grm6	KO	24.9131	24.8988	17.3536	7.54521	7.58961	-0.0443993	1.03125
Grm6	WT	24.7662								Grm6	HET	24.9668								Grm6	KO	24.8845
Lhx1	WT	29.1903	29.1199	17.3424	11.7775	11.7775	0	1		Lhx1	HET	29.135	29.3045	17.4102	11.8943	11.7775	0.116754	0.922261		Lhx1	KO	29.0955	29.3381	17.3536	11.9845	11.7775	0.206938	0.866374
Lhx1	WT	29.0496								Lhx1	HET	29.474								Lhx1	KO	29.5807
Lin52	WT	27.4833	27.5521	17.3424	10.2097	10.2097	0	1		Lin52	HET	27.4244	27.5601	17.4102	10.15	10.2097	-0.059741	1.04228		Lin52	KO	27.4229	27.3806	17.3536	10.027	10.2097	-0.182714	1.13502
Lin52	WT	27.6209								Lin52	HET	27.6959								Lin52	KO	27.3382
Nrl	WT	20.5703	20.4756	17.3424	3.13317	3.13317	0	1		Nrl	HET	20.4112	20.4326	17.4102	3.02245	3.13317	-0.110723	1.07977		Nrl	KO	20.3778	20.1949	17.3536	2.84131	3.13317	-0.291857	1.22421
Nrl	WT	20.3808								Nrl	HET	20.4541								Nrl	KO	20.0119
Opn1sw	WT	22.9767	22.8511	17.3424	5.50873	5.50873	0	1		Opn1sw	HET	22.4105	22.4253	17.4102	5.01516	5.50873	-0.493571	1.40793		Opn1sw	KO	22.4974	22.2982	17.3536	4.94466	5.50873	-0.564072	1.47844
Opn1sw	WT	22.7255								Opn1sw	HET	22.4402								Opn1sw	KO	22.0991
Opn4	WT	28.9399	28.8338	17.3424	11.4914	11.4914	0	1		Opn4	HET	28.8748	28.9341	17.4102	11.524	11.4914	0.0325994	0.977657		Opn4	KO	28.8626	28.8446	17.3536	11.491	11.4914	-0.00032711	1.00023
Opn4	WT	28.7276								Opn4	HET	28.9935								Opn4	KO	28.8266
Pou4f2	WT	28.2407	27.7374	17.3424	10.395	10.395	0	1		Pou4f2	HET	28.4604	28.4212	17.4102	11.011	10.395	0.615955	0.652498		Pou4f2	KO	28.4885	28.0522	17.3536	10.6986	10.395	0.303611	0.810222
Pou4f2	WT	27.2342								Pou4f2	HET	28.3819								Pou4f2	KO	27.6159
Prkca	WT	23.7982	23.7093	17.3424	6.3669	6.3669	0	1		Prkca	HET	23.6481	23.6553	17.4102	6.24515	6.3669	-0.121751	1.08805		Prkca	KO	23.6781	23.7306	17.3536	6.37701	6.3669	0.0101061	0.993019
Prkca	WT	23.6204								Prkca	HET	23.6626								Prkca	KO	23.7831
Rho	WT	15.6932	15.4766	17.3424	-1.86577	-1.86577	0	1		Rho	HET	15.7527	15.6962	17.4102	-1.71397	-1.86577	0.151798	0.900128		Rho	KO	15.7691	15.7309	17.3536	-1.62264	-1.86577	0.243136	0.844906
Rho	WT	15.2601								Rho	HET	15.6397								Rho	KO	15.6928
Rlbp1	WT	23.0902	23.0246	17.3424	5.6822	5.6822	0	1		Rlbp1	HET	23.2621	23.1251	17.4102	5.71488	5.6822	0.0326853	0.977599		Rlbp1	KO	22.9519	22.8434	17.3536	5.48984	5.6822	-0.192358	1.14263
Rlbp1	WT	22.959								Rlbp1	HET	22.988								Rlbp1	KO	22.7349
Scgn	WT	25.2655	25.2705	17.3424	7.92805	7.92805	0	1		Scgn	HET	25.3912	25.3767	17.4102	7.96647	7.92805	0.0384197	0.973721		Scgn	KO	25.5169	25.5282	17.3536	8.17463	7.92805	0.24658	0.842892
Scgn	WT	25.2754								Scgn	HET	25.3622								Scgn	KO	25.5395
Tfap2a	WT	25.5971	25.5523	17.3424	8.20986	8.20986	0	1		Tfap2a	HET	25.9431	25.897	17.4102	8.48677	8.20986	0.276909	0.825358		Tfap2a	KO	25.5169	25.4943	17.3536	8.14075	8.20986	-0.0691175	1.04907
Tfap2a	WT	25.5075								Tfap2a	HET	25.8509								Tfap2a	KO	25.4718
Vsx1	WT	27.1703	27.1164	17.3424	9.77399	9.77399	0	1		Vsx1	HET	26.9743	26.9451	17.4102	9.53488	9.77399	-0.239111	1.18027		Vsx1	KO	26.9871	27.0131	17.3536	9.65953	9.77399	-0.114468	1.08258
Vsx1	WT	27.0625								Vsx1	HET	26.9159								Vsx1	KO	27.0391
Vsx2	WT	24.2865	24.2545	17.3424	6.91208	6.91208	0	1		Vsx2	HET	24.2233	24.2345	17.4102	6.82428	6.91208	-0.0878048	1.06275		Vsx2	KO	24.568	24.3967	17.3536	7.04311	6.91208	0.131025	0.913182
Vsx2	WT	24.2224								Vsx2	HET	24.2457								Vsx2	KO	24.2254

## Sheet: Adult R3
Dataset S3. qRT-PCR of SE deletion retinae.
Gene	genotype	Ct	Ct Mean	Gapdh Ct	Delta CT	Delta CT WT	Delta delta CT	fold		Gene	genotype	Ct	Ct Mean	Gapdh Ct	Delta CT	Delta CT WT	Delta delta CT	fold		Gene	genotype	Ct	Ct Mean	Gapdh Ct	Delta CT	Delta CT WT	Delta delta CT	fold
18S	WT	10.7907	10.7533	18.1983	-7.44497	-7.44497	0	1		18S	HET	10.1874	10.1971	18.0785	-7.8814	-7.44497	-0.43643	1.35325		18S	KO	10.4222	10.604	18.0616	-7.45765	-7.44497	-0.0126772	1.00883
18S	WT	10.7159								18S	HET	10.2068								18S	KO	10.7857
Arr3	WT	21.9936	21.8074	18.1983	3.60912	3.60912	0	1		Arr3	HET	21.709	21.5514	18.0785	3.47289	3.60912	-0.136234	1.09903		Arr3	KO	21.3215	21.1715	18.0616	3.10986	3.60912	-0.499259	1.41349
Arr3	WT	21.6212								Arr3	HET	21.3938								Arr3	KO	21.0215
Cabp5	WT	25.5378	25.5613	18.1983	7.36299	7.36299	0	1		Cabp5	HET	25.6303	25.6056	18.0785	7.52706	7.36299	0.164064	0.892507		Cabp5	KO	29.8934	29.6662	18.0616	11.6045	7.36299	4.24155	0.0528649
Cabp5	WT	25.5848								Cabp5	HET	25.5808								Cabp5	KO	29.4389
Calb2	WT	23.0721	22.9615	18.1983	4.76316	4.76316	0	1		Calb2	HET	22.7215	22.6669	18.0785	4.58838	4.76316	-0.17478	1.12879		Calb2	KO	22.4363	22.4117	18.0616	4.35004	4.76316	-0.41312	1.33156
Calb2	WT	22.8508								Calb2	HET	22.6123								Calb2	KO	22.387
Chrnb4	WT	30.7946	30.6512	18.1983	12.4529	12.4529	0	1		Chrnb4	HET	30.3714	30.5647	18.0785	12.4862	12.4529	0.0333862	0.977124		Chrnb4	KO	29.6603	29.663	18.0616	11.6014	12.4529	-0.851472	1.80434
Chrnb4	WT	30.5077								Chrnb4	HET	30.7581								Chrnb4	KO	29.6657
Crx	WT	21.8937	21.8406	18.1983	3.64227	3.64227	0	1		Crx	HET	21.8089	21.6735	18.0785	3.59497	3.64227	-0.047307	1.03333		Crx	KO	21.1657	21.065	18.0616	3.00343	3.64227	-0.638844	1.55708
Crx	WT	21.7874								Crx	HET	21.538								Crx	KO	20.9644
Gad1	WT	24.3765	24.4111	18.1983	6.2128	6.2128	0	1		Gad1	HET	24.0722	24.1112	18.0785	6.03272	6.2128	-0.180079	1.13295		Gad1	KO	24.4353	24.3677	18.0616	6.30613	6.2128	0.0933323	0.937355
Gad1	WT	24.4457								Gad1	HET	24.1502								Gad1	KO	24.3002
Gapdh	WT	18.1901	18.1983	18.1983	0	0	0	1		Gapdh	HET	18.2186	18.0785	18.0785	0	0	0	1		Gapdh	KO	18.075	18.0616	18.0616	0	0	0	1
Gapdh	WT	18.2065								Gapdh	HET	17.9384								Gapdh	KO	18.0483
Gfap	WT	28.16	28.1948	18.1983	9.99649	9.99649	0	1		Gfap	HET	27.1904	27.242	18.0785	9.16346	9.99649	-0.833025	1.78142		Gfap	KO	26.2179	26.195	18.0616	8.13342	9.99649	-1.86307	3.63781
Gfap	WT	28.2296								Gfap	HET	27.2935								Gfap	KO	26.1721
Glul	WT	22.0193	21.9241	18.1983	3.72578	3.72578	0	1		Glul	HET	21.9384	21.8686	18.0785	3.79008	3.72578	0.0643024	0.956408		Glul	KO	22.0429	22.008	18.0616	3.94643	3.72578	0.220655	0.858175
Glul	WT	21.8289								Glul	HET	21.7987								Glul	KO	21.9732
Grm6	WT	26.2167	26.178	18.1983	7.97969	7.97969	0	1		Grm6	HET	26.4346	26.3597	18.0785	8.2812	7.97969	0.301514	0.811401		Grm6	KO	35.323	37.6615	18.0616	19.5999	7.97969	11.6202	0.000317665
Grm6	WT	26.1392								Grm6	HET	26.2848								Grm6	KO	40
Lhx1	WT	29.9647	29.9136	18.1983	11.7153	11.7153	0	1		Lhx1	HET	30.1648	30.0181	18.0785	11.9396	11.7153	0.224263	0.856032		Lhx1	KO	30.0332	30.2925	18.0616	12.2309	11.7153	0.515585	0.699509
Lhx1	WT	29.8625								Lhx1	HET	29.8714								Lhx1	KO	30.5518
Lin52	WT	27.906	27.8508	18.1983	9.65245	9.65245	0	1		Lin52	HET	27.7059	27.7592	18.0785	9.68069	9.65245	0.0282402	0.980616		Lin52	KO	28.0089	27.9901	18.0616	9.92849	9.65245	0.276043	0.825853
Lin52	WT	27.7955								Lin52	HET	27.8125								Lin52	KO	27.9713
Nrl	WT	21.396	21.3055	18.1983	3.10719	3.10719	0	1		Nrl	HET	20.9269	20.9207	18.0785	2.84221	3.10719	-0.264974	1.20161		Nrl	KO	20.813	20.8724	18.0616	2.81076	3.10719	-0.29643	1.2281
Nrl	WT	21.215								Nrl	HET	20.9146								Nrl	KO	20.9318
Opn1sw	WT	23.0822	23.1718	18.1983	4.97349	4.97349	0	1		Opn1sw	HET	22.9679	22.9653	18.0785	4.88678	4.97349	-0.0867128	1.06195		Opn1sw	KO	22.8292	22.8407	18.0616	4.77912	4.97349	-0.19437	1.14422
Opn1sw	WT	23.2614								Opn1sw	HET	22.9626								Opn1sw	KO	22.8522
Opn4	WT	29.8985	29.8999	18.1983	11.7016	11.7016	0	1		Opn4	HET	29.6958	29.5548	18.0785	11.4763	11.7016	-0.225218	1.16895		Opn4	KO	30.1215	30.058	18.0616	11.9964	11.7016	0.294875	0.815143
Opn4	WT	29.9012								Opn4	HET	29.4139								Opn4	KO	29.9946
Pou4f2	WT	32.095	32.0263	18.1983	13.828	13.828	0	1		Pou4f2	HET	31.2952	31.0663	18.0785	12.9878	13.828	-0.840152	1.79024		Pou4f2	KO	31.7798	31.6525	18.0616	13.5909	13.828	-0.23711	1.17863
Pou4f2	WT	31.9575								Pou4f2	HET	30.8375								Pou4f2	KO	31.5252
Prkca	WT	24.2197	24.2393	18.1983	6.04099	6.04099	0	1		Prkca	HET	24.3979	24.37	18.0785	6.2915	6.04099	0.250511	0.840599		Prkca	KO	25.1333	25.1835	18.0616	7.12186	6.04099	1.08087	0.472743
Prkca	WT	24.2589								Prkca	HET	24.3421								Prkca	KO	25.2337
Rho	WT	16.5653	16.4972	18.1983	-1.70113	-1.70113	0	1		Rho	HET	16.26	16.1697	18.0785	-1.90883	-1.70113	-0.207707	1.15485		Rho	KO	16.1083	16.077	18.0616	-1.98458	-1.70113	-0.283456	1.21711
Rho	WT	16.4291								Rho	HET	16.0794								Rho	KO	16.0458
Rlbp1	WT	23.5302	23.5359	18.1983	5.33758	5.33758	0	1		Rlbp1	HET	23.3536	23.3024	18.0785	5.22391	5.33758	-0.113673	1.08198		Rlbp1	KO	23.5539	23.5439	18.0616	5.48228	5.33758	0.144696	0.90457
Rlbp1	WT	23.5415								Rlbp1	HET	23.2512								Rlbp1	KO	23.5339
Scgn	WT	25.6032	25.6504	18.1983	7.45205	7.45205	0	1		Scgn	HET	25.6221	25.6756	18.0785	7.59714	7.45205	0.145091	0.904322		Scgn	KO	34.6405	33.8976	18.0616	15.836	7.45205	8.38392	0.00299356
Scgn	WT	25.6975								Scgn	HET	25.7292								Scgn	KO	33.1547
Tfap2a	WT	26.4482	26.4801	18.1983	8.2818	8.2818	0	1		Tfap2a	HET	26.285	26.4087	18.0785	8.33021	8.2818	0.0484152	0.966998		Tfap2a	KO	26.2116	26.2414	18.0616	8.17974	8.2818	-0.102056	1.0733
Tfap2a	WT	26.512								Tfap2a	HET	26.5324								Tfap2a	KO	26.2711
Vsx1	WT	26.8989	26.9118	18.1983	8.71353	8.71353	0	1		Vsx1	HET	26.9936	26.8345	18.0785	8.75599	8.71353	0.0424595	0.970998		Vsx1	KO	35.2632	37.6316	18.0616	19.57	8.71353	10.8565	0.00053936
Vsx1	WT	26.9247								Vsx1	HET	26.6753								Vsx1	KO	40
Vsx2	WT	24.7118	24.7111	18.1983	6.51284	6.51284	0	1		Vsx2	HET	25.3024	25.2678	18.0785	7.18932	6.51284	0.676475	0.625692		Vsx2	KO	27.3806	27.3243	18.0616	9.26267	6.51284	2.74982	0.148669
Vsx2	WT	24.7105								Vsx2	HET	25.2332								Vsx2	KO	27.268

## Sheet: Adult ConsensusA
Dataset S3. qRT-PCR of SE deletion retinae.
Gene	genotype	Ct	Ct Mean	Gapdh Ct	Delta CT	Delta CT WT	Delta delta CT	fold		Gene	genotype	Ct	Ct Mean	Gapdh Ct	Delta CT	Delta CT WT	Delta delta CT	fold		Gene	genotype	Ct	Ct Mean	Gapdh Ct	Delta CT	Delta CT WT	Delta delta CT	fold
18S	WT	9.06819	9.05681	16.7687	-7.71184	-7.71184	0	1		18S	HET	9.58972	9.48913	17.9835	-8.49434	-7.71184	-0.782498	1.72011		18S	KO	10.0175	9.78113	18.1805	-8.39941	-7.71184	-0.687562	1.61056
18S	WT	9.04543								18S	HET	9.38854								18S	KO	9.54479
Arr3	WT	20.5718	20.0738	16.7687	3.30513	3.30513	0	1		Arr3	HET	22.4154	22.5995	17.9835	4.61597	3.30513	1.31084	0.403085		Arr3	KO	22.4579	22.3935	18.1805	4.21301	3.30513	0.907881	0.532967
Arr3	WT	19.5758								Arr3	HET	22.7835								Arr3	KO	22.3292
Cabp5	WT	23.842	23.7527	16.7687	6.984	6.984	0	1		Cabp5	HET	25.2534	25.1487	17.9835	7.16523	6.984	0.181224	0.881954		Cabp5	KO	25.0184	25.0913	18.1805	6.9108	6.984	-0.0732021	1.05205
Cabp5	WT	23.6633								Cabp5	HET	25.044								Cabp5	KO	25.1643
Calb2	WT	20.7445	20.8207	16.7687	4.05205	4.05205	0	1		Calb2	HET	21.5645	21.796	17.9835	3.81251	4.05205	-0.239545	1.18062		Calb2	KO	22.6811	22.486	18.1805	4.30542	4.05205	0.25337	0.838934
Calb2	WT	20.8969								Calb2	HET	22.0275								Calb2	KO	22.2908
Chrnb4	WT	29.4657	29.4461	16.7687	12.6775	12.6775	0	1		Chrnb4	HET	30.2955	30.2692	17.9835	12.2857	12.6775	-0.391775	1.31201		Chrnb4	KO	31.0259	30.7711	18.1805	12.5905	12.6775	-0.0869541	1.06213
Chrnb4	WT	29.4266								Chrnb4	HET	30.2429								Chrnb4	KO	30.5162
Crx	WT	19.2049	19.1902	16.7687	2.42151	2.42151	0	1		Crx	HET	21.0166	20.9549	17.9835	2.97144	2.42151	0.549929	0.683054		Crx	KO	21.491	21.3091	18.1805	3.12854	2.42151	0.707031	0.612579
Crx	WT	19.1754								Crx	HET	20.8932								Crx	KO	21.1271
Gad1	WT	22.6014	22.7141	16.7687	5.94549	5.94549	0	1		Gad1	HET	23.5948	23.7506	17.9835	5.76716	5.94549	-0.178335	1.13158		Gad1	KO	24.4328	24.2147	18.1805	6.03416	5.94549	0.0886612	0.940395
Gad1	WT	22.8269								Gad1	HET	23.9064								Gad1	KO	23.9966
Gapdh	WT	16.8575	16.7687	16.7687	0	0	0	1		Gapdh	HET	17.9851	17.9835	17.9835	0	0	0	1		Gapdh	KO	18.1021	18.1805	18.1805	0	0	0	1
Gapdh	WT	16.6798								Gapdh	HET	17.9819								Gapdh	KO	18.259
Gfap	WT	25.4312	25.5465	16.7687	8.77789	8.77789	0	1		Gfap	HET	26.5188	26.5961	17.9835	8.61265	8.77789	-0.165244	1.12136		Gfap	KO	27.4193	27.2862	18.1805	9.10566	8.77789	0.327764	0.796771
Gfap	WT	25.6619								Gfap	HET	26.6735								Gfap	KO	27.1531
Glul	WT	19.6203	19.7418	16.7687	2.97313	2.97313	0	1		Glul	HET	21.3684	21.2591	17.9835	3.2756	2.97313	0.302469	0.810863		Glul	KO	21.4801	21.4498	18.1805	3.26925	2.97313	0.296121	0.814439
Glul	WT	19.8633								Glul	HET	21.1497								Glul	KO	21.4195
Grm6	WT	23.977	23.9733	16.7687	7.20462	7.20462	0	1		Grm6	HET	25.7779	25.7103	17.9835	7.72686	7.20462	0.522239	0.696291		Grm6	KO	25.8311	25.7845	18.1805	7.60401	7.20462	0.399392	0.758178
Grm6	WT	23.9695								Grm6	HET	25.6428								Grm6	KO	25.738
Lhx1	WT	28.4544	28.5149	16.7687	11.7463	11.7463	0	1		Lhx1	HET	29.0094	29.1476	17.9835	11.1641	11.7463	-0.582199	1.49713		Lhx1	KO	29.8714	29.7233	18.1805	11.5428	11.7463	-0.20351	1.1515
Lhx1	WT	28.5755								Lhx1	HET	29.2857								Lhx1	KO	29.5753
Lin52	WT	25.4136	25.4879	16.7687	8.71926	8.71926	0	1		Lin52	HET	27.5721	27.6285	17.9835	9.64498	8.71926	0.925717	0.526419		Lin52	KO	27.1602	26.8791	18.1805	8.69855	8.71926	-0.020709	1.01446
Lin52	WT	25.5622								Lin52	HET	27.6848								Lin52	KO	26.598
Nrl	WT	19.5092	19.3645	16.7687	2.59583	2.59583	0	1		Nrl	HET	20.2515	19.9827	17.9835	1.9992	2.59583	-0.596622	1.51217		Nrl	KO	20.5628	20.6833	18.1805	2.50279	2.59583	-0.0930376	1.06661
Nrl	WT	19.2198								Nrl	HET	19.7138								Nrl	KO	20.8038
Opn1sw	WT	21.0672	21.1484	16.7687	4.37975	4.37975	0	1		Opn1sw	HET	22.4866	22.1828	17.9835	4.19934	4.37975	-0.180409	1.13321		Opn1sw	KO	22.6923	22.6944	18.1805	4.51384	4.37975	0.134092	0.911243
Opn1sw	WT	21.2296								Opn1sw	HET	21.879								Opn1sw	KO	22.6964
Opn4	WT	27.8419	27.9598	16.7687	11.1912	11.1912	0	1		Opn4	HET	29.2167	29.1568	17.9835	11.1733	11.1912	-0.0178556	1.01245		Opn4	KO	29.6427	29.3526	18.1805	11.172	11.1912	-0.0191479	1.01336
Opn4	WT	28.0777								Opn4	HET	29.0969								Opn4	KO	29.0624
Pou4f2	WT	29.85	30.0595	16.7687	13.2908	13.2908	0	1		Pou4f2	HET	30.3696	29.8794	17.9835	11.8959	13.2908	-1.39489	2.62969		Pou4f2	KO	30.8749	30.5187	18.1805	12.3382	13.2908	-0.952596	1.93535
Pou4f2	WT	30.2689								Pou4f2	HET	29.3891								Pou4f2	KO	30.1625
Prkca	WT	22.4455	22.33	16.7687	5.56138	5.56138	0	1		Prkca	HET	23.3963	23.4876	17.9835	5.50408	5.56138	-0.0572987	1.04052		Prkca	KO	24.118	24.0388	18.1805	5.85824	5.56138	0.296867	0.814018
Prkca	WT	22.2145								Prkca	HET	23.5788								Prkca	KO	23.9595
Rho	WT	14.2509	14.2486	16.7687	-2.52001	-2.52001	0	1		Rho	HET	15.5974	15.4527	17.9835	-2.53074	-2.52001	-0.0107269	1.00746		Rho	KO	15.7983	15.8111	18.1805	-2.3694	-2.52001	0.150612	0.900868
Rho	WT	14.2464								Rho	HET	15.3081								Rho	KO	15.8239
Rlbp1	WT	22.0198	21.9966	16.7687	5.22799	5.22799	0	1		Rlbp1	HET	22.9611	22.8497	17.9835	4.86622	5.22799	-0.361775	1.28501		Rlbp1	KO	23.5728	23.5001	18.1805	5.31953	5.22799	0.0915308	0.938526
Rlbp1	WT	21.9735								Rlbp1	HET	22.7383								Rlbp1	KO	23.4274
Scgn	WT	23.8343	23.9087	16.7687	7.14008	7.14008	0	1		Scgn	HET	25.1195	25.1633	17.9835	7.1798	7.14008	0.0397167	0.972846		Scgn	KO	25.6003	25.6041	18.1805	7.42354	7.14008	0.28346	0.821618
Scgn	WT	23.9832								Scgn	HET	25.207								Scgn	KO	25.6078
Tfap2a	WT	24.8873	24.8345	16.7687	8.06584	8.06584	0	1		Tfap2a	HET	25.9394	25.967	17.9835	7.98351	8.06584	-0.0823288	1.05873		Tfap2a	KO	26.4155	26.3163	18.1805	8.13581	8.06584	0.069972	0.952656
Tfap2a	WT	24.7817								Tfap2a	HET	25.9946								Tfap2a	KO	26.2172
Vsx1	WT	25.3668	25.3235	16.7687	8.55488	8.55488	0	1		Vsx1	HET	26.7287	26.703	17.9835	8.71955	8.55488	0.164673	0.892131		Vsx1	KO	26.8296	26.7567	18.1805	8.5762	8.55488	0.0213213	0.98533
Vsx1	WT	25.2802								Vsx1	HET	26.6773								Vsx1	KO	26.6839
Vsx2	WT	23.3289	23.2597	16.7687	6.49109	6.49109	0	1		Vsx2	HET	24.2714	24.1222	17.9835	6.13872	6.49109	-0.352369	1.27666		Vsx2	KO	24.5605	24.5463	18.1805	6.36577	6.49109	-0.125319	1.09075
Vsx2	WT	23.1906								Vsx2	HET	23.973								Vsx2	KO	24.5321

## Sheet: Adult ConsensusB
Dataset S3. qRT-PCR of SE deletion retinae.
Gene	genotype	Ct	Ct Mean	Gapdh Ct	Delta CT	Delta CT WT	Delta delta CT	fold		Gene	genotype	Ct	Ct Mean	Gapdh Ct	Delta CT	Delta CT WT	Delta delta CT	fold		Gene	genotype	Ct	Ct Mean	Gapdh Ct	Delta CT	Delta CT WT	Delta delta CT	fold
18S	WT	9.72083	9.46454	18.4016	-8.93708	-8.93708	0	1		18S	HET	9.23681	9.33981	18.1081	-8.76824	-8.93708	0.168843	0.889556		18S	KO	10.061	10.0278	18.6473	-8.61952	-8.93708	0.317555	0.802429
18S	WT	9.20826								18S	HET	9.44282								18S	KO	9.99465
Arr3	WT	22.3551	22.3745	18.4016	3.97291	3.97291	0	1		Arr3	HET	22.7451	22.5001	18.1081	4.39205	3.97291	0.419137	0.747872		Arr3	KO	22.9956	22.7485	18.6473	4.10114	3.97291	0.128231	0.914953
Arr3	WT	22.3939								Arr3	HET	22.2551								Arr3	KO	22.5014
Cabp5	WT	25.5526	25.3849	18.4016	6.98327	6.98327	0	1		Cabp5	HET	25.128	25.2218	18.1081	7.11374	6.98327	0.130478	0.913529		Cabp5	KO	25.5162	25.5363	18.6473	6.88899	6.98327	-0.0942764	1.06753
Cabp5	WT	25.2172								Cabp5	HET	25.3156								Cabp5	KO	25.5565
Calb2	WT	22.8541	22.9165	18.4016	4.5149	4.5149	0	1		Calb2	HET	22.8294	22.7263	18.1081	4.61823	4.5149	0.103334	0.930879		Calb2	KO	21.9707	22.0286	18.6473	3.38125	4.5149	-1.13365	2.19413
Calb2	WT	22.9789								Calb2	HET	22.6232								Calb2	KO	22.0865
Chrnb4	WT	30.8952	30.869	18.4016	12.4674	12.4674	0	1		Chrnb4	HET	30.1524	30.5353	18.1081	12.4273	12.4674	-0.0401134	1.02819		Chrnb4	KO	31.0347	30.8481	18.6473	12.2008	12.4674	-0.266625	1.20299
Chrnb4	WT	30.8428								Chrnb4	HET	30.9183								Chrnb4	KO	30.6615
Crx	WT	21.3169	21.072	18.4016	2.67033	2.67033	0	1		Crx	HET	21.4139	21.2375	18.1081	3.12942	2.67033	0.459081	0.72745		Crx	KO	21.5253	21.4096	18.6473	2.76228	2.67033	0.0919456	0.938257
Crx	WT	20.827								Crx	HET	21.061								Crx	KO	21.294
Gad1	WT	24.2111	23.9015	18.4016	5.49984	5.49984	0	1		Gad1	HET	23.9909	23.8584	18.1081	5.75037	5.49984	0.250538	0.840583		Gad1	KO	24.2199	24.2589	18.6473	5.61151	5.49984	0.111671	0.925515
Gad1	WT	23.5918								Gad1	HET	23.7259								Gad1	KO	24.2978
Gapdh	WT	18.508	18.4016	18.4016	0	0	0	1		Gapdh	HET	18.1519	18.1081	18.1081	0	0	0	1		Gapdh	KO	18.525	18.6473	18.6473	0	0	0	1
Gapdh	WT	18.2953								Gapdh	HET	18.0642								Gapdh	KO	18.7697
Gfap	WT	27.6155	27.7238	18.4016	9.32219	9.32219	0	1		Gfap	HET	27.006	27.0865	18.1081	8.97842	9.32219	-0.343771	1.26907		Gfap	KO	27.0828	26.9918	18.6473	8.34443	9.32219	-0.97776	1.96941
Gfap	WT	27.8321								Gfap	HET	27.1669								Gfap	KO	26.9007
Glul	WT	21.1595	21.1406	18.4016	2.73896	2.73896	0	1		Glul	HET	21.0282	20.9355	18.1081	2.8274	2.73896	0.0884399	0.940539		Glul	KO	21.5927	21.5069	18.6473	2.8596	2.73896	0.120634	0.919783
Glul	WT	21.1216								Glul	HET	20.8427								Glul	KO	21.4212
Grm6	WT	25.5461	25.4896	18.4016	7.08797	7.08797	0	1		Grm6	HET	25.3951	25.348	18.1081	7.23996	7.08797	0.151991	0.900008		Grm6	KO	26.1307	26.0442	18.6473	7.39683	7.08797	0.308862	0.807278
Grm6	WT	25.4331								Grm6	HET	25.301								Grm6	KO	25.9576
Lhx1	WT	29.8115	29.7475	18.4016	11.3459	11.3459	0	1		Lhx1	HET	29.7731	29.6433	18.1081	11.5353	11.3459	0.189389	0.876977		Lhx1	KO	29.9615	29.9985	18.6473	11.3512	11.3459	0.00529766	0.996335
Lhx1	WT	29.6835								Lhx1	HET	29.5136								Lhx1	KO	30.0356
Lin52	WT	28.216	28.1031	18.4016	9.70152	9.70152	0	1		Lin52	HET	27.2682	27.333	18.1081	9.22497	9.70152	-0.476556	1.39142		Lin52	KO	28.263	28.3439	18.6473	9.69658	9.70152	-0.00493908	1.00343
Lin52	WT	27.9903								Lin52	HET	27.3978								Lin52	KO	28.4249
Nrl	WT	20.8627	20.7323	18.4016	2.3307	2.3307	0	1		Nrl	HET	20.4117	20.3337	18.1081	2.22561	2.3307	-0.105081	1.07555		Nrl	KO	20.8121	20.7511	18.6473	2.10376	2.3307	-0.226939	1.17035
Nrl	WT	20.602								Nrl	HET	20.2557								Nrl	KO	20.6901
Opn1sw	WT	23.0019	22.9795	18.4016	4.57788	4.57788	0	1		Opn1sw	HET	22.7118	22.5834	18.1081	4.47539	4.57788	-0.102488	1.07362		Opn1sw	KO	22.9737	22.8948	18.6473	4.24742	4.57788	-0.330457	1.25741
Opn1sw	WT	22.9571								Opn1sw	HET	22.4551								Opn1sw	KO	22.8158
Opn4	WT	29.8882	29.8059	18.4016	11.4043	11.4043	0	1		Opn4	HET	29.145	29.2578	18.1081	11.1498	11.4043	-0.254531	1.19295		Opn4	KO	29.3259	29.2346	18.6473	10.5872	11.4043	-0.817046	1.7618
Opn4	WT	29.7237								Opn4	HET	29.3707								Opn4	KO	29.1433
Pou4f2	WT	30.6144	30.3838	18.4016	11.9821	11.9821	0	1		Pou4f2	HET	30.2874	30.1024	18.1081	11.9943	11.9821	0.0121832	0.991591		Pou4f2	KO	30.2568	30.1516	18.6473	11.5042	11.9821	-0.477918	1.39273
Pou4f2	WT	30.1531								Pou4f2	HET	29.9173								Pou4f2	KO	30.0463
Prkca	WT	23.8054	23.8872	18.4016	5.4856	5.4856	0	1		Prkca	HET	23.8293	23.8051	18.1081	5.69706	5.4856	0.211455	0.863666		Prkca	KO	23.8634	23.8294	18.6473	5.18208	5.4856	-0.303523	1.23415
Prkca	WT	23.969								Prkca	HET	23.7809								Prkca	KO	23.7954
Rho	WT	15.9099	15.8717	18.4016	-2.52995	-2.52995	0	1		Rho	HET	15.522	15.3789	18.1081	-2.72914	-2.52995	-0.199189	1.14805		Rho	KO	16.0214	15.9516	18.6473	-2.69575	-2.52995	-0.165801	1.12179
Rho	WT	15.8335								Rho	HET	15.2358								Rho	KO	15.8818
Rlbp1	WT	23.3474	23.1627	18.4016	4.76109	4.76109	0	1		Rlbp1	HET	23.1954	23.1684	18.1081	5.06033	4.76109	0.29924	0.81268		Rlbp1	KO	23.2818	23.2623	18.6473	4.61496	4.76109	-0.146131	1.1066
Rlbp1	WT	22.978								Rlbp1	HET	23.1414								Rlbp1	KO	23.2428
Scgn	WT	25.2619	25.1891	18.4016	6.78751	6.78751	0	1		Scgn	HET	24.9808	25.0278	18.1081	6.91979	6.78751	0.132278	0.912389		Scgn	KO	25.8076	25.8197	18.6473	7.17233	6.78751	0.384822	0.765874
Scgn	WT	25.1164								Scgn	HET	25.0749								Scgn	KO	25.8318
Tfap2a	WT	26.203	26.1003	18.4016	7.69865	7.69865	0	1		Tfap2a	HET	25.9566	25.9467	18.1081	7.83868	7.69865	0.14003	0.9075		Tfap2a	KO	26.4599	26.3858	18.6473	7.73846	7.69865	0.0398121	0.972782
Tfap2a	WT	25.9976								Tfap2a	HET	25.9369								Tfap2a	KO	26.3117
Vsx1	WT	27.0056	26.999	18.4016	8.59741	8.59741	0	1		Vsx1	HET	26.9428	26.7952	18.1081	8.68713	8.59741	0.089715	0.939708		Vsx1	KO	27.3832	27.4222	18.6473	8.77481	8.59741	0.177394	0.884299
Vsx1	WT	26.9925								Vsx1	HET	26.6475								Vsx1	KO	27.4611
Vsx2	WT	24.5049	24.4754	18.4016	6.07374	6.07374	0	1		Vsx2	HET	24.3518	24.3339	18.1081	6.22585	6.07374	0.15211	0.899933		Vsx2	KO	24.4935	24.4754	18.6473	5.82808	6.07374	-0.24565	1.18563
Vsx2	WT	24.4459								Vsx2	HET	24.3159								Vsx2	KO	24.4574

## Sheet: Adult DoubleConsensus
Dataset S3. qRT-PCR of SE deletion retinae.
Gene	genotype	Ct	Ct Mean	Gapdh Ct	Delta CT	Delta CT WT	Delta delta CT	fold		Gene	genotype	Ct	Ct Mean	Gapdh Ct	Delta CT	Delta CT WT	Delta delta CT	fold		Gene	genotype	Ct	Ct Mean	Gapdh Ct	Delta CT	Delta CT WT	Delta delta CT	fold
18S	WT	10.3237	10.3235	18.7938	-8.47026	-8.47026	0	1		18S	HET	9.99662	10.0551	18.9861	-8.93102	-8.47026	-0.460755	1.37626		18S	KO	10.4688	10.4411	19.1917	-8.75061	-8.47026	-0.280354	1.21449
18S	WT	10.3234								18S	HET	10.1136								18S	KO	10.4133
Arr3	WT	22.7149	22.6275	18.7938	3.83368	3.83368	0	1		Arr3	HET	23.1279	23.1365	18.9861	4.15037	3.83368	0.316689	0.802911		Arr3	KO	23.367	23.2476	19.1917	4.05595	3.83368	0.222265	0.857218
Arr3	WT	22.5401								Arr3	HET	23.1452								Arr3	KO	23.1283
Cabp5	WT	26.3862	26.4119	18.7938	7.6181	7.6181	0	1		Cabp5	HET	26.9219	26.9201	18.9861	7.93398	7.6181	0.31588	0.803361		Cabp5	KO	26.5956	26.6206	19.1917	7.42896	7.6181	-0.189137	1.14008
Cabp5	WT	26.4375								Cabp5	HET	26.9183								Cabp5	KO	26.6457
Calb2	WT	23.3934	22.8608	18.7938	4.06703	4.06703	0	1		Calb2	HET	23.2707	23.0882	18.9861	4.10206	4.06703	0.0350218	0.976017		Calb2	KO	23.1813	23.483	19.1917	4.29127	4.06703	0.224236	0.856049
Calb2	WT	22.3283								Calb2	HET	22.9057								Calb2	KO	23.7846
Chrnb4	WT	31.5734	31.4481	18.7938	12.6543	12.6543	0	1		Chrnb4	HET	31.3089	31.5257	18.9861	12.5395	12.6543	-0.114815	1.08284		Chrnb4	KO	31.8555	31.8539	19.1917	12.6622	12.6543	0.00786209	0.994565
Chrnb4	WT	31.3228								Chrnb4	HET	31.7424								Chrnb4	KO	31.8522
Crx	WT	22.7448	22.5867	18.7938	3.79287	3.79287	0	1		Crx	HET	22.8869	23.0213	18.9861	4.03519	3.79287	0.24232	0.845385		Crx	KO	22.7764	22.8135	19.1917	3.62186	3.79287	-0.171015	1.12585
Crx	WT	22.4285								Crx	HET	23.1557								Crx	KO	22.8507
Gad1	WT	24.8647	24.9179	18.7938	6.12409	6.12409	0	1		Gad1	HET	25.597	25.5276	18.9861	6.54151	6.12409	0.417418	0.748763		Gad1	KO	25.2749	25.057	19.1917	5.86528	6.12409	-0.258809	1.19649
Gad1	WT	24.971								Gad1	HET	25.4583								Gad1	KO	24.839
Gapdh	WT	18.8143	18.7938	18.7938	0	0	0	1		Gapdh	HET	19.0491	18.9861	18.9861	0	0	0	1		Gapdh	KO	19.1628	19.1917	19.1917	0	0	0	1
Gapdh	WT	18.7733								Gapdh	HET	18.9232								Gapdh	KO	19.2206
Gfap	WT	27.825	27.7948	18.7938	9.001	9.001	0	1		Gfap	HET	28.0194	27.9458	18.9861	8.95968	9.001	-0.0413218	1.02906		Gfap	KO	28.2484	28.224	19.1917	9.03235	9.001	0.0313501	0.978504
Gfap	WT	27.7646								Gfap	HET	27.8722								Gfap	KO	28.1997
Glul	WT	22.6248	22.5146	18.7938	3.72081	3.72081	0	1		Glul	HET	23.1924	23.1464	18.9861	4.1603	3.72081	0.439488	0.737396		Glul	KO	22.9624	22.9231	19.1917	3.73144	3.72081	0.0106325	0.992657
Glul	WT	22.4043								Glul	HET	23.1005								Glul	KO	22.8839
Grm6	WT	27.1773	27.1191	18.7938	8.32531	8.32531	0	1		Grm6	HET	28.3628	28.3101	18.9861	9.32394	8.32531	0.998631	0.500475		Grm6	KO	27.5021	27.471	19.1917	8.27936	8.32531	-0.0459423	1.03236
Grm6	WT	27.0609								Grm6	HET	28.2574								Grm6	KO	27.44
Lhx1	WT	30.9936	30.7813	18.7938	11.9875	11.9875	0	1		Lhx1	HET	30.5686	30.7374	18.9861	11.7512	11.9875	-0.236271	1.17794		Lhx1	KO	31.0768	30.9704	19.1917	11.7787	11.9875	-0.208777	1.15571
Lhx1	WT	30.569								Lhx1	HET	30.9061								Lhx1	KO	30.864
Lin52	WT	28.9966	28.9294	18.7938	10.1356	10.1356	0	1		Lin52	HET	29.2698	29.3295	18.9861	10.3434	10.1356	0.207813	0.865849		Lin52	KO	29.0291	28.8101	19.1917	9.61837	10.1356	-0.517217	1.43119
Lin52	WT	28.8621								Lin52	HET	29.3893								Lin52	KO	28.591
Nrl	WT	21.018	21.0404	18.7938	2.24658	2.24658	0	1		Nrl	HET	21.3763	21.279	18.9861	2.29287	2.24658	0.0462923	0.968422		Nrl	KO	21.7391	21.5982	19.1917	2.40651	2.24658	0.159933	0.895067
Nrl	WT	21.0627								Nrl	HET	21.1818								Nrl	KO	21.4573
Opn1sw	WT	23.6279	23.5482	18.7938	4.75437	4.75437	0	1		Opn1sw	HET	24.2661	24.2428	18.9861	5.2567	4.75437	0.502327	0.705967		Opn1sw	KO	24.0637	23.9187	19.1917	4.72704	4.75437	-0.0273275	1.01912
Opn1sw	WT	23.4684								Opn1sw	HET	24.2196								Opn1sw	KO	23.7737
Opn4	WT	30.2109	30.379	18.7938	11.5852	11.5852	0	1		Opn4	HET	30.4774	30.3035	18.9861	11.3173	11.5852	-0.267885	1.20404		Opn4	KO	30.8915	30.8402	19.1917	11.6485	11.5852	0.0633001	0.957072
Opn4	WT	30.5471								Opn4	HET	30.1295								Opn4	KO	30.7889
Pou4f2	WT	31.238	31.2362	18.7938	12.4425	12.4425	0	1		Pou4f2	HET	31.1016	31.2501	18.9861	12.264	12.4425	-0.178477	1.13169		Pou4f2	KO	32.087	31.5633	19.1917	12.3716	12.4425	-0.0708866	1.05036
Pou4f2	WT	31.2345								Pou4f2	HET	31.3987								Pou4f2	KO	31.0395
Prkca	WT	24.8105	24.7148	18.7938	5.92104	5.92104	0	1		Prkca	HET	25.4275	25.4178	18.9861	6.43166	5.92104	0.510618	0.701922		Prkca	KO	25.2666	25.2423	19.1917	6.05058	5.92104	0.129546	0.914119
Prkca	WT	24.6191								Prkca	HET	25.4081								Prkca	KO	25.2179
Rho	WT	16.4589	16.4347	18.7938	-2.35904	-2.35904	0	1		Rho	HET	16.7481	16.8008	18.9861	-2.18536	-2.35904	0.173678	0.886579		Rho	KO	17.2346	17.1974	19.1917	-1.9943	-2.35904	0.364746	0.776606
Rho	WT	16.4106								Rho	HET	16.8535								Rho	KO	17.1602
Rlbp1	WT	24.2414	24.1671	18.7938	5.37332	5.37332	0	1		Rlbp1	HET	24.9397	24.7688	18.9861	5.78269	5.37332	0.409371	0.752951		Rlbp1	KO	24.5961	24.5473	19.1917	5.35566	5.37332	-0.0176554	1.01231
Rlbp1	WT	24.0928								Rlbp1	HET	24.598								Rlbp1	KO	24.4986
Scgn	WT	26.7025	26.679	18.7938	7.88526	7.88526	0	1		Scgn	HET	27.1175	27.1976	18.9861	8.21148	7.88526	0.326218	0.797625		Scgn	KO	26.963	26.9531	19.1917	7.76143	7.88526	-0.123835	1.08963
Scgn	WT	26.6555								Scgn	HET	27.2778								Scgn	KO	26.9432
Tfap2a	WT	27.4044	27.2869	18.7938	8.49313	8.49313	0	1		Tfap2a	HET	28.222	28.2365	18.9861	9.2504	8.49313	0.75727	0.591615		Tfap2a	KO	27.4437	27.4554	19.1917	8.26369	8.49313	-0.229443	1.17238
Tfap2a	WT	27.1695								Tfap2a	HET	28.2511								Tfap2a	KO	27.4671
Vsx1	WT	28.1152	28.1478	18.7938	9.35402	9.35402	0	1		Vsx1	HET	28.703	28.6838	18.9861	9.69762	9.35402	0.343603	0.788071		Vsx1	KO	28.1891	28.3163	19.1917	9.12459	9.35402	-0.229423	1.17237
Vsx1	WT	28.1804								Vsx1	HET	28.6645								Vsx1	KO	28.4434
Vsx2	WT	25.5706	25.5799	18.7938	6.78614	6.78614	0	1		Vsx2	HET	26.2817	26.3539	18.9861	7.36779	6.78614	0.581656	0.668196		Vsx2	KO	26.0437	25.9279	19.1917	6.73626	6.78614	-0.0498762	1.03518
Vsx2	WT	25.5892								Vsx2	HET	26.4262								Vsx2	KO	25.8122

## Sheet: E14.5 CRC-SE
Dataset S3. qRT-PCR of SE deletion retinae.
Gene	genotype	Ct	Ct Mean	Gapdh Ct	Delta CT	Delta CT WT	Delta delta CT	fold		Gene	genotype	Ct	Ct Mean	Gapdh Ct	Delta CT	Delta CT WT	Delta delta CT	fold		Gene	genotype	Ct	Ct Mean	Gapdh Ct	Delta CT	Delta CT WT	Delta delta CT	fold
18S	WT	8.78978	8.80726	18.8657	-10.0585	-10.0585	0	1		18S	HET	8.65828	8.73581	18.3042	-9.56842	-10.0585	0.490029	0.712011		18S	KO	9.14795	9.21838	19.3038	-10.0854	-10.0585	-0.0269456	1.01885
18S	WT	8.82473								18S	HET	8.81335								18S	KO	9.28881
Actb	WT	19.3242	19.2499	18.8657	0.384212	0.384212	0	1		Actb	HET	18.995	18.9254	18.3042	0.621126	0.384212	0.236914	0.848559		Actb	KO	19.6334	19.7219	19.3038	0.418113	0.384212	0.0339003	0.976776
Actb	WT	19.1756								Actb	HET	18.8557								Actb	KO	19.8104
Ascl1	WT	24.1572	24.1777	18.8657	5.31197	5.31197	0	1		Ascl1	HET	23.9341	23.8538	18.3042	5.54959	5.31197	0.23762	0.848143		Ascl1	KO	24.3707	24.2496	19.3038	4.94585	5.31197	-0.366122	1.28888
Ascl1	WT	24.1982								Ascl1	HET	23.7736								Ascl1	KO	24.1285
Ccna2	WT	23.9663	23.96	18.8657	5.09426	5.09426	0	1		Ccna2	HET	23.7636	23.7444	18.3042	5.44016	5.09426	0.3459	0.786817		Ccna2	KO	24.1916	24.1866	19.3038	4.88282	5.09426	-0.211441	1.15784
Ccna2	WT	23.9537								Ccna2	HET	23.7252								Ccna2	KO	24.1816
Ccnb1	WT	21.6724	21.6973	18.8657	2.83161	2.83161	0	1		Ccnb1	HET	21.1101	21.1486	18.3042	2.8444	2.83161	0.0127907	0.991173		Ccnb1	KO	21.9107	21.8917	19.3038	2.58787	2.83161	-0.243738	1.18406
Ccnb1	WT	21.7222								Ccnb1	HET	21.1872								Ccnb1	KO	21.8726
Cdk1	WT	23.9847	23.8972	18.8657	5.03153	5.03153	0	1		Cdk1	HET	23.7199	23.6695	18.3042	5.36529	5.03153	0.333761	0.793465		Cdk1	KO	24.3649	24.3954	19.3038	5.09163	5.03153	0.0600986	0.959199
Cdk1	WT	23.8097								Cdk1	HET	23.6192								Cdk1	KO	24.4259
Chrnb4	WT	26.3493	26.4441	18.8657	7.57839	7.57839	0	1		Chrnb4	HET	26.4043	26.2925	18.3042	7.98826	7.57839	0.40987	0.752691		Chrnb4	KO	26.8662	26.8256	19.3038	7.52184	7.57839	-0.0565481	1.03997
Chrnb4	WT	26.5389								Chrnb4	HET	26.1807								Chrnb4	KO	26.785
Crx	WT	25.4389	25.4957	18.8657	6.63	6.63	0	1		Crx	HET	25.0899	25.1405	18.3042	6.83624	6.63	0.206237	0.866795		Crx	KO	25.7479	25.6424	19.3038	6.33861	6.63	-0.291388	1.22382
Crx	WT	25.5525								Crx	HET	25.1911								Crx	KO	25.5369
Fgf15	WT	20.1209	20.3015	18.8657	1.43575	1.43575	0	1		Fgf15	HET	20.1493	20.1251	18.3042	1.8209	1.43575	0.385156	0.765696		Fgf15	KO	20.6273	20.5011	19.3038	1.19733	1.43575	-0.238415	1.1797
Fgf15	WT	20.4821								Fgf15	HET	20.101								Fgf15	KO	20.3749
Foxn4	WT	23.7064	23.934	18.8657	5.06825	5.06825	0	1		Foxn4	HET	23.7413	23.5804	18.3042	5.27615	5.06825	0.207899	0.865797		Foxn4	KO	24.1101	24.0048	19.3038	4.701	5.06825	-0.367259	1.2899
Foxn4	WT	24.1616								Foxn4	HET	23.4195								Foxn4	KO	23.8995
Gad1	WT	30.2809	30.1976	18.8657	11.3319	11.3319	0	1		Gad1	HET	27.1817	27.1352	18.3042	8.83101	11.3319	-2.50088	5.6603		Gad1	KO	31.0847	31.0786	19.3038	11.7748	11.3319	0.442959	0.735624
Gad1	WT	30.1143								Gad1	HET	27.0888								Gad1	KO	31.0725
Gapdh	WT	18.8256	18.8657	18.8657	0	0	0	1		Gapdh	HET	18.4129	18.3042	18.3042	0	0	0	1		Gapdh	KO	19.3531	19.3038	19.3038	0	0	0	1
Gapdh	WT	18.9058								Gapdh	HET	18.1956								Gapdh	KO	19.2545
Grm6	WT	Undetermined	#DIV/0!	18.8657	#DIV/0!	#DIV/0!	#DIV/0!	#DIV/0!		Grm6	HET	Undetermined	#DIV/0!	18.3042	#DIV/0!	#DIV/0!	#DIV/0!	#DIV/0!		Grm6	KO	Undetermined	#DIV/0!	19.3038	#DIV/0!	#DIV/0!	#DIV/0!	#DIV/0!
Grm6	WT	Undetermined								Grm6	HET	Undetermined								Grm6	KO	Undetermined
Igfbp2	WT	23.373	23.2968	18.8657	4.4311	4.4311	0	1		Igfbp2	HET	23.6099	23.5819	18.3042	5.27763	4.4311	0.846537	0.556118		Igfbp2	KO	24.124	24.1568	19.3038	4.85298	4.4311	0.421887	0.746447
Igfbp2	WT	23.2206								Igfbp2	HET	23.5538								Igfbp2	KO	24.1896
Lin52	WT	26.9612	27.0245	18.8657	8.1588	8.1588	0	1		Lin52	HET	26.0905	26.231	18.3042	7.92673	8.1588	-0.232077	1.17452		Lin52	KO	27.4018	27.3675	19.3038	8.06376	8.1588	-0.0950403	1.0681
Lin52	WT	27.0878								Lin52	HET	26.3714								Lin52	KO	27.3333
Nrl	WT	30.4138	30.5215	18.8657	11.6558	11.6558	0	1		Nrl	HET	30.6659	30.7612	18.3042	12.4569	11.6558	0.801143	0.573894		Nrl	KO	30.7399	31.1806	19.3038	11.8768	11.6558	0.221	0.857971
Nrl	WT	30.6292								Nrl	HET	30.8565								Nrl	KO	31.6213
Opn4	WT	32.3101	32.3115	18.8657	13.4458	13.4458	0	1		Opn4	HET	30.6029	30.6012	18.3042	12.297	13.4458	-1.14884	2.21736		Opn4	KO	31.0425	31.0595	19.3038	11.7558	13.4458	-1.69007	3.22673
Opn4	WT	32.313								Opn4	HET	30.5995								Opn4	KO	31.0766
Otx2	WT	25.0504	25.0689	18.8657	6.20324	6.20324	0	1		Otx2	HET	24.8625	24.8714	18.3042	6.56712	6.20324	0.363885	0.777069		Otx2	KO	25.4875	25.4324	19.3038	6.12861	6.20324	-0.0746326	1.05309
Otx2	WT	25.0875								Otx2	HET	24.8803								Otx2	KO	25.3773
Pax6	WT	22.0605	22.0407	18.8657	3.17497	3.17497	0	1		Pax6	HET	21.7452	21.7565	18.3042	3.45231	3.17497	0.277342	0.82511		Pax6	KO	22.1649	22.1551	19.3038	2.85136	3.17497	-0.323606	1.25145
Pax6	WT	22.0209								Pax6	HET	21.7679								Pax6	KO	22.1454
Pou4f1	WT	26.5248	26.502	18.8657	7.63633	7.63633	0	1		Pou4f1	HET	26.1459	26.2566	18.3042	7.95239	7.63633	0.316058	0.803262		Pou4f1	KO	26.1643	26.1548	19.3038	6.85106	7.63633	-0.785272	1.72342
Pou4f1	WT	26.4793								Pou4f1	HET	26.3674								Pou4f1	KO	26.1454
Pou4f2	WT	24.5273	24.4733	18.8657	5.60763	5.60763	0	1		Pou4f2	HET	24.5154	24.6048	18.3042	6.3006	5.60763	0.692966	0.618581		Pou4f2	KO	24.7655	24.7785	19.3038	5.47471	5.60763	-0.132925	1.09651
Pou4f2	WT	24.4194								Pou4f2	HET	24.6943								Pou4f2	KO	24.7914
Sfrp1	WT	24.8861	24.9304	18.8657	6.06466	6.06466	0	1		Sfrp1	HET	24.5234	24.5508	18.3042	6.24657	6.06466	0.181912	0.881534		Sfrp1	KO	25.1886	25.1497	19.3038	5.84591	6.06466	-0.218745	1.16372
Sfrp1	WT	24.9746								Sfrp1	HET	24.5782								Sfrp1	KO	25.1108
Uhrf1	WT	23.3	23.1463	18.8657	4.28061	4.28061	0	1		Uhrf1	HET	23.0497	23.0288	18.3042	4.7246	4.28061	0.443987	0.7351		Uhrf1	KO	23.5304	23.5413	19.3038	4.23752	4.28061	-0.0430832	1.03031
Uhrf1	WT	22.9926								Uhrf1	HET	23.008								Uhrf1	KO	23.5522
Vsx2	WT	22.9072	22.9013	18.8657	4.0356	4.0356	0	1		Vsx2	HET	22.9787	23.002	18.3042	4.69775	4.0356	0.662146	0.631938		Vsx2	KO	24.2584	24.2312	19.3038	4.92744	4.0356	0.891845	0.538925
Vsx2	WT	22.8954								Vsx2	HET	23.0253								Vsx2	KO	24.2041

## Sheet: E14.5 R01
Dataset S3. qRT-PCR of SE deletion retinae.
Gene	genotype	Ct	Ct Mean	Gapdh Ct	Delta CT	Delta CT WT	Delta delta CT	fold		Gene	genotype	Ct	Ct Mean	Gapdh Ct	Delta CT	Delta CT WT	Delta delta CT	fold
18S	WT	9.00294	8.87721	19.1154	-10.2382	-10.2382	0	1		18S	HET	9.02567	9.21187	19.1006	-9.88876	-10.2382	0.349413	0.784903
18S	WT	8.75148								18S	HET	9.39807
Actb	WT	19.6786	19.6197	19.1154	0.504355	0.504355	0	1		Actb	HET	19.5597	19.4562	19.1006	0.355589	0.504355	-0.148767	1.10862
Actb	WT	19.5609								Actb	HET	19.3528
Ascl1	WT	24.2673	24.1879	19.1154	5.07247	5.07247	0	1		Ascl1	HET	24.3784	24.3994	19.1006	5.29878	5.07247	0.22631	0.854819
Ascl1	WT	24.1084								Ascl1	HET	24.4204
Ccna2	WT	24.1569	24.1214	19.1154	5.00598	5.00598	0	1		Ccna2	HET	23.8547	23.9233	19.1006	4.8227	5.00598	-0.183278	1.13546
Ccna2	WT	24.0858								Ccna2	HET	23.992
Ccnb1	WT	21.7994	21.7468	19.1154	2.63145	2.63145	0	1		Ccnb1	HET	21.6604	21.4126	19.1006	2.31197	2.63145	-0.319477	1.24788
Ccnb1	WT	21.6943								Ccnb1	HET	21.1648
Cdk1	WT	24.4264	24.2952	19.1154	5.17977	5.17977	0	1		Cdk1	HET	23.9298	23.9112	19.1006	4.8106	5.17977	-0.369173	1.29161
Cdk1	WT	24.164								Cdk1	HET	23.8926
Chrnb4	WT	27.3413	27.265	19.1154	8.14966	8.14966	0	1		Chrnb4	HET	26.7952	26.754	19.1006	7.65332	8.14966	-0.496332	1.41062
Chrnb4	WT	27.1888								Chrnb4	HET	26.7127
Crx	WT	26.0344	25.7055	19.1154	6.59013	6.59013	0	1		Crx	HET	25.7594	25.7609	19.1006	6.66031	6.59013	0.0701723	0.952524
Crx	WT	25.3767								Crx	HET	25.7624
Fgf15	WT	20.2456	20.3995	19.1154	1.28413	1.28413	0	1		Fgf15	HET	20.4164	20.2932	19.1006	1.19255	1.28413	-0.0915794	1.06554
Fgf15	WT	20.5534								Fgf15	HET	20.1699
Foxn4	WT	24.0137	23.9999	19.1154	4.88453	4.88453	0	1		Foxn4	HET	23.9512	23.9696	19.1006	4.86893	4.88453	-0.0155964	1.01087
Foxn4	WT	23.9861								Foxn4	HET	23.9879
Gad1	WT	29.9193	30.4476	19.1154	11.3322	11.3322	0	1		Gad1	HET	30.7055	30.8757	19.1006	11.775	11.3322	0.442804	0.735703
Gad1	WT	30.9759								Gad1	HET	31.0459
Gapdh	WT	19.1676	19.1154	19.1154	0	0	0	1		Gapdh	HET	19.0653	19.1006	19.1006	0	0	0	1
Gapdh	WT	19.0631								Gapdh	HET	19.136
Grm6	WT	Undetermined	#DIV/0!	19.1154	#DIV/0!	#DIV/0!	#DIV/0!	#DIV/0!		Grm6	HET	35.3802	35.3802	19.1006	16.2795	#DIV/0!	#DIV/0!	#DIV/0!
Grm6	WT	Undetermined								Grm6	HET	Undetermined
Igfbp2	WT	23.6402	23.7611	19.1154	4.64575	4.64575	0	1		Igfbp2	HET	23.6812	23.7614	19.1006	4.66082	4.64575	0.0150709	0.989608
Igfbp2	WT	23.882								Igfbp2	HET	23.8417
Lin52	WT	27.4917	27.4031	19.1154	8.2877	8.2877	0	1		Lin52	HET	27.4562	27.1702	19.1006	8.06954	8.2877	-0.218154	1.16324
Lin52	WT	27.3144								Lin52	HET	26.8841
Nrl	WT	31.2864	30.7157	19.1154	11.6003	11.6003	0	1		Nrl	HET	30.6973	31.3845	19.1006	12.2838	11.6003	0.683509	0.622649
Nrl	WT	30.145								Nrl	HET	32.0716
Opn4	WT	32.1718	31.9086	19.1154	12.7932	12.7932	0	1		Opn4	HET	30.7384	30.687	19.1006	11.5864	12.7932	-1.20676	2.30818
Opn4	WT	31.6454								Opn4	HET	30.6357
Otx2	WT	25.29	25.3488	19.1154	6.23342	6.23342	0	1		Otx2	HET	25.6294	25.5392	19.1006	6.43857	6.23342	0.20515	0.867449
Otx2	WT	25.4076								Otx2	HET	25.449
Pax6	WT	22.5334	22.5918	19.1154	3.4764	3.4764	0	1		Pax6	HET	22.0664	22.1179	19.1006	3.01724	3.4764	-0.459165	1.37475
Pax6	WT	22.6501								Pax6	HET	22.1693
Pou4f1	WT	26.0041	26.1154	19.1154	7	7	0	1		Pou4f1	HET	26.5984	26.4585	19.1006	7.35783	7	0.357836	0.780334
Pou4f1	WT	26.2266								Pou4f1	HET	26.3185
Pou4f2	WT	24.8421	24.7352	19.1154	5.61977	5.61977	0	1		Pou4f2	HET	24.5383	24.4852	19.1006	5.38455	5.61977	-0.235226	1.17709
Pou4f2	WT	24.6282								Pou4f2	HET	24.432
Sfrp1	WT	25.1143	25.2677	19.1154	6.15228	6.15228	0	1		Sfrp1	HET	24.7661	24.7431	19.1006	5.6425	6.15228	-0.509779	1.42383
Sfrp1	WT	25.421								Sfrp1	HET	24.7202
Uhrf1	WT	23.4375	23.4245	19.1154	4.30915	4.30915	0	1		Uhrf1	HET	23.3717	23.3123	19.1006	4.21164	4.30915	-0.0975084	1.06992
Uhrf1	WT	23.4115								Uhrf1	HET	23.2528
Vsx2	WT	23.0914	23.0497	19.1154	3.93429	3.93429	0	1		Vsx2	HET	23.5633	23.534	19.1006	4.43333	3.93429	0.499041	0.707577
Vsx2	WT	23.008								Vsx2	HET	23.5046

[truncated: 5 more sheets: E14.5 R0, E14.5 R1, E14.5 R2, E14.5 R3, E14.5 DoubleConsensus]
