# Supplementary material for: Identification of a modular super-enhancer in murine retinal development
Source: Nat Commun. 2022 Jan 11;13:253. doi: 10.1038/s41467-021-27924-y (PMC8752785; doi:10.1038/s41467-021-27924-y)
Supplement: Supplementary file 6 — Dataset 4 [file 41467_2021_27924_MOESM6_ESM.xlsx]

## Sheet: Region1EdUScoring
Dataset S4. EdU Scoring of Vsx2-SE-Region 1 retina at E14.5, E17.5, and P0.
Region1	Wildtype %	Wildtype % Average	Heterozygous %	Heterozygous % Average	Knockout %	Knockout % Average
E14.5	30	26	25	25	31	25
	23		24		20
E17.5	31	25	23	23	19	23
	19		23		26
P0	19	21	23	22	24	22
	23		22		20
