# Supplementary material for: Identification of a modular super-enhancer in murine retinal development
Source: Nat Commun. 2022 Jan 11;13:253. doi: 10.1038/s41467-021-27924-y (PMC8752785; doi:10.1038/s41467-021-27924-y)
Supplement: Supplementary file 7 — Dataset 5 [file 41467_2021_27924_MOESM7_ESM.xlsx]

## Sheet: Honnell et al. Table S5
Dataset S5. scRNA-seq cell type distribution for individual mouse strains with conserved module deletions.
cell type	WT number	WT %	OrJ number	OrJ %	Vsx2 SE KO number	Vsx2 SE KO %	R0-37 number	R0-37 %	R1-28 number	R1-28 %	R3-17 number	R3-17 %
amacrine	911	0.1536	1154	0.1709	197	0.0178	984	0.1048	609	0.0997	67	0.028
bipolar	1160	0.1955	80	0.0118	0	0	652	0.0694	1057	0.1731	0	0
cone	264	0.0445	685	0.1014	365	0.033	455	0.0485	362	0.0593	106	0.0443
endothelial	47	0.0079	10	0.0015	19	0.0017	9	0.001	17	0.0028	11	0.0046
horizontal	16	0.0027	98	0.0145	10	0.0009	51	0.0054	41	0.0067	6	0.0025
muller_glia	256	0.0432	3525	0.522	204	0.0185	4384	0.4668	653	0.1069	55	0.023
retinal_ganglion	44	0.0074	37	0.0055	8	0.0007	18	0.0019	13	0.0021	4	0.0017
rod	3193	0.5383	876	0.1297	10217	0.9243	2198	0.2341	3160	0.5174	2126	0.8888
RPE	41	0.0069	288	0.0426	34	0.0031	640	0.0682	195	0.0319	17	0.0071
total:	5932	1	6753	1	11054	1	9391	1	6107	1	2392	1
