# Supplementary material for: Identification of a modular super-enhancer in murine retinal development
Source: Nat Commun. 2022 Jan 11;13:253. doi: 10.1038/s41467-021-27924-y (PMC8752785; doi:10.1038/s41467-021-27924-y)
Supplement: Supplementary file 9 — Source Data [file 41467_2021_27924_MOESM9_ESM.xlsx]

## Sheet: Figure 1e
	WT				KO
Chrnb4-GFP	0.8	1	0.6	0.7	1.4	0.7	1.4	1.2
Gad1-GFP	0.7	0.5	0.2	0.1	0.1	0.1	0.1	0.1
Rlbp-GFP	2.4	1.1	1.3	1	2.2	1.6	1.3	1.8
Grm6-GFP	3.2		6.1	6.3	0	0	0	0
Nrl-GFP	59.8	64.1	62.6	54.2	67.3	68.6	59.5	66.6

## Sheet: Figure 1g
Section	Genotype	Image	Stage	caspase	total	file name	Section score	mean	SD
1	KO	1	P7	1	737	P7 KO 1	0.00120385	0.00144439	0.000340166
1	KO	2	P7	1	859	P7 KO 2
1	KO	3	P7	1	896	P7 KO 3
2	KO	1	P7	0	902	P7 KO 4	0.00168492
2	KO	2	P7	3	759	P7 KO 5
2	KO	3	P7	1	713	P7 KO 6
1	HET	1	P7	1	625	P7 HET 1	0.00198314	0.00160582	0.000533613
1	HET	2	P7	1	701	P7 HET 2
1	HET	3	P7	2	691	P7 HET 3
2	HET	1	P7	1	713	P7 HET 4	0.0012285
2	HET	2	P7	1	858	P7 HET 5
2	HET	3	P7	1	871	P7 HET 6

## Sheet: Figure 1i
	Vsx2SE +/+		Vsx2SE +/-					Vsx2SE -/-		Total
Mouse #	94	85	88	96	87	100	89	92	79	WT	KO	het
1 rod	37	62	17	86	38	18	50	10	115	99	125	209
2 rods	15	20	3	21	5	5	12	1	25	35	26	46
>2 rods	2	5	2	3			1			7	0	6
Bipolar cell + rod	11	17	4	28	8	5	10			28	0	55
Muller glia +rod	9	18	5	15	11	4	10	3	52	27	55	45
Amacrine	2	3	2	5	3	1	2	2	1	5	3	13
n										201	209	374

## Sheet: Figure 2b
Vsx2SE-P0	mouse #	image1	image2
wt	6	46/250	54/250
het	2	53/250	42/250
het	7	45/250	44/250
het	5	41/250	37/250
het	4	54/250	43/250
het	8	40/250	49/250
ko	1	44/250	30/250
ko	3	57/250	36/250
Vsx2SE-P3	mouse #	image1	image2
wt	12	26/250	23/250
het	13	25/250	22/250
het	15	16/250	34/250
het	10	16/250	14/350
het	9	29/250	28/250
ko	14	25/250	19/250
ko	11	24/250	34/250
Vsx2SE-P7	mouse #	image1	image2
wt	17	1/250	1/250
het	22	2/250	2/250
het	21	2/250	3/250
het	19	1/250	1/250
ko	16	1/250	0/250
ko	18	1/250	3/250
ko	20	1/250	2/250
*mouse pups from each timepoint are littermates

## Sheet: Figure 2e-f
Vsx2SE-E14.5	genotype	image1	image2
	WT	65/234	54/209
	HET	77/219	66/251
	KO	82/262	76/245
Vsx2SE-E17.5	genotype	image1	image2
	WT	138/621	78/231
	HET	80/409	83/368
	KO	58/335	81/391
*mouse pups from each timepoint are littermates

## Sheet: Figure 2n-p
	Vsx2SE+/+					Vsx2SE+/-					Vsx2SE-/-					Total
Mouse #	2	14	19	27	31	6	13	26	28	23	5	10	18	21	25	WT	KO	het
1 cell	8	16	17	16	17	15	10	12	6	14	16	5	10	12	12	74	55	57
2 cell	4	3	7	5	5	9	10	4	6	5	15	1	8	10	4	24	38	34
3 cell	2	11	7	2	4	7	8	5	3	6	10		2	7	3	26	22	29
4 cell	3	5	6	1	8	1	6	6	2	1	3	4	4		2	23	13	16
5 cell	5	4	7	6	4	5	7	4	2	6	11	2	9	3	2	26	27	24
6 cell	2	2	3	5	2	3	5	3	1	2	3	2	3	5		14	13	14
7 cell	3	3	4	3	4	2	5	5	3	1	9	2	4	2	2	17	19	16
8 cell	3	1	3	2	2	4	7	3	2	3	1	1	5	3	2	11	12	19
9 cell	3	1	2	1	1	4	2	1	1	2	1	1	1	2	1	8	6	10
10 cell	2	3	2	2	6	4	2	3	3		4		1	2	2	15	9	12
10-20 cell	13	9	13	8	4	14	13	7	4	10	12	3	12	6	1	47	34	48
>20 cell	5	10	9	5	4	12	8	7	1	7	9	4	11	3	3	33	30	35
n																318	278	314

## Sheet: Figure 4l
	Control (bipolar)			Control (Pmin)			Consensus			R1			R2			R3
photoreceptor	3.13	5.71	2.7	5.77	2.94	7.02	3.23	0	16.67	3.12	5.71	2.7	10.53	2.86	4.35	2.43	0	2.56
Müller glia	0	0	0	0	0	0	16.13	6.82	11.11	0	0	0	0	0	0	0	0	0
bipolar	9.38	5.71	5.41	0	0	0	0	2.27	2.78	6.25	5.71	5.41	0	0	0	14.63	16.13	15.38
interneuron	0	0	0	0	0	0	0	0	0	0	0	0	0	0	4.35	0	0	5.13

## Sheet: Figure 5e
WT	Consensus	DoubleConsensus	R0	R1	R01	R2	R3	SEKO
0.349	0.4	0.443	0.192	0.003	0.028	0.438	0.039	0.014
0.368	0.379	0.376	0.022	0.049	0.046	0.419	0.0645	0.029
0.435	0.389	0.403	0.061	0.011	0.019	0.422	0.029	0.018
0.451
0.406
0.4
0.468
0.417

## Sheet: Figure 6a
Gene	genotype	Ct	Ct Mean	Gapdh Ct	Delta CT	Delta CT WT	Delta delta CT	normalized relative fold
Vsx2	CRC-SE KO	28.5324	28.6621	19.4397	9.22243	6.08474	3.13769	0.113622
Vsx2	CRC-SE KO	28.7919
Cabp5	CRC-SE KO	30.4399	30.5957	19.4397	11.156	6.64332	4.51273	0.0438059
Cabp5	CRC-SE KO	30.7516
Vsx1	CRC-SE KO	40	40	19.4397	20.5603	8.50219	12.0581	0.000234502
Vsx1	CRC-SE KO	40
Scgn	CRC-SE KO	37.0657	35.5956	19.4397	16.1559	6.95843	9.1975	0.00170325
Scgn	CRC-SE KO	34.1255
Grm6	CRC-SE KO	40	40	19.4397	20.5603	7.42912	13.1312	0.00011146
Grm6	CRC-SE KO	40
Arr3	CRC-SE KO	23.435	23.4581	19.4397	4.01844	5.08251	-1.06407	2.09082
Arr3	CRC-SE KO	23.4813
Opn1sw	CRC-SE KO	22.8163	22.8261	19.4397	3.3864	3.76267	-0.376272	1.29798
Opn1sw	CRC-SE KO	22.8359
Crx	CRC-SE KO	21.9492	21.8904	19.4397	2.45068	3.29105	-0.84037	1.79051
Crx	CRC-SE KO	21.8316
Nrl	CRC-SE KO	22.321	22.5162	19.4397	3.07647	3.83544	-0.758966	1.69228
Nrl	CRC-SE KO	22.7114
Rho	CRC-SE KO	16.2356	16.2122	19.4397	-3.22755	-2.37347	-0.854079	1.8076
Rho	CRC-SE KO	16.1887
Gad1	CRC-SE KO	27.679	27.6053	19.4397	8.16563	5.64044	2.52519	0.173717
Gad1	CRC-SE KO	27.5317
Tfap2a	CRC-SE KO	28.81	28.7424	19.4397	9.30267	7.49773	1.80494	0.286192
Tfap2a	CRC-SE KO	28.6748
Calb2	CRC-SE KO	25.8841	25.9694	19.4397	6.52967	4.51675	2.01292	0.247771
Calb2	CRC-SE KO	26.0546
Glul	CRC-SE KO	23.4058	23.3738	19.4397	3.93414	2.39795	1.53619	0.344795
Glul	CRC-SE KO	23.3419
Rlbp1	CRC-SE KO	26.4058	26.3863	19.4397	6.94658	4.77741	2.16917	0.222339
Rlbp1	CRC-SE KO	26.3667
Pou4f2	CRC-SE KO	34.6842	34.8363	19.4397	15.3966	12.9032	2.49339	0.177588
Pou4f2	CRC-SE KO	34.9885
Opn4	CRC-SE KO	31.4529	31.3645	19.4397	11.9248	10.9852	0.939605	0.521376
Opn4	CRC-SE KO	31.2761
Vsx2	R1 KO	24.4064	24.3447	17.6184	6.72628	7.38672	-0.660439	1.58056
Vsx2	R1 KO	24.2829
Cabp5	R1 KO	24.9775	25.0233	17.6184	7.40494	7.87917	-0.474223	1.38917
Cabp5	R1 KO	25.0691
Vsx1	R1 KO	27.1452	27.0953	17.6184	9.47694	9.5139	-0.0369673	1.02595
Vsx1	R1 KO	27.0454
Scgn	R1 KO	26.1137	26.0335	17.6184	8.41507	7.94884	0.466224	0.723857
Scgn	R1 KO	25.9532
Grm6	R1 KO	25.1531	25.063	17.6184	7.44462	7.74895	-0.304337	1.23485
Grm6	R1 KO	24.9729
Arr3	R1 KO	20.8061	20.792	17.6184	3.17363	4.08132	-0.907691	1.87604
Arr3	R1 KO	20.778
Opn1sw	R1 KO	22.1467	22.1032	17.6184	4.48481	5.13256	-0.64775	1.56672
Opn1sw	R1 KO	22.0597
Crx	R1 KO	20.7539	20.7448	17.6184	3.12639	4.04311	-0.916718	1.88782
Crx	R1 KO	20.7356
Nrl	R1 KO	20.2483	20.1518	17.6184	2.53339	3.50762	-0.974238	1.9646
Nrl	R1 KO	20.0552
Rho	R1 KO	15.689	15.6489	17.6184	-1.96952	-1.75921	-0.210313	1.15694
Rho	R1 KO	15.6088
Gad1	R1 KO	23.8066	23.7754	17.6184	6.15701	6.90013	-0.743125	1.6738
Gad1	R1 KO	23.7441
Tfap2a	R1 KO	25.6227	25.5704	17.6184	7.95197	8.89762	-0.945645	1.92605
Tfap2a	R1 KO	25.518
Calb2	R1 KO	24.6323	24.3901	17.6184	6.77174	5.34298	1.42876	0.37145
Calb2	R1 KO	24.1479
Glul	R1 KO	19.4494	19.3841	17.6184	1.76572	2.49862	-0.732903	1.66198
Glul	R1 KO	19.3188
Rlbp1	R1 KO	22.7375	22.6642	17.6184	5.04581	6.03692	-0.991111	1.98771
Rlbp1	R1 KO	22.5909
Pou4f2	R1 KO	32.9576	33.5079	17.6184	15.8895	12.55	3.33951	0.0987885
Pou4f2	R1 KO	34.0582
Opn4	R1 KO	31.5384	31.4153	17.6184	13.7969	11.8125	1.98438	0.252721
Opn4	R1 KO	31.2921
Vsx2	R3 KO	27.3806	27.3243	18.0616	9.26267	6.51284	2.74982	0.148669
Vsx2	R3 KO	27.268
Cabp5	R3 KO	29.8934	29.6662	18.0616	11.6045	7.36299	4.24155	0.0528649
Cabp5	R3 KO	29.4389
Vsx1	R3 KO	35.2632	37.6316	18.0616	19.57	8.71353	10.8565	0.00053936
Vsx1	R3 KO	40
Scgn	R3 KO	34.6405	33.8976	18.0616	15.836	7.45205	8.38392	0.00299356
Scgn	R3 KO	33.1547
Grm6	R3 KO	35.323	37.6615	18.0616	19.5999	7.97969	11.6202	0.000317665
Grm6	R3 KO	40
Arr3	R3 KO	21.3215	21.1715	18.0616	3.10986	3.60912	-0.499259	1.41349
Arr3	R3 KO	21.0215
Opn1sw	R3 KO	22.8292	22.8407	18.0616	4.77912	4.97349	-0.19437	1.14422
Opn1sw	R3 KO	22.8522
Crx	R3 KO	21.1657	21.065	18.0616	3.00343	3.64227	-0.638844	1.55708
Crx	R3 KO	20.9644
Nrl	R3 KO	20.813	20.8724	18.0616	2.81076	3.10719	-0.29643	1.2281
Nrl	R3 KO	20.9318
Rho	R3 KO	16.1083	16.077	18.0616	-1.98458	-1.70113	-0.283456	1.21711
Rho	R3 KO	16.0458
Gad1	R3 KO	24.4353	24.3677	18.0616	6.30613	6.2128	0.0933323	0.937355
Gad1	R3 KO	24.3002
Tfap2a	R3 KO	26.2116	26.2414	18.0616	8.17974	8.2818	-0.102056	1.0733
Tfap2a	R3 KO	26.2711
Calb2	R3 KO	22.4363	22.4117	18.0616	4.35004	4.76316	-0.41312	1.33156
Calb2	R3 KO	22.387
Glul	R3 KO	22.0429	22.008	18.0616	3.94643	3.72578	0.220655	0.858175
Glul	R3 KO	21.9732
Rlbp1	R3 KO	23.5539	23.5439	18.0616	5.48228	5.33758	0.144696	0.90457
Rlbp1	R3 KO	23.5339
Pou4f2	R3 KO	31.7798	31.6525	18.0616	13.5909	13.828	-0.23711	1.17863
Pou4f2	R3 KO	31.5252
Opn4	R3 KO	30.1215	30.058	18.0616	11.9964	11.7016	0.294875	0.815143
Opn4	R3 KO	29.9946

## Sheet: Figure 6b
	CRC-SE	R1	R3
gene	relative fold (mut/wt)	relative fold (mut/wt)	relative fold (mut/wt)
Vsx2	0.265423	0.716556	0.170842
Cabp5	0.0445125	0.933214	0.062433
Vsx1	0.00918274	0.717391	0.00969697
Scgn	0.0102326	0.628136	0.00307865
Grm6	0.0137586	0.680918	0.00422297
Arr3	1.44749	1.65106	0.981916
Opn1sw	1.13972	1.39201	1.17768
Crx	1.24415	1.12872	1.20052
Nrl	1.30707	0.942371	1.17404
Rho	1.22218	0.787894	1.13158
Gad1	0.618125	0.905166	0.855213
Tfap2a	1	1.02878	0.973684
Calb2	0.97771	0.24125	1.07907
Glul	0.697376	1.0731	0.834861
Rlbp1	0.617298	1.13548	0.791488
Pou4f2	0.941176	0.010101	1.07735
Opn4	1	0.105769	1.25843

[truncated: 4 more sheets: Figure 6f, Supplementary Figure 1e, Supplementary 1f, Supplementary 1g]
